# Supplementary material for: Metabolomic analysis of tomato seed germination
Source: Metabolomics. 2017 Oct 23;13(12):145. doi: 10.1007/s11306-017-1284-x (PMC5653705; doi:10.1007/s11306-017-1284-x)
Supplement: Supplementary file 9 — Supplemental table 1. List of nutrients with their concentrations which were used as fertilizer for the tomato plants (XLSX 41 KB) [file 11306_2017_1284_MOESM9_ESM.xlsx]

## Sheet: Supplemental table 3
Supplemental table 3: EI fragments of each known and unknown metabolite that are used for identification of compounds.
Sucrose
Num Peaks: 397
324 0.0146865; 386 0.0473653; 108 0.229513; 368 0.0909081; 383 0.0823878; 413 0.0195546; 426 0.0278161; 165 0.478531; 250 0.257771; 266 0.293893; 299 0.02044; 344 0.0855565; 354 0.0459385; 355 0.0652034; 382 0.0996847; 393 0.0167821; 421 0.008876; 109 10.2373; 114 1.62878; 122 0.0576006; 125 1.31393; 138 0.161266;
150 2.77166; 153 3.88611; 155 15.9441; 162 0.503226; 169 98.0903; 170 14.7122; 171 8.38384; 176 0.639781; 179 0.518576; 181 1.81955; 192 4.81262; 193 2.56229; 197 0.520327; 199 2.61335; 210 0.176379; 224 0.286057; 249 0.53817; 252 0.145021; 300 0.0512525; 343 0.0547658;
353 0.0463086; 385 0.101555; 387 0.0826775; 395 0.0137525; 414 0.0501549; 65 1.16642; 69 21.0003; 70 2.20538; 73 999.001; 74 87.4806; 81 21.4438; 82 1.91412; 83 6.27811; 92 0.267743; 93 0.522537; 103 170.109; 104 16.4671; 105 7.59791; 107 0.487302; 110 0.878688;
118 3.95009; 121 0.440052; 124 0.157383; 127 4.60097; 129 112.606; 130 15.1287; 131 23.0454; 134 4.74465; 135 3.70799; 137 0.419651; 139 3.26695; 140 1.14508; 141 5.00859; 143 20.0651; 144 2.86988; 146 1.08762; 147 171.568; 148 27.209; 149 23.2697; 151 2.5361;
154 1.27495; 156 3.06446; 157 19.956; 158 2.81217; 160 0.586089; 166 0.373538; 168 0.519943; 172 1.16363; 174 0.85669; 182 0.711897; 183 5.76878; 185 1.8254; 187 1.32877; 189 18.6061; 190 4.36473; 191 27.0386; 198 0.2562; 200 0.552642; 201 1.73877; 205 10.2824;
208 0.705346; 209 0.499096; 211 0.4059; 219 16.7036; 220 2.90322; 221 6.83794; 222 1.61231; 227 2.08118; 234 1.01974; 235 0.565501; 241 2.11863; 243 29.6596; 244 8.07802; 245 8.35245; 256 0.803626; 268 0.096154; 271 36.9715; 272 9.18293; 273 5.65106; 275 0.890869;
279 0.428091; 288 0.33804; 289 0.832845; 294 0.471855; 299 0.0331797; 301 0.160918; 312 0.0423841; 317 1.27992; 323 0.288367; 325 0.0703642; 331 3.53552; 348 0.392515; 357 0.0419979; 363 23.3895; 364 5.57014; 369 0.0914452; 370 0.0706983; 378 0.159174; 395 0.0404666; 398 0.109268;
399 0.139752; 409 0.051737; 416 0.101573; 417 0.121536; 436 1.56379; 441 0.444667; 456 0.0583709; 463 0.286557; 481 0.0916713; 54 5.17997; 55 24.4661; 56 3.99147; 62 0.430251; 67 3.46293; 68 1.14631; 72 11.9255; 79 1.41176; 80 0.534328; 85 5.32844; 87 5.24821;
91 1.18857; 97 2.95096; 99 4.84779; 100 0.878429; 111 4.11012; 112 0.706451; 113 7.37302; 115 5.50084; 117 37.6727; 119 4.80814; 120 0.558105; 126 0.594408; 132 3.39166; 133 34.0907; 142 4.40053; 145 5.41393; 159 3.13421; 161 2.03597; 163 3.72461; 164 0.725951;
167 1.55719; 173 3.92098; 177 3.49219; 178 0.69617; 180 0.194757; 184 1.00159; 186 0.498056; 194 0.476508; 196 0.230297; 202 0.984969; 203 6.09237; 206 2.74151; 207 2.94918; 213 0.459986; 216 1.94118; 217 152.288; 218 36.4324; 223 1.02642; 228 0.697272; 229 7.58496;
230 10.7775; 231 8.09671; 233 2.94512; 236 0.266399; 239 0.623417; 240 0.222507; 242 0.942835; 247 2.84166; 248 0.825272; 254 0.144854; 255 1.45515; 257 9.24837; 258 2.39021; 262 0.38134; 265 0.907519; 274 1.25793; 276 0.374617; 277 0.708405; 278 0.505016; 282 0.0424322;
283 0.0996027; 287 0.322228; 290 0.502482; 291 3.15765; 292 1.21447; 295 0.254401; 298 0.042359; 302 0.142357; 304 0.798056; 305 2.91653; 306 1.53346; 307 0.920763; 308 0.364681; 313 0.0480526; 316 0.133175; 318 1.07493; 319 9.43531; 320 5.25286; 321 2.38403; 322 0.830587;
329 0.032318; 332 2.33927; 333 1.33607; 345 1.07591; 346 0.635259; 347 0.872264; 360 2.97399; 362 45.5942; 365 1.84964; 367 0.223103; 374 0.282019; 377 0.216244; 384 0.0970067; 388 0.0467038; 400 0.156986; 404 0.134603; 405 0.131687; 408 0.0672234; 413 0.044998; 418 0.125526;
419 0.128206; 420 0.120955; 421 0.0662827; 435 0.735258; 439 4.53597; 453 2.92864; 454 0.868899; 455 0.271619; 465 0.130327; 53 6.50458; 57 4.21147; 71 2.7967; 86 0.860583; 89 12.2339; 90 1.22132; 95 1.00148; 98 0.743185; 101 12.7616; 102 6.26186; 106 0.518937;
116 5.64453; 123 0.248973; 128 1.37476; 152 0.497701; 175 3.13744; 188 0.434369; 195 0.401398; 204 12.872; 214 0.210935; 215 5.95346; 225 0.276549; 226 0.0693225; 232 2.62571; 238 0.141804; 246 2.35062; 251 0.211978; 253 0.158235; 259 3.65655; 260 1.04002; 261 0.662909;
263 0.809744; 267 0.222403; 269 0.220022; 270 0.544653; 281 0.12549; 284 0.115395; 293 1.42641; 303 0.922637; 310 0.15849; 329 0.032784; 330 0.222833; 334 0.57612; 335 0.294759; 337 0.106478; 349 0.264714; 350 0.106552; 356 0.0577319; 361 129.005; 366 0.468454; 379 0.160477;
381 0.159233; 394 0.0336056; 407 0.101694; 412 0.052751; 434 0.100218; 437 16.7567; 438 8.6254; 440 1.41906; 449 0.199496; 451 12.8055; 452 5.58938; 466 0.0828113; 468 0.072443; 58 6.2578; 59 21.5744; 63 0.460333; 75 84.1034; 78 0.515437; 88 2.53107; 136 0.493721;
212 0.149334; 237 0.261126; 264 0.368061; 280 0.179255; 285 0.150095; 286 0.11792; 296 0.086584; 297 0.0822742; 309 0.176483; 311 0.0955876; 336 0.14819; 338 0.0690626; 358 0.0202637; 359 0.235741; 373 0.24196; 375 0.0872498; 380 0.0836598; 397 0.0870422; 401 0.166644; 406 0.123768;
411 0.0448012; 415 0.091516; 422 0.104553; 450 2.70549; 464 0.297727; 467 0.198034; 50 0.304831; 51 0.973329; 52 1.57814; 60 2.34144; 61 4.30895; 64 0.205886; 66 2.6077; 76 4.76856; 94 0.345717; 122 0.0202946; 315 0.102343; 396 0.0612039; 402 0.144564; 403 0.138272;
423 0.0627058; 425 0.029198; 77 3.91285; 96 0.231564; 410 0.0394755; 427 0.0332835; 433 0.0604541; 442 0.0744421; 84 0.678513; 352 0.0366219; 424 0.0353355; 351 0.0377943; 371 0.0282077; 339 0.0201206; 393 0.0125505;
Phosphoric.acid
Num Peaks: 192
169 0.280388; 317 0.843008; 198 0.597114; 254 0.505895; 168 1.12029; 98 0.928996; 126 0.856325; 269 2.7922; 108 1.34679; 138 2.74237; 139 2.49265; 145 2.10398; 161 1.53193; 167 8.39548; 182 3.6503; 190 2.39995; 197 2.93257; 212 9.44139; 213 5.15164; 284 6.51693; 298 8.26082; 301 42.6821;
313 1.48524; 50 5.27103; 51 6.75164; 63 3.88006; 67 1.22039; 78 3.56427; 106 2.97369; 107 10.5324; 121 16.2564; 122 2.03085; 123 7.35783; 136 5.67447; 137 24.4953; 153 3.24228; 179 6.84075; 181 23.5991; 183 8.19042; 192 8.43202; 193 44.267; 195 10.5881;
196 2.19723; 211 65.143; 225 21.7522; 227 6.46498; 228 1.10777; 255 1.62506; 283 20.6334; 285 3.52985; 299 314.145; 300 82.9972; 302 8.52174; 315 13.6334; 316 7.19563; 52 14.7839; 64 0.611609; 74 89.3574; 76 5.97379; 77 31.6267; 79 16.0094; 91 7.49291;
92 1.54899; 93 2.79156; 105 18.7492; 115 35.0124; 119 24.2937; 120 3.89467; 134 18.6486; 135 46.742; 151 21.6463; 152 2.51066; 165 10.3598; 166 2.30654; 180 2.16657; 184 1.60483; 189 9.77381; 191 38.046; 194 8.85656; 207 38.9649; 208 8.51386; 209 7.09745;
226 4.01258; 253 1.96766; 267 2.02983; 314 51.341; 57 15.7469; 61 25.6968; 70 6.47357; 71 8.65922; 73 999.004; 75 91.2854; 84 2.15924; 87 8.79332; 133 131.001; 150 2.22127; 163 5.59457; 176 1.60675; 177 6.98842; 178 2.5662; 221 3.91733; 223 1.20161;
270 1.2744; 53 4.40255; 58 15.1656; 59 66.4319; 60 6.60808; 62 2.14552; 65 1.58156; 72 20.0539; 83 1.47035; 89 12.9539; 104 8.2501; 131 22.4038; 210 2.41611; 256 0.757162; 286 0.982127; 303 2.63198; 304 0.892727; 66 6.07363; 68 0.639355; 80 1.03929;
85 5.09363; 94 0.686496; 109 3.39517; 118 4.95953; 132 4.45942; 199 0.718073; 200 0.517604; 201 0.44127; 222 1.13772; 229 0.659011; 239 0.846811; 268 0.986418; 305 0.765486; 306 0.819679; 307 0.759223; 55 9.19818; 56 3.961; 81 0.835351; 88 2.18786; 90 1.76661;
96 0.857021; 97 0.671955; 103 46.1166; 113 1.68167; 116 6.5828; 125 0.673484; 149 8.38606; 162 0.683737; 214 0.725559; 224 0.624008; 271 0.68465; 282 0.6159; 297 0.60216; 308 0.653832; 309 0.560414; 318 0.837839; 319 0.598869; 69 1.09065; 99 1.19207; 124 0.622985;
127 0.532321; 143 0.602945; 147 58.3524; 148 9.33036; 170 0.583848; 206 3.34191; 54 1.02861; 95 0.588374; 101 5.03551; 117 26.8085; 164 1.0149; 171 0.47153; 173 0.365948; 205 12.7333; 203 1.20172; 204 1.21853; 219 0.703389; 129 1.78105; 175 1.24634; 218 1.92546;
102 2.13477; 130 0.316938; 217 0.224696; 86 0.384354; 100 0.17637; 128 0.0840456; 146 0.18745; 220 0.103472; 159 0.105625; 185 0.0115987;
RI_3584
Num Peaks: 277
110 0.246633; 360 0.759601; 94 0.0364497; 154 0.814463; 194 0.0501731; 303 0.059396; 100 0.395768; 239 0.0311124; 285 0.136735; 68 0.0137558; 136 0.164284; 164 0.491896; 185 0.949856; 188 0.235279; 279 0.0718205; 288 0.0929695; 347 0.103328; 51 1.10469; 68 1.25898; 158 3.67015; 172 1.3391; 184 0.00253304;
222 1.79801; 234 1.70781; 277 0.584636; 301 0.0944945; 335 0.263913; 454 0.0479823; 65 1.5017; 112 0.552763; 118 4.05228; 121 0.290585; 132 3.29022; 137 0.408527; 152 0.285948; 163 4.76677; 165 0.450978; 166 0.277437; 193 4.48711; 195 0.315051; 199 4.5953; 201 0.151359;
202 1.18171; 209 0.681201; 246 2.06604; 275 1.89238; 321 1.73943; 332 4.33617; 364 5.89987; 451 6.43678; 569 0.0936453; 93 0.480697; 97 5.95157; 98 0.665162; 113 7.90425; 127 5.59381; 134 4.30864; 135 3.62165; 139 4.33005; 140 1.25454; 144 3.86214; 148 26.7542;
150 2.86077; 159 4.29153; 170 17.9592; 173 7.40697; 174 0.927835; 175 3.80748; 181 3.31263; 183 8.40827; 187 0.522036; 197 1.25212; 200 0.816158; 205 51.9831; 216 2.06585; 223 1.84887; 233 5.94754; 248 1.92364; 257 5.73175; 261 0.310782; 270 1.33104; 305 6.72497;
319 10.1342; 320 3.91154; 333 2.29311; 344 0.500767; 346 0.667622; 362 51.0266; 394 0.348457; 407 0.426689; 435 0.516782; 436 0.367475; 54 5.43051; 55 34.3872; 57 6.20101; 69 39.0277; 73 999.011; 74 90.478; 78 0.68383; 82 3.02289; 83 7.0955; 90 0.150662;
95 1.53825; 99 5.50616; 103 197.266; 109 14.5355; 111 4.52836; 116 7.9265; 117 42.124; 120 0.388126; 123 0.618052; 129 187.622; 143 28.3202; 145 7.77299; 147 174.743; 149 23.9983; 153 5.49352; 155 30.6284; 156 5.31571; 157 29.8305; 169 125.773; 171 13.038;
189 26.0786; 190 7.53917; 192 9.48452; 195 0.634126; 201 1.43946; 203 10.7301; 204 209.422; 206 21.166; 207 6.29975; 208 1.2886; 213 0.440187; 215 5.82114; 217 166.563; 218 41.1461; 219 18.6396; 220 3.33605; 227 3.069; 229 8.93651; 232 5.07561; 241 3.4818;
242 1.31046; 243 39.0018; 247 8.03757; 259 4.27536; 260 1.16501; 263 1.78567; 272 17.2076; 279 0.683464; 289 2.22946; 304 1.24291; 331 7.51013; 361 146.446; 363 25.4959; 365 2.30484; 452 4.27245; 53 7.52132; 66 4.4788; 71 4.19695; 81 35.1964; 87 5.03178;
91 1.24361; 101 14.7121; 104 18.231; 105 8.62853; 114 1.99654; 119 5.13848; 125 1.31755; 130 23.3572; 131 25.4373; 133 33.9415; 151 2.92897; 161 4.84443; 167 2.55835; 168 0.63514; 182 2.01647; 191 54.6483; 228 0.69545; 230 21.4792; 231 15.1962; 244 10.2925;
245 10.5158; 249 1.23848; 255 1.7542; 258 1.71895; 271 68.1192; 273 10.5033; 287 0.699634; 291 5.33422; 317 3.75714; 322 0.517293; 349 0.374089; 453 2.11616; 56 5.69297; 61 5.45132; 67 5.38677; 70 3.11146; 72 9.79807; 77 6.42333; 85 10.3849; 89 10.2872;
96 0.278766; 115 7.19709; 126 0.44953; 141 4.91813; 160 0.582721; 179 0.619958; 221 8.36137; 266 0.30301; 274 2.23319; 290 0.881252; 294 0.411159; 301 1.04284; 307 1.91016; 330 0.231858; 58 7.54538; 75 107.143; 79 2.14473; 102 4.16359; 128 1.48184; 142 6.55553;
177 4.29831; 256 0.684286; 265 1.66249; 293 1.86453; 306 4.31259; 334 0.806479; 393 0.883189; 454 0.519993; 52 1.89548; 59 22.8471; 76 6.07008; 162 0.681096; 198 0.456027; 236 0.357965; 276 0.537703; 292 1.85783; 308 0.425801; 318 1.88276; 345 1.63535; 437 0.403171;
63 0.231313; 80 0.495014; 84 0.79681; 94 0.284718; 136 0.161031; 146 1.11169; 178 0.520172; 184 0.862412; 264 0.440335; 278 0.571609; 302 0.304692; 62 0.28192; 107 0.423658; 186 0.310001; 251 0.271017; 280 0.161042; 288 0.245059; 359 0.440843; 366 0.292714; 377 0.245473;
450 0.577469; 570 0.276252; 86 0.694794; 224 0.196611; 235 0.457821; 262 0.0429966; 347 0.372365; 88 1.17718; 176 0.168944; 269 0.0730282; 211 0.164869; 569 0.10724; 60 0.602014; 90 0.161605; 239 0.067388;
Allantoin
Num Peaks: 143
135 0.44888; 359 0.715722; 145 1.37908; 156 1.29815; 176 1.38504; 231 1.55466; 315 1.42044; 83 1.20825; 126 1.29351; 127 5.03421; 128 1.87657; 142 2.27085; 150 1.06746; 155 2.67122; 161 1.3513; 230 1.25505; 257 1.39257; 317 3.53017; 88 2.2703; 98 3.15793; 105 1.58273; 118 3.45535;
134 3.18034; 144 3.75039; 160 2.49907; 175 5.39685; 228 2.0855; 263 1.50526; 448 2.84292; 60 6.50416; 73 999.004; 74 110.503; 79 2.62691; 86 22.8084; 102 18.9596; 104 1.18703; 114 5.93798; 116 27.9218; 130 32.871; 146 26.5211; 148 20.7591; 149 9.47876;
157 12.732; 158 10.2549; 159 9.27123; 173 28.8509; 174 20.6203; 185 1.58065; 187 45.4403; 188 61.5; 189 32.8998; 190 9.43035; 243 25.1349; 244 6.07185; 245 9.36842; 246 3.91401; 258 5.97297; 259 4.31764; 260 2.05413; 288 1.60216; 316 9.89996; 332 24.784;
333 11.781; 334 2.62592; 356 4.25451; 431 13.0366; 432 7.54988; 433 3.51607; 445 1.34067; 51 1.60359; 55 7.34328; 56 8.78213; 57 10.9929; 58 25.4619; 59 31.5068; 61 8.89922; 69 7.72563; 71 15.267; 72 80.5631; 75 105.618; 76 7.65097; 85 12.4573;
87 6.90871; 89 2.15891; 99 38.4178; 100 178.748; 101 26.2907; 115 16.4159; 117 11.8196; 119 1.8318; 131 29.7098; 132 24.0101; 133 16.788; 141 3.87802; 143 10.3121; 147 118.129; 170 1.32344; 171 24.1837; 172 14.3352; 186 2.52391; 198 1.94062; 200 5.03687;
201 27.4885; 202 8.28897; 203 3.85191; 213 1.21771; 215 3.36665; 216 2.16164; 242 2.87221; 261 11.5666; 330 7.17338; 331 68.7299; 357 6.6434; 358 2.54939; 434 1.23598; 446 10.4826; 52 3.52079; 54 3.08557; 70 35.3345; 84 12.6405; 103 4.85425; 113 4.42806;
214 1.56355; 247 1.49177; 262 3.19193; 447 6.40427; 449 1.01837; 50 1.21699; 77 5.3506; 111 1.45711; 129 2.84662; 204 6.24238; 217 3.15364; 329 1.07862; 430 1.52011; 53 3.19888; 66 1.99043; 78 1.62283; 199 1.93198; 205 1.04995; 318 2.27676; 64 0.977939;
191 2.9834;
Malate
Num Peaks: 116
146 0.906539; 100 1.42873; 120 1.04737; 178 1.25139; 260 0.93654; 86 1.35304; 172 1.81925; 267 1.06289; 309 1.4773; 56 7.78149; 84 2.61363; 88 0.936861; 130 1.10817; 150 3.82164; 204 1.56074; 219 1.73093; 235 4.22355; 247 4.46397; 266 2.07111; 53 8.74031; 55 160.172; 57 10.3244;
58 18.6877; 60 9.9357; 61 22.0391; 62 1.6265; 70 6.36623; 71 10.4829; 72 30.1395; 73 999.018; 74 90.6304; 75 168.134; 76 11.5754; 82 0.747345; 85 6.01067; 101 58.7457; 104 1.42891; 115 8.83312; 117 36.3852; 118 4.32113; 119 8.03561; 129 7.26707;
131 26.1723; 132 4.32057; 133 90.0716; 134 12.7985; 135 9.70436; 136 1.01984; 143 13.3134; 147 288.095; 148 44.7022; 149 32.5572; 151 5.77832; 171 13.6887; 175 26.8113; 176 4.52003; 185 1.08983; 189 28.0261; 190 23.8264; 191 21.7544; 192 4.86374; 193 1.84282;
217 12.5589; 221 6.17906; 233 45.1695; 234 9.47557; 245 30.4402; 246 6.34813; 263 6.62032; 307 7.92521; 308 3.44733; 335 7.60937; 336 2.42694; 52 4.95407; 54 3.89866; 59 74.6041; 63 1.73012; 67 1.82107; 68 2.29925; 69 3.11779; 87 4.53782; 99 6.49977;
102 7.23506; 103 10.9248; 105 3.52299; 116 8.95107; 144 1.87877; 145 3.14918; 163 1.11772; 177 9.53022; 218 2.72957; 248 0.864453; 265 8.5445; 305 1.27492; 66 8.06666; 77 12.6778; 113 1.27203; 159 1.29096; 173 2.81493; 203 3.38487; 205 1.87592; 207 1.47495;
222 1.36999; 306 2.30012; 319 2.52681; 337 1.12999; 78 1.18837; 79 1.70684; 83 2.12133; 89 2.57966; 157 0.93664; 161 1.18995; 264 1.72167; 320 0.920889; 51 1.6692; 93 1.08333;
Asp
Num Peaks: 103
231 1.52651; 205 2.5269; 79 2.28704; 175 2.0029; 220 4.24734; 68 2.42152; 135 3.97304; 145 1.75901; 158 2.20164; 191 2.18262; 235 3.67959; 52 4.72445; 57 11.4894; 62 2.02782; 73 999.062; 74 112.032; 82 1.8469; 83 3.2403; 84 7.03198; 98 8.73262; 101 27.664; 102 13.6629;
105 2.39649; 119 10.8939; 128 5.3865; 130 24.3828; 131 19.3552; 132 14.9042; 134 7.54255; 144 5.27641; 148 19.2105; 149 18.5861; 150 2.42776; 159 1.83886; 160 8.44322; 161 2.65982; 163 11.621; 172 5.69784; 173 2.17377; 189 6.71577; 190 3.77996; 203 6.23067;
204 8.47124; 216 12.518; 217 2.93837; 219 9.43824; 233 46.9073; 234 21.2447; 245 2.75174; 54 3.59295; 55 17.9341; 56 5.66153; 58 22.4337; 59 69.3903; 60 15.2086; 61 23.1614; 66 7.01013; 70 52.0069; 71 7.72356; 72 31.1145; 75 190.307; 76 14.5979;
77 14.831; 85 4.47732; 86 9.83731; 87 4.38538; 99 6.43846; 100 220.137; 103 15.2675; 113 1.62816; 114 3.56614; 115 12.1374; 116 9.26821; 117 56.7179; 118 6.91897; 133 41.1989; 142 11.1516; 143 4.65905; 146 3.21706; 147 108.417; 164 2.1351; 174 9.47659;
177 2.42573; 188 26.7164; 202 31.4584; 218 46.8912; 232 221.755; 246 1.62901; 292 2.86384; 306 5.19353; 307 1.83293; 334 2.34054; 51 1.91344; 53 4.01132; 89 2.74974; 120 1.42659; 129 3.81453; 176 1.64672; 244 2.06212; 69 1.7651; 88 2.65713; 104 1.69897;
221 2.16811;
Myoinositol
Num Peaks: 115
101 0.312995; 189 0.641925; 56 0.140632; 102 0.997017; 116 2.31598; 132 1.94533; 159 0.909155; 72 11.241; 85 3.04857; 155 1.69217; 115 3.36983; 223 2.45946; 267 2.78111; 57 3.42914; 67 3.98184; 99 3.54117; 141 1.9538; 142 1.7331; 175 3.43053; 190 7.16489; 194 1.53622; 231 2.2516;
293 2.96396; 53 6.55331; 58 5.33083; 60 2.56325; 81 9.78813; 89 2.21905; 105 3.72936; 117 8.22635; 118 1.89864; 119 4.45332; 144 2.88372; 157 5.16627; 266 5.55447; 52 2.45033; 61 3.98945; 68 2.54169; 74 87.4693; 75 69.0451; 84 1.91351; 109 2.48105;
111 3.60476; 135 5.9593; 145 3.01774; 163 2.37969; 192 17.423; 193 8.45387; 203 3.51061; 208 2.08379; 219 13.5581; 307 12.7807; 308 2.88788; 317 2.89029; 319 19.6305; 320 8.41321; 55 18.4504; 59 23.8164; 65 1.92974; 73 999.031; 76 4.0701; 103 61.2755;
104 5.56135; 129 71.2161; 130 8.37555; 131 27.7869; 133 63.1029; 143 19.402; 147 239.429; 148 37.8584; 149 23.4267; 150 2.59887; 177 5.40198; 191 92.4869; 204 33.8322; 205 9.82126; 206 3.79336; 207 6.17571; 217 142.532; 218 29.6485; 220 2.58834; 221 16.936;
222 4.36613; 230 2.7957; 265 23.1362; 291 8.38541; 304 3.71493; 305 77.8866; 306 26.1197; 318 43.7408; 321 2.46501; 343 2.15798; 367 3.66889; 393 2.52704; 507 1.87578; 66 3.80622; 69 5.04366; 77 4.30037; 83 5.61908; 113 3.14832; 127 3.2942; 134 8.94564;
151 1.95661; 215 2.0993; 243 2.9902; 432 6.08714; 433 5.47616; 434 2.97708; 54 2.96196; 87 3.15185; 161 4.25625; 169 1.52751; 292 2.6667; 156 1.36596; 368 1.13177;
Citrate
Num Peaks: 124
276 1.38093; 201 1.86732; 301 1.60907; 377 2.32149; 102 2.03646; 139 4.19817; 159 0.690487; 275 11.8775; 349 3.39688; 365 2.1084; 67 79.9172; 79 2.02093; 83 3.21195; 173 2.41568; 211 40.365; 212 6.00105; 274 28.6177; 285 4.16751; 287 1.61317; 305 6.51095; 306 2.21308; 375 16.7873;
52 3.68857; 58 15.4585; 63 1.87697; 66 6.89038; 69 22.0702; 70 6.34956; 72 34.6933; 97 4.40555; 99 15.9331; 100 2.54102; 115 17.8711; 132 4.26055; 141 6.47223; 147 252.904; 148 40.8937; 149 44.4613; 150 5.391; 183 36.2765; 184 5.23565; 185 10.6156;
221 15.8056; 229 3.88036; 258 4.02579; 259 3.72568; 272 1.56021; 273 123.391; 333 1.60829; 347 23.3279; 348 7.67305; 363 14.516; 364 5.11756; 376 6.1752; 68 6.99816; 73 999.028; 74 88.6629; 75 207.522; 76 14.7837; 93 3.58702; 95 5.57465; 111 10.5224;
142 1.87266; 171 4.75965; 186 1.75865; 213 7.72439; 215 5.54521; 231 8.28561; 257 18.8783; 466 3.42056; 467 1.80721; 53 5.84829; 55 14.7389; 57 6.60354; 61 16.3092; 65 1.9952; 86 1.68292; 96 0.67987; 131 29.4332; 135 7.07746; 143 20.1201; 151 3.17014;
207 6.49641; 222 3.49094; 223 2.28415; 303 2.86722; 56 3.15006; 60 6.42608; 77 19.2522; 134 9.52997; 157 6.41681; 169 4.31656; 245 1.7782; 59 36.735; 84 2.64445; 87 3.82504; 116 11.2177; 117 20.7747; 118 2.65642; 119 5.49082; 129 36.5826; 133 70.0579;
144 2.39716; 145 2.5406; 161 2.04085; 163 5.08943; 465 5.51505; 71 5.9506; 85 4.06698; 101 8.44411; 130 4.61406; 159 2.26105; 190 3.05615; 219 2.09395; 103 12.0094; 105 2.28368; 113 2.45736; 191 4.95788; 217 14.5818; 319 1.43476; 218 2.13479; 88 1.20355;
189 3.01371; 232 0.819241;
Glutamate
Num Peaks: 95
151 0.763652; 141 1.82847; 67 3.02984; 105 2.97778; 245 4.51808; 68 4.09756; 89 3.95989; 119 5.24751; 232 5.57033; 349 3.41592; 363 4.32164; 52 8.76305; 53 5.92858; 58 30.3363; 66 12.9403; 70 11.1934; 85 23.8272; 87 7.26213; 88 3.41027; 98 8.95421; 114 16.7318; 116 7.84448;
130 21.2014; 148 28.1738; 150 5.12152; 158 26.2429; 214 4.68962; 231 11.4913; 247 55.8584; 248 24.3848; 258 7.04497; 54 7.56556; 55 43.2011; 56 146.286; 57 32.0034; 59 81.9096; 60 22.2571; 61 36.5593; 69 2.41685; 71 7.12077; 72 38.8652; 73 999.08;
74 104.488; 75 403.43; 76 29.9417; 82 6.46276; 84 221.594; 86 13.9924; 100 75.5059; 101 16.7573; 102 9.00602; 103 15.3714; 113 10.7943; 115 16.5196; 118 2.85315; 128 226.265; 129 48.5687; 131 25.0271; 132 17.3004; 133 53.7644; 134 8.73779; 135 5.03637;
140 27.6361; 142 3.55394; 143 3.02062; 144 3.05809; 147 163.771; 149 39.0268; 156 125.27; 157 21.2412; 172 3.20383; 174 9.59054; 204 14.2761; 218 14.7863; 221 5.55367; 230 51.4319; 246 247.331; 249 3.80391; 348 10.4816; 51 3.46377; 62 2.64839; 77 24.3993;
79 4.01228; 83 8.72693; 99 7.83881; 112 11.1564; 117 15.0347; 159 4.58229; 154 2.23245; 203 2.74508; 205 3.09494; 219 3.56793; 95 3.03989; 186 2.55045; 202 3.59083;
RI_2394
Num Peaks: 75
171 3.86736; 85 2.83641; 207 5.41081; 231 4.80824; 58 6.11303; 113 4.46784; 118 6.64339; 135 4.76141; 148 21.2683; 56 6.04305; 60 4.52676; 130 10.0579; 168 6.53919; 53 9.47447; 105 4.31808; 115 7.36073; 131 23.5808; 169 7.96448; 191 21.6771; 55 64.6456; 57 2.51842; 73 999.027;
74 85.7119; 96 20.7085; 99 4.17297; 102 5.50884; 116 30.2949; 117 65.9463; 119 16.3488; 134 6.7531; 145 7.54711; 147 143.698; 157 6.88356; 189 27.7502; 190 7.08278; 203 9.59731; 217 84.2776; 218 23.0442; 300 3.8334; 54 12.118; 59 41.024; 61 13.4467;
70 4.16745; 75 160.617; 77 11.0589; 81 10.0176; 87 5.04552; 101 33.0469; 103 73.5963; 129 72.4792; 132 11.9342; 133 48.7144; 143 17.4731; 149 19.9737; 170 31.6714; 177 3.23406; 204 407.869; 205 81.1284; 206 36.7827; 215 11.5684; 219 9.92039; 68 7.0361;
69 32.1968; 72 14.7509; 89 24.2855; 192 3.62068; 214 63.9156; 221 4.21292; 243 4.43212; 67 5.92179; 76 10.6454; 100 4.913; 104 2.84682; 79 0.995064; 66 0.0413578;
RI_2668
Num Peaks: 74
183 0.418746; 87 2.56566; 53 3.77011; 299 6.21411; 89 4.99127; 113 4.28864; 221 4.46989; 134 5.50844; 207 5.60585; 61 6.42504; 72 14.3465; 115 7.45712; 116 16.5298; 169 12.1672; 191 9.5489; 203 8.90853; 243 6.43348; 271 21.2087; 426 5.84213; 69 10.0771; 81 31.3883; 103 143.249;
104 12.6758; 129 140.203; 135 5.50591; 137 6.74138; 204 298.847; 205 63.4376; 206 19.9721; 211 5.5106; 218 19.9092; 219 19.3216; 58 7.10522; 73 999.113; 74 83.9879; 75 132.754; 76 7.31107; 85 6.23786; 101 52.2177; 119 5.48074; 131 42.8949; 133 49.1897;
147 180.859; 148 27.8624; 149 21.7125; 173 4.84464; 217 96.1647; 425 12.4498; 59 25.3208; 105 6.86373; 117 20.237; 132 5.7472; 143 10.0555; 161 5.32419; 189 11.6137; 220 5.12293; 337 8.18399; 55 15.4753; 77 8.42209; 99 6.64284; 109 12.8153; 130 17.8231;
157 11.8655; 317 6.43748; 335 7.74106; 102 6.3363; 155 11.75; 57 6.57587; 71 4.96746; 66 4.85077; 145 5.42474; 272 5.17285; 64 9.71896; 175 2.68422;
Galactinol
Num Peaks: 96
89 0.490906; 145 2.02048; 163 2.19321; 58 3.64016; 111 2.59182; 119 2.19133; 208 2.13914; 293 2.87309; 109 4.6715; 193 5.97694; 362 3.91842; 153 3.15149; 83 4.11027; 243 13.6467; 306 6.02188; 61 3.72605; 142 3.48687; 144 3.66101; 148 33.0321; 190 8.14049; 231 5.89645; 233 3.82467;
265 4.62626; 271 6.1911; 305 21.8423; 54 4.08917; 74 84.4968; 81 19.5148; 103 144.373; 105 5.02683; 127 4.17363; 149 24.0658; 161 3.51215; 170 4.95469; 205 92.1407; 206 40.6742; 218 36.6891; 219 15.971; 244 3.5027; 361 8.95372; 433 8.47912; 55 21.9021;
67 4.59733; 73 999.119; 101 11.4907; 102 3.80866; 104 7.17578; 115 3.80109; 117 20.2963; 129 133.791; 130 15.7169; 133 39.7418; 143 24.7722; 147 210.062; 191 126.934; 192 23.0285; 203 6.38149; 204 437.409; 217 151.824; 220 3.68417; 230 10.1569; 53 5.77444;
69 22.2255; 75 79.9506; 113 4.91216; 131 21.6607; 132 3.29638; 135 3.59309; 157 7.38701; 169 32.4147; 173 4.10143; 189 19.1611; 245 4.04254; 59 10.3703; 72 8.55286; 155 6.14227; 207 6.88795; 221 11.8026; 291 4.71115; 304 3.4688; 318 4.71214; 56 3.04652;
85 3.8525; 116 5.22097; 134 4.46557; 343 4.86784; 66 2.93094; 76 3.59358; 319 4.4321; 77 2.29686; 434 2.86533; 175 1.54667; 222 0.576708; 99 0.103552; 177 0.474648; 57 0.162837;
Asn
Num Peaks: 56
204 4.10468; 56 9.10162; 215 8.89637; 148 17.4988; 233 7.9119; 102 12.9209; 142 14.8364; 190 11.1273; 202 22.9632; 55 17.1743; 57 15.387; 58 27.9191; 60 18.2553; 101 13.6868; 103 14.3698; 115 25.5507; 117 44.402; 134 10.6245; 159 33.0079; 61 31.204; 70 24.7033; 72 46.2945;
73 999.168; 86 13.2881; 98 10.1913; 114 19.4283; 116 325.783; 118 18.943; 128 17.9655; 131 56.2914; 132 148.836; 144 11.6153; 147 106.4; 189 14.5761; 231 79.4197; 232 16.8142; 258 13.2797; 59 71.8232; 69 9.80012; 74 140.596; 75 298.842; 76 24.7412;
77 20.2943; 84 12.1926; 100 98.9911; 129 7.75395; 130 26.0465; 133 43.7338; 141 85.0855; 149 16.1305; 188 76.4206; 216 7.5459; 52 8.91617; 71 8.41929; 218 19.413; 143 7.66179;
Hydrouracil
Num Peaks: 44
135 7.86017; 60 21.9864; 87 14.8217; 74 108.815; 76 10.6635; 102 21.9118; 55 17.5499; 61 30.5645; 104 12.0218; 115 15.5528; 148 76.9813; 149 35.0227; 220 45.4187; 235 32.9168; 58 64.3713; 59 284.009; 70 134.575; 72 227.158; 73 999.125; 75 158.407; 86 140.143; 88 28.7472;
89 108.728; 133 193.292; 147 449.355; 160 40.3185; 190 18.4866; 103 68.8229; 117 19.565; 131 48.8927; 132 17.7506; 146 51.9954; 174 12.121; 56 22.849; 57 22.7183; 100 249.036; 101 21.9966; 134 26.1828; 162 12.923; 66 16.7857; 71 16.4209; 119 15.1794;
205 11.0129; 52 13.5708;
Ser
Num Peaks: 46
89 10.0029; 130 13.2349; 149 11.2226; 278 10.6834; 134 9.28146; 190 8.79683; 56 9.02833; 60 14.0029; 76 12.7819; 101 29.7839; 114 20.6611; 115 17.4203; 174 9.52587; 219 29.1311; 57 24.9757; 72 28.2195; 88 12.2321; 148 19.6828; 188 51.6153; 205 53.7017; 206 22.6001; 55 17.9714;
58 29.2463; 59 95.9854; 61 20.8038; 73 999.254; 74 98.7771; 75 162.683; 87 8.09473; 100 203.488; 102 15.0147; 116 72.4534; 117 31.2634; 133 51.9254; 147 124.017; 204 272.322; 216 10.1138; 218 153.539; 220 13.7923; 132 34.1912; 103 31.8397; 131 20.3825;
70 16.6442; 86 13.0427; 189 16.31; 77 6.38251;
Phe
Num Peaks: 42
60 9.7189; 149 8.33998; 55 11.6328; 57 13.2698; 61 15.5235; 86 14.4706; 101 23.2749; 132 23.2735; 133 23.151; 160 11.6126; 56 7.85584; 65 47.4265; 72 20.7828; 74 99.7462; 76 11.4141; 77 18.4274; 84 7.99736; 92 15.3257; 102 13.1292; 130 31.0129; 148 17.9016; 193 31.2555;
219 51.6025; 220 22.5414; 51 10.688; 58 30.8466; 59 63.0303; 73 999.188; 75 126.876; 89 8.76497; 91 107.955; 100 184.241; 103 23.0857; 131 19.5221; 147 106.345; 192 181.082; 218 259.28; 266 11.3862; 117 11.105; 120 17.7243; 146 10.401; 177 7.24167;
Gluconate
Num Peaks: 37
130 11.17; 72 16.8407; 102 16.1873; 148 33.8271; 293 15.6286; 319 17.9255; 334 16.2955; 73 999.218; 74 87.294; 89 15.2846; 129 42.6029; 55 19.6423; 83 13.1315; 103 94.1686; 117 57.8249; 131 22.7915; 147 199.974; 157 20.4676; 205 40.4497; 217 46.4563; 221 13.1467; 292 42.6043;
305 19.3129; 75 84.7543; 133 41.5916; 333 43.8777; 59 27.6726; 104 11.4544; 143 26.0588; 149 22.8476; 189 26.2936; 204 22.3271; 58 10.4523; 101 13.1631; 218 12.0364; 191 14.0731; 206 5.38864;
RI_2883
Num Peaks: 44
72 8.57628; 143 13.4169; 157 13.5205; 169 35.7994; 343 16.4556; 74 83.7538; 81 31.2525; 103 122.881; 109 11.053; 117 26.7699; 131 32.3881; 148 26.5312; 192 9.54575; 205 35.2225; 69 14.6866; 73 999.23; 101 13.9606; 129 149.968; 133 40.5152; 155 12.6019; 189 16.3201; 204 153.269;
243 28.3995; 480 12.7195; 55 22.8212; 75 115.517; 116 9.72021; 130 10.5329; 145 9.63624; 147 178.383; 149 22.2873; 191 73.3293; 206 13.3136; 217 127.241; 218 17.4147; 219 11.3169; 271 17.1485; 361 9.7097; 434 12.2856; 479 19.7185; 104 7.92625; 433 15.9229;
59 16.7292; 221 5.73416;
C18:1
Num Peaks: 35
77 82.4769; 82 212.199; 95 241.168; 54 272.337; 67 634.912; 79 374.574; 80 241.935; 81 448.136; 75 1006.78; 76 190.372; 53 193.925; 55 483.808; 61 189.521; 65 181.973; 68 256.891; 73 604.293; 74 190.115; 78 175.68; 91 203.823; 93 221.667; 94 203.228; 96 211.539;
97 175.616; 107 181.441; 117 249.879; 121 187.343; 131 179.356; 108 174.282; 109 188.17; 135 179.998; 136 166.808; 150 174.814; 129 258.417; 66 2.8523; 69 0.0119571;
Thr
Num Peaks: 35
148 14.3352; 203 15.393; 103 16.2813; 115 15.9166; 56 31.428; 60 17.7346; 292 16.8912; 86 20.9671; 131 35.3524; 220 26.2692; 59 88.6147; 74 101.009; 84 13.1517; 100 92.3232; 101 166.378; 102 25.5623; 132 37.4653; 218 107.766; 219 116.451; 291 24.5985; 57 342.42; 73 999.679;
75 153.856; 87 17.5362; 117 202.996; 129 58.0825; 130 35.2071; 147 96.723; 58 30.9707; 133 40.2292; 72 23.4478; 118 21.1317; 128 44.896; 114 16.0112; 61 15.4364;
RI_2351
Num Peaks: 33
104 13.1674; 72 14.3566; 189 16.5106; 191 21.9129; 75 161.781; 116 18.0462; 129 77.4744; 143 41.4496; 148 28.1941; 149 21.611; 292 30.1927; 305 19.6458; 59 37.2397; 73 999.266; 74 87.4509; 101 44.8207; 103 171.903; 117 31.5028; 130 10.0617; 131 38.5319; 133 51.161; 147 187.81;
204 119.615; 205 26.637; 217 142.695; 218 29.7424; 219 33.0412; 233 13.4605; 375 12.2751; 55 17.0385; 76 10.8287; 77 10.0563; 169 24.4493;
RI_2559
Num Peaks: 46
77 75.3342; 76 110.516; 104 128.261; 109 121.175; 133 291.567; 155 197.667; 183 121.293; 199 132.49; 218 208.619; 55 241.655; 69 265.947; 72 128.612; 81 306.967; 97 202.713; 149 164.033; 157 317.155; 169 574.723; 189 148.341; 191 147.09; 74 694.41; 129 1002; 131 202.353;
143 202.659; 231 114.888; 271 176.906; 59 233.132; 89 150.812; 130 156.779; 170 124.657; 219 146.791; 437 152.678; 438 115.562; 117 405.846; 217 978.94; 61 112.338; 204 73.2657; 103 598.535; 362 65.798; 145 34.7454; 243 34.0757; 101 23.8843; 127 19.5475;
289 33.8077; 148 12.7295; 361 36.7937; 363 7.55166;
RI_2458
Num Peaks: 34
157 20.1523; 231 17.9447; 103 108.719; 143 32.3164; 149 23.4513; 217 99.9112; 69 32.8005; 155 25.0343; 189 22.5227; 191 50.6636; 363 56.329; 364 25.3924; 73 999.767; 74 80.7161; 75 120.77; 83 21.3788; 101 20.7577; 117 80.8598; 129 89.9429; 131 32.1482; 133 39.1265; 147 145.396;
183 22.6632; 218 27.7305; 273 39.5378; 169 39.9453; 232 29.8759; 361 43.6413; 55 28.6252; 362 24.7479; 130 19.1557; 148 21.8577; 59 20.4296; 349 3.83746;
Ala
Num Peaks: 36
101 6.90407; 70 14.3923; 60 23.4486; 72 20.4519; 118 38.0308; 59 155.011; 77 9.33274; 100 59.6805; 102 15.4011; 55 20.2355; 56 14.238; 61 40.7014; 71 9.15063; 73 999.416; 74 98.0454; 75 143.747; 86 26.4859; 116 967.568; 117 116.478; 131 15.7891; 133 20.3362; 147 174.444;
218 10.3371; 57 18.6398; 58 41.2226; 94 19.4204; 103 49.6218; 128 19.3928; 52 12.1879; 66 25.0098; 115 11.6224; 148 26.4966; 149 14.4496; 190 28.7061; 114 8.57323; 76 5.67019;
Glyceric.acid
Num Peaks: 39
72 6.69034; 60 17.3452; 76 16.2796; 66 17.1081; 135 22.6552; 61 27.1298; 75 128.449; 104 24.3912; 105 18.9292; 116 22.8533; 117 85.4299; 205 34.8301; 74 90.6512; 119 22.5562; 293 21.718; 307 19.8761; 55 47.0894; 57 22.4543; 73 999.868; 103 137.394; 131 37.0606; 133 146.246;
147 290.137; 190 37.7561; 217 20.09; 130 46.9528; 59 95.3429; 102 131.567; 58 27.3338; 148 46.4027; 189 145.49; 292 44.3633; 101 40.8845; 149 29.1873; 89 14.0434; 134 9.17526; 191 5.54037; 115 2.98638; 175 2.42593;
Glycerol-3-phosphate
Num Peaks: 30
149 14.4126; 148 17.9479; 72 21.215; 117 25.2309; 256 13.4756; 300 34.399; 315 27.4871; 74 88.9617; 103 118.939; 116 20.9351; 129 58.3999; 135 23.8534; 147 135.947; 301 17.1533; 358 22.9392; 61 19.0802; 73 999.59; 75 137.066; 131 48.7603; 133 87.9175; 211 63.1289; 58 14.2527;
59 99.1757; 113 18.213; 299 122.26; 357 72.2035; 101 100.773; 77 14.0515; 115 15.5552; 207 15.5059;
Erythronic.acid
Num Peaks: 28
205 42.0512; 74 79.8466; 292 60.3542; 131 36.5329; 72 29.6072; 89 28.7187; 103 87.8165; 133 60.8204; 55 76.1036; 75 81.5691; 117 127.995; 118 22.097; 143 30.1706; 147 295.321; 149 37.6907; 58 26.2468; 59 56.4762; 73 999.761; 221 30.6315; 293 28.9114; 129 35.9138; 130 71.1613;
217 47.0841; 101 23.7966; 102 77.3476; 83 26.8784; 148 46.9213; 220 56.8055;
Glutamine
Num Peaks: 28
61 27.8926; 116 26.1692; 133 30.7157; 139 28.2577; 56 46.656; 157 61.7681; 72 36.8171; 158 25.1968; 57 28.4763; 58 28.1467; 59 65.7149; 76 28.9561; 114 30.7486; 155 134.503; 156 463.541; 245 40.3259; 73 999.628; 83 34.9898; 84 25.6441; 100 46.2595; 115 28.2794; 131 45.3558;
147 107.424; 74 137.424; 75 308.448; 128 48.3917; 77 21.2285; 203 31.2321;
C16:0
Num Peaks: 31
118 67.2475; 76 77.1291; 61 94.0468; 83 91.1288; 119 78.2659; 73 836.256; 97 79.361; 116 84.5351; 130 89.6464; 55 347.416; 56 92.9534; 57 147.484; 69 128.602; 75 1001.09; 77 95.2776; 117 917.498; 129 355.768; 131 136.374; 133 96.6623; 59 89.8007; 72 93.1633; 81 92.7212;
132 295.8; 58 74.2227; 71 81.33; 95 87.998; 98 62.772; 145 148.54; 67 92.8048; 74 105.812; 313 99.229;
Fructose
Num Peaks: 26
147 113.099; 103 366.327; 73 1000.03; 205 49.1399; 219 49.4731; 58 50.7445; 104 60.7259; 131 52.585; 217 151.044; 59 69.1128; 74 90.9712; 84 52.258; 105 51.6808; 117 69.9012; 129 57.3786; 148 53.1911; 189 53.3445; 218 58.5606; 72 51.0356; 75 78.1402; 133 73.7727; 307 62.1012;
89 68.4576; 173 45.1238; 191 44.6731; 172 13.1134;
Glycolic.acid
Num Peaks: 25
52 4.62837; 117 4.05091; 133 50.343; 61 43.4701; 148 96.5798; 55 44.7001; 131 50.3078; 205 62.7587; 58 85.2711; 59 125.913; 66 229.975; 73 999.529; 74 102.063; 81 50.4306; 161 46.5142; 177 96.5499; 57 43.8897; 72 51.828; 88 40.0263; 103 47.7204; 147 558.117; 75 251.921;
51 30.8101; 149 62.3486; 76 2.2101;
Threonic.acid
Num Peaks: 20
129 27.8778; 149 31.003; 220 51.7838; 133 48.9202; 148 42.2638; 59 48.0145; 103 78.9634; 117 106.279; 55 67.0406; 73 1000.11; 74 81.1364; 75 83.7651; 83 33.1789; 130 57.2035; 131 35.1183; 147 276.325; 205 44.9341; 292 57.5383; 102 68.0859; 217 40.2702;
Alpha-hydroxybutyrate
Num Peaks: 21
88 37.7357; 118 43.8728; 131 31.2872; 133 56.4407; 55 47.7692; 59 116.907; 75 186.983; 117 453.673; 149 42.7846; 61 41.9982; 72 32.891; 73 999.664; 74 86.3228; 147 473.804; 190 48.452; 58 49.0914; 66 117.035; 87 28.0451; 148 69.0845; 191 65.088; 52 30.348;
Tyr
Num Peaks: 23
148 14.5987; 101 21.8057; 59 32.6518; 100 181.576; 149 20.1199; 72 19.8657; 73 999.31; 74 94.9085; 179 49.5916; 218 418.586; 219 81.4553; 147 77.504; 280 28.2619; 75 112.48; 130 20.062; 133 21.6999; 91 19.7489; 163 17.5818; 220 34.0649; 103 14.0763; 131 14.4111; 132 18.8236;
58 0.894611;
RI_1736
Num Peaks: 21
133 40.2551; 221 21.4872; 59 26.5479; 71 46.5654; 74 86.5997; 129 73.8041; 148 33.5077; 261 28.6787; 273 27.8332; 292 53.6231; 73 999.21; 75 110.417; 130 30.7694; 147 224.655; 149 25.4936; 117 25.7371; 183 22.3615; 102 31.5118; 72 17.3018; 131 7.97015; 217 7.05939;
Val
Num Peaks: 21
132 16.7487; 145 76.6759; 60 26.3021; 61 22.7187; 70 21.1953; 147 118.574; 55 38.7443; 72 65.2204; 73 999.04; 74 104.014; 75 127.864; 100 106.641; 144 611.925; 146 32.041; 218 82.613; 57 26.4628; 59 116.615; 103 22.564; 133 25.7873; 219 20.4528; 58 24.9172;
Ileu
Num Peaks: 22
58 31.8383; 132 25.992; 55 30.5515; 74 102.528; 133 28.2944; 147 99.0705; 218 87.4464; 59 113.594; 72 25.3741; 73 999.296; 75 127.207; 100 119.164; 102 35.9692; 159 82.9489; 56 25.3339; 60 31.0457; 69 50.4762; 158 573.088; 57 56.7899; 160 29.2283; 86 48.8885; 232 8.018;
C18:2
Num Peaks: 20
57 289.381; 55 638.84; 132 343.588; 69 417.458; 74 343.149; 75 1002.96; 84 407.135; 96 402.908; 98 384.192; 117 713.155; 129 558.051; 145 385.253; 54 359.816; 97 365.807; 77 320.474; 95 322.138; 67 147.342; 73 40.298; 79 3.28165; 81 8.37569;
Pyroglutamate
Num Peaks: 14
157 89.2816; 59 68.0806; 84 29.5376; 156 785.499; 58 60.8859; 73 1000.01; 74 89.9472; 147 146.769; 158 35.5159; 258 37.7271; 55 46.7591; 72 44.6284; 75 131.29; 230 39.7975;
Lys
Num Peaks: 21
86 19.8062; 129 38.8811; 74 90.1359; 75 69.0955; 103 97.6801; 117 62.3755; 217 54.9737; 73 999.824; 147 188.323; 205 56.4253; 319 42.1155; 157 38.0925; 174 62.2544; 59 57.3785; 88 13.8219; 133 28.4307; 156 57.6502; 100 17.6704; 115 4.23811; 175 2.15446; 128 5.49469;
Pro
Num Peaks: 15
72 40.4437; 68 29.3098; 70 79.6542; 147 78.4409; 216 28.6496; 59 96.9213; 75 94.7408; 142 794.057; 143 105.497; 144 32.996; 66 49.4466; 73 999.19; 74 76.3297; 58 28.3312; 55 18.9421;
Succinate
Num Peaks: 16
58 59.9013; 148 146.491; 59 72.8174; 129 86.7094; 55 260.37; 56 176.903; 61 80.6681; 73 850.355; 75 533.54; 147 1000.65; 247 67.982; 149 83.0181; 74 76.0613; 72 5.17252; 133 3.05025; 172 5.10779;
RI_2693
Num Peaks: 19
191 14.9675; 148 15.1319; 55 16.1356; 362 41.1736; 133 26.5348; 169 76.4668; 361 112.088; 73 999.806; 74 75.1636; 75 56.141; 147 135.88; 217 113.678; 271 24.9068; 103 149.588; 129 94.994; 218 23.3303; 69 20.0271; 59 9.53688; 117 19.3128;
Glucose
Num Peaks: 14
74 410.949; 129 544.959; 160 829.822; 205 828.365; 73 1016.12; 89 488.145; 59 387.246; 103 610.228; 117 493.296; 133 407.634; 157 440.337; 217 454.998; 147 597.415; 319 512.675;
RI_1008
Num Peaks: 12
91 195.84; 55 275; 75 960.63; 84 273.908; 56 491.675; 59 999.227; 61 447.879; 73 175.328; 89 523.829; 57 179.354; 69 192.024; 77 151.694;
Xylofuranose
Num Peaks: 17
74 78.5267; 117 71.2979; 103 2.43516; 75 186.554; 133 100.056; 189 91.1519; 81 77.7969; 129 281.098; 147 171.777; 155 86.2122; 73 1002.13; 103 119.792; 217 207.273; 130 21.0328; 244 30.3265; 59 19.156; 69 19.2481;
RI_2196
Num Peaks: 12
243 33.4648; 129 51.7431; 227 70.8669; 299 52.0293; 342 34.2651; 74 80.963; 147 133.089; 211 78.6368; 73 999.976; 133 57.7136; 81 42.3906; 75 59.5916;
RI_1948
Num Peaks: 14
74 33.2493; 103 30.3187; 56 58.9013; 71 999.53; 72 916.41; 75 51.383; 58 271.445; 70 109.092; 73 410.125; 147 56.9022; 101 19.6359; 57 22.2549; 59 31.4583; 133 19.5861;
Di-Galactosylglycerol
Num Peaks: 21
189 3.50086; 133 20.9262; 81 17.6507; 117 26.7559; 74 77.6398; 103 234.003; 131 28.8693; 147 118.63; 69 27.1375; 73 999.66; 191 32.2963; 204 544.928; 206 22.7784; 101 27.5915; 129 212.693; 205 113.4; 217 120.515; 169 24.5068; 75 98.7687; 206 21.0351; 191 7.54537;
Melezitose
Num Peaks: 14
69 155.56; 157 139.358; 73 1006.7; 205 198.551; 217 277.698; 361 206.883; 129 385.044; 147 309.275; 204 428.753; 74 220.571; 169 262.511; 103 390.107; 75 273.23; 191 5.93363;
RI_2560
Num Peaks: 47
104 1.75207; 133 7.11923; 155 5.34998; 199 2.58461; 218 5.02548; 55 10.3487; 69 11.7337; 72 1.58291; 81 3.4345; 97 9.41052; 149 7.00009; 157 13.8013; 169 22.0969; 189 5.87223; 191 5.44464; 74 45.6612; 129 63.859; 131 13.5579; 143 14.6931; 271 12.9594; 59 26.582; 89 16.0484;
130 18.202; 170 9.12344; 219 14.644; 437 16.7819; 438 9.58362; 117 67.4967; 217 172.74; 61 26.4162; 204 60.2241; 103 1003.35; 362 159.146; 85 79.1916; 145 130.3; 243 126.594; 101 145.856; 127 120.906; 289 200.155; 148 130.563; 361 370.62; 363 110.034;
171 96.5471; 83 73.2205; 273 48.9343; 73 981.839; 75 111.157;
Guanosine
Num Peaks: 20
131 6.67703; 69 19.2666; 245 44.5848; 324 64.9819; 325 19.8218; 103 101.405; 115 22.6154; 129 27.0291; 230 30.5736; 73 999.755; 74 82.9281; 169 20.6785; 217 26.0951; 280 48.0338; 55 17.7588; 147 78.7457; 59 18.8158; 75 59.9945; 117 15.5595; 133 1.97119;
Hexonic.acid
Num Peaks: 12
334 17.2934; 148 24.7967; 59 15.3563; 189 24.3398; 143 41.1083; 147 174.552; 73 999.56; 74 81.2061; 133 29.8496; 333 84.9509; 75 65.7182; 292 34.5917;
RI_997
Num Peaks: 11
69 124.33; 57 187.368; 56 237.617; 59 1002.77; 91 126.551; 55 258.765; 75 720.915; 84 197.546; 61 296.396; 89 651.554; 73 114.966;
Salicylate
Num Peaks: 10
133 33.1479; 75 81.4849; 149 72.3822; 73 999.612; 74 86.4614; 91 113.733; 135 127.661; 267 248.71; 268 54.1813; 209 56.7211;
RI_2471
Num Peaks: 11
103 79.3453; 74 99.6225; 117 122.129; 217 90.4273; 73 1000.65; 129 100.056; 147 214.721; 204 446.79; 69 86.209; 75 110.313; 205 115.143;
Suberylglycine
Num Peaks: 11
59 33.5643; 72 31.7012; 216 60.9618; 100 55.3871; 114 39.8661; 188 163.566; 73 999.613; 74 80.4826; 172 27.2301; 147 119.387; 189 33.2141;
RI_969
Num Peaks: 41
172 54.1047; 57 55.4912; 99 54.9171; 106 0.441624; 71 2.90371; 90 10.7069; 130 11.8142; 63 40.1139; 77 18.3547; 84 20.8775; 85 24.1589; 58 67.4611; 66 12.0588; 74 139.612; 78 169.489; 55 42.6032; 71 76.4737; 76 13.9886; 131 17.6651; 79 7.27853; 171 999.555; 178 60.3173;
59 188.544; 100 63.7042; 111 28.296; 164 62.6047; 165 45.1567; 173 72.0179; 60 25.6113; 130 28.8114; 54 22.4762; 56 43.9359; 147 6.29385; 61 27.9952; 69 46.0187; 70 46.3399; 53 18.1323; 155 18.4167; 186 37.8052; 64 108.07; 72 18.7622;
RI_1807
Num Peaks: 36
134 40.971; 169 15.4283; 59 240.482; 87 12.7523; 116 74.4118; 117 125.133; 118 12.6525; 119 13.3632; 129 245.239; 133 542.534; 144 4.06499; 145 5.80297; 163 5.13136; 71 72.5735; 85 33.4618; 101 104.872; 130 49.4158; 159 37.1179; 190 28.1245; 219 34.6681; 103 238.132; 105 24.2522;
113 23.1554; 191 85.5552; 217 321.813; 218 78.537; 88 8.30204; 189 119.835; 232 5.18132; 89 260.512; 205 254.726; 206 104.304; 146 54.3357; 204 999.86; 81 56.6113; 203 42.807;
RI_2899
Num Peaks: 28
140 9.1664; 147 183.954; 103 123.209; 129 161.244; 133 18.2662; 205 87.8147; 54 27.2756; 73 999.863; 155 23.8284; 204 443.832; 217 134.813; 219 30.0833; 55 90.4137; 74 88.9908; 81 64.1758; 111 29.3294; 125 1.71346; 169 68.1053; 53 7.34367; 69 217.824; 71 319.26; 97 24.4884;
110 3.6785; 183 17.3787; 191 46.5473; 126 0.376053; 206 19.7183; 75 38.9028;
RI_980
Num Peaks: 13
74 45.5237; 148 128.785; 66 201.961; 75 66.1719; 133 68.8194; 58 50.6969; 73 874.747; 147 999.998; 149 75.3391; 59 184.79; 103 234.027; 191 105.005; 52 34.5065;
Galactonate
Num Peaks: 10
75 66.7881; 103 91.1274; 217 62.9772; 292 56.0745; 73 1000.3; 74 77.4395; 205 49.009; 147 193.961; 117 47.0523; 129 39.8834;
RI_2436
Num Peaks: 9
259 86.1249; 103 159.724; 129 82.692; 74 76.7361; 217 88.8616; 73 1000.54; 147 150.164; 75 101.791; 169 56.7654;
Oxalate
Num Peaks: 9
74 200.992; 59 204.178; 73 1000.21; 66 231.195; 75 200.962; 148 206.598; 58 174.452; 72 197.543; 147 674.032;
RI_1181
Num Peaks: 9
58 48.8934; 74 120.176; 133 50.0746; 73 1000.01; 132 425.491; 59 390.371; 75 81.9961; 89 227.212; 60 3.38203;
RI_974
Num Peaks: 14
281 1003.64; 283 247.423; 133 267.078; 191 236.696; 265 244.358; 282 382.559; 193 325.044; 249 221.945; 88 94.272; 108 54.8976; 69 349.932; 77 277.163; 59 237.87; 81 84.3082;
RI_960
Num Peaks: 29
75 3.40185; 79 0.715568; 74 25.5467; 54 8.4065; 72 17.5795; 73 429.118; 173 70.9957; 57 46.3121; 59 40.1802; 64 170.17; 71 57.8609; 78 167.211; 111 25.523; 155 21.471; 171 999.078; 172 165.906; 55 7.28418; 56 20.7871; 63 32.4009; 69 35.3049; 70 50.7698; 99 84.4706;
100 62.3468; 130 25.4461; 141 13.5152; 186 48.0293; 58 11.99; 84 5.71058; 85 9.72396;
Hydroxylamine
Num Peaks: 11
119 198.415; 72 125.018; 73 999.569; 146 264.969; 59 279.948; 100 102.892; 130 114.619; 74 101.323; 133 289.861; 86 164.906; 147 123.306;
Quinate
Num Peaks: 10
74 84.7993; 75 102.028; 191 59.9686; 255 87.9172; 147 201.892; 73 1000.18; 345 91.0882; 133 53.9151; 204 3.86399; 346 13.0253;
RI_2238
Num Peaks: 8
55 239.742; 117 979.905; 57 188.537; 73 942.84; 132 334.221; 145 173.988; 75 1004.11; 129 379.972;
Gly
Num Peaks: 11
133 98.2167; 174 487.411; 175 93.6713; 73 1002.76; 75 84.3832; 147 231.758; 248 78.2214; 59 259.757; 74 106.416; 100 184.166; 86 265.569;
Serotonin
Num Peaks: 8
86 271.88; 174 942.139; 59 165.449; 73 1000.22; 175 180.105; 176 120.411; 74 135.319; 100 139.42;
RI_1136
Num Peaks: 9
73 308.643; 219 162.118; 148 201.881; 147 1004.5; 75 456.341; 149 115.203; 66 270.387; 55 194.83; 177 186.522;
RI_1123
Num Peaks: 8
59 76.5667; 73 999.791; 74 107.379; 75 58.2904; 267 246.766; 268 81.5098; 251 63.8766; 355 125.551;
RI_3013
Num Peaks: 12
147 226.995; 204 1010.08; 75 448.446; 217 370.073; 74 505.169; 205 697.818; 206 491.753; 129 624.386; 73 75.7396; 103 337.105; 117 330.864; 145 313.526;
Pentonic.acid
Num Peaks: 9
217 91.1911; 74 105.833; 75 95.7634; 103 204.564; 59 60.2573; 73 1000.38; 292 106.732; 147 142.315; 133 2.75794;
RI_1423
Num Peaks: 9
74 73.3322; 117 81.0533; 59 87.7259; 189 91.5078; 73 1000.64; 101 95.5449; 147 167.134; 75 40.8551; 133 11.9855;
RI_2024
Num Peaks: 7
75 66.65; 74 82.8102; 143 42.3513; 147 166.787; 292 40.3596; 73 1000.35; 333 75.3871;
GABA
Num Peaks: 7
75 295.795; 174 834.129; 59 317.481; 73 1007.91; 86 393.636; 147 397.834; 100 48.7256;
RI_1242
Num Peaks: 11
69 28.026; 173 22.2053; 70 203.175; 87 207.753; 75 180.235; 59 343.028; 148 337.702; 147 1013.48; 73 752.363; 189 550.395; 171 426.018;
RI_984
Num Peaks: 14
52 24.6498; 75 86.4751; 148 90.7056; 59 521.312; 73 489.437; 105 101.049; 147 833.695; 66 468.426; 103 126.221; 119 1001.11; 133 81.0811; 175 569.218; 117 125.237; 120 81.9126;
Methanamine
Num Peaks: 7
117 120.036; 75 331.276; 116 121.219; 73 1000.29; 130 212.09; 160 281.197; 74 35.8303;
RI_2492
Num Peaks: 7
129 834.335; 217 933.485; 103 1007.38; 147 761.282; 169 562.059; 75 960.363; 74 598.194;
RI_1495
Num Peaks: 10
147 257.733; 59 96.2132; 73 1001.7; 101 111.22; 103 193.503; 217 155.038; 69 109.875; 75 126.203; 74 99.306; 117 1.95269;
Glucose-6-phosphate
Num Peaks: 9
59 109.441; 299 120.476; 387 144.381; 73 1000.55; 74 139.035; 147 155.319; 75 142.554; 160 13.9169; 129 1.93452;
RI_2337
Num Peaks: 7
147 282.932; 75 298.991; 204 422.426; 73 1000.37; 103 299.825; 117 344.304; 74 256.636;
Ethanolamine
Num Peaks: 5
59 315.751; 73 1006.47; 86 483.336; 100 439.08; 174 952.782;
Nicotinate
Num Peaks: 5
106 750.321; 78 1009.22; 136 918.343; 180 943.368; 51 446.606;
RI_993
Num Peaks: 6
75 151.226; 59 118.878; 66 184.777; 73 1000.39; 147 303.85; 117 617.932;
Urea
Num Peaks: 15
74 99.2391; 100 70.4333; 75 139.598; 66 231.577; 73 1007.49; 147 788.207; 149 124.165; 189 648.396; 59 322.315; 74 201.231; 100 221.905; 148 305.513; 72 105.883; 171 289.965; 99 305.047;
RI_2088
Num Peaks: 5
75 66.2167; 245 144.168; 73 999.974; 147 196.163; 74 71.7952;
RI_3434
Num Peaks: 8
204 282.346; 105 931.696; 74 251.052; 147 299.459; 73 1009.72; 217 141.81; 75 228.019; 117 48.806;
Shikimate
Num Peaks: 5
73 1001.97; 147 287.86; 204 293.231; 74 238.048; 75 255.659;
RI_1703
Num Peaks: 4
73 1000.73; 103 228.012; 217 179.402; 147 204.268;
RI_1958
Num Peaks: 5
103 231.339; 147 196.409; 217 180.509; 73 1003.96; 74 86.0891;
RI_2542
Num Peaks: 6
70 209.272; 149 1003.63; 57 407.034; 55 395.937; 71 152.812; 167 188.344;
RI_2974
Num Peaks: 6
75 50.5401; 204 13.9407; 204 541.402; 205 175.727; 147 191.911; 73 1005.61;
RI_3227
Num Peaks: 8
102 34.9897; 203 44.8571; 75 156.25; 84 102.695; 219 804.838; 220 107.812; 73 1000.7; 74 85.0613;
RI_968
Num Peaks: 28
60 0.884231; 191 1.12467; 55 2.27179; 147 11.4059; 148 3.42259; 70 2.89038; 75 100.649; 163 229.267; 164 2.86078; 59 1.87846; 77 3.74897; 53 8.00811; 61 1.13422; 72 6.27695; 73 999.44; 91 47.7367; 100 3.89363; 131 8.35897; 165 2.81749; 78 2.52683; 186 3.35594; 172 22.2962;
57 7.73542; 106 0.878776; 90 1.19936; 77 0.720129; 58 0.658648; 74 1.70298;
Fumarate
Num Peaks: 4
73 1006.09; 75 658.44; 147 606.928; 245 626.264;
RI_2863
Num Peaks: 4
73 1008.65; 129 266.645; 147 306.652; 75 310.461;
N-Acetylglutamate
Num Peaks: 5
56 368.294; 84 1002.03; 158 99.1165; 174 194.744; 75 418.918;
RI_3226
Num Peaks: 12
81 7.23091; 125 41.0963; 72 56.5248; 86 41.8111; 112 5.70171; 55 7.39942; 57 144.612; 58 3.64098; 71 999.555; 169 4.53406; 81 2.78817; 155 3.22359;
RI_3368
Num Peaks: 13
55 22.9372; 127 3.96115; 58 74.0123; 86 24.8759; 67 7.01039; 68 46.8302; 111 81.2126; 57 154.09; 71 999.377; 81 4.51083; 72 5.56734; 82 59.4363; 141 10.1085;
RI_1772
Num Peaks: 7
172 109.199; 174 122.826; 59 208.972; 188 98.863; 73 1004.06; 100 176.241; 114 9.47006;
RI_3450
Num Peaks: 9
103 495.336; 74 311.727; 204 710.547; 75 297.174; 147 580.526; 73 1005.59; 129 779.343; 217 546.343; 169 412.352;
Monomethyl.Phosphate
Num Peaks: 5
59 397.233; 133 459.74; 163 433.509; 241 1001.07; 73 230.764;
Meth
Num Peaks: 6
61 1009.14; 176 892.737; 57 260.822; 128 882.769; 56 198.936; 59 93.4803;
RI_2670
Num Peaks: 13
58 319.63; 206 1001.54; 191 597.321; 57 297.498; 189 639.897; 155 455.967; 337 400.351; 76 360.968; 69 532.455; 109 345.171; 169 464.472; 64 83.4765; 299 43.7328;
RI_1158
Num Peaks: 5
148 3.56684; 73 1038.1; 66 905.981; 227 721.136; 147 189.574;
leu
Num Peaks: 28
199 0.394521; 268 0.61308; 81 1.42161; 96 1.20327; 97 0.938399; 214 0.978536; 318 0.158626; 69 1.93944; 99 2.04985; 54 9.52586; 95 4.4587; 164 11.2231; 171 0.563219; 175 38.1652; 102 140.356; 217 6.06966; 86 113.754; 128 24.7792; 146 69.3012; 220 19.6658; 159 186.718; 158 1005.27;
160 203.717; 185 498.49; 187 287.979; 232 228.381; 174 348.571; 82 486.472;
RI_1154
Num Peaks: 3
147 466.494; 73 999.974; 281 311.491;
RI_1601
Num Peaks: 6
75 196.21; 100 185.741; 116 252.078; 157 337.245; 73 1007.58; 156 877.5;
RI_2393
Num Peaks: 3
299 836.212; 315 843.177; 318 1011.08;
Parabanic.acid
Num Peaks: 6
79 18.249; 73 567.127; 128 387.85; 74 39.9869; 100 1006.28; 115 352.07;
RI_1960
Num Peaks: 5
73 1003.82; 147 149.192; 204 322.544; 75 128.325; 191 174.502;
RI_1166
Num Peaks: 4
91 129.113; 75 183.7; 73 1000.83; 74 83.3593;
RI_2866
Num Peaks: 6
204 19.2048; 74 325.449; 147 318.092; 73 1011.9; 205 364.009; 217 331.732;
RI_2804
Num Peaks: 5
53 404.227; 141 955.387; 84 1016.26; 155 886.826; 125 767.181;
RI_2777
Num Peaks: 4
73 1004.59; 204 650.075; 147 181.281; 217 132.526;
RI_2955
Num Peaks: 15
193 926.477; 173 527.288; 434 576.823; 77 449.382; 116 817.859; 145 580.751; 155 984.052; 229 42.8844; 105 630.781; 271 852.258; 157 893.923; 361 1013.4; 104 236.403; 343 94.3304; 207 17.3695;
RI_2490
Num Peaks: 4
174 708.809; 73 1003.14; 86 342.704; 59 239.233;
RI_2561
Num Peaks: 19
169 0.00386046; 74 0.0102471; 129 0.0237603; 217 0.175009; 103 5.23495; 362 1.1624; 145 1.37953; 243 1.29507; 101 2.59609; 127 1.90262; 289 3.9123; 148 3.61165; 361 11.459; 363 2.63492; 171 3.14064; 83 5.8838; 273 9.20606; 73 999.854; 75 183.73;
RI_3011
Num Peaks: 8
129 206.733; 147 296.024; 204 785.191; 73 1010.44; 75 419.69; 103 64.9915; 117 133.497; 217 210.353;
RI_3294
Num Peaks: 7
73 2.08055; 117 87.0361; 147 195.092; 103 1045.84; 74 987.772; 129 470.766; 217 824.012;
RI_1127
Num Peaks: 9
59 0.725123; 148 97.8371; 74 114.268; 147 731.241; 73 1003.27; 66 116.487; 72 80.8264; 75 71.4415; 59 11.4509;
RI_1283
Num Peaks: 4
75 487.447; 73 1007.19; 117 755.868; 147 520.404;
RI_2211
Num Peaks: 6
66 9.78304; 69 251.103; 72 345.934; 83 442.094; 202 1011.87; 110 94.3738;
Hypotaurine
Num Peaks: 5
100 476.862; 59 299.931; 73 1012.75; 188 353.753; 75 43.7925;
RI_1279
Num Peaks: 6
73 1000.1; 74 60.2321; 75 509.699; 116 285.447; 117 731.057; 147 521.883;
RI_1380
Num Peaks: 3
73 999.533; 116 513.324; 75 300.249;
RI_3292
Num Peaks: 10
129 71.9829; 75 81.052; 205 146.613; 73 1004.13; 204 617.153; 206 107.131; 91 383.123; 117 91.1247; 147 131.595; 103 0.257621;
RI_3364
Num Peaks: 9
125 166.768; 96 305.424; 86 120.626; 72 703.837; 67 1000.24; 127 251.312; 155 396.48; 98 498.749; 125 85.0746;
RI_2405
Num Peaks: 4
290 16.56; 73 1032.37; 103 830.309; 75 449.567;
RI_1912
Num Peaks: 3
82 947.901; 147 1035.25; 73 25.8536;
Num Peaks: 4
85 50.6076; 53 36.423; 111 1002.55; 84 976.701;
RI_2673
Num Peaks: 2
73 1008.39; 204 762.35;
RI_2939
Num Peaks: 3
207 51.8163; 73 1002.69; 147 311.816;
RI_3538
Num Peaks: 9
99 47.136; 56 893.502; 69 1004.04; 70 69.2228; 97 90.7576; 113 45.1141; 57 302.343; 83 37.3818; 73 104.083;
RI_1940
Num Peaks: 2
70 836.4; 73 1025.16;
RI_2855
Num Peaks: 2
73 1006.2; 204 779.06;
RI_2382
Num Peaks: 2
73 1017.08; 75 996.438;
RI_1463
Num Peaks: 2
70 959.641; 73 1038.34;
RI_2443
Num Peaks: 3
147 271.183; 73 999.139; 221 113.04;
RI_1114
Num Peaks: 2
73 990.865; 102 999.769;
RI_1858
Num Peaks: 6
75 18.295; 205 83.4931; 73 1001.8; 74 98.9265; 103 105.823; 147 191.3;
Tryp
Num Peaks: 5
73 1000.73; 74 76.1697; 202 464.541; 75 13.9224; 203 22.731;
RI_1240
Num Peaks: 3
99 10.8383; 75 937.617; 66 1029.71;
RI_2979
Num Peaks: 3
119 1030.69; 73 836.544; 105 1020.61;
RI_1086
Num Peaks: 2
73 751.197; 75 1011.08;
RI_1569
Num Peaks: 3
115 1018.58; 100 966.638; 73 101.246;
Benzoate
Num Peaks: 3
105 999.527; 179 689.841; 77 914.869;
RI_2366
Num Peaks: 2
73 1008.75; 75 539.475;
RI_1796
Num Peaks: 4
147 312.851; 75 315.533; 217 380.753; 73 1004.39;
RI_2802
Num Peaks: 2
125 870.292; 81 1011.64;
RI_1916
Num Peaks: 2
73 999.639; 147 231.904;
RI_990
Num Peaks: 5
132 393.689; 75 245.725; 59 638.875; 89 388.193; 73 1016.44;
Glucuronate
Num Peaks: 2
74 1003.32; 75 940.675;
RI_1645
Num Peaks: 2
73 1003.46; 147 317.274;
RI_1023
Num Peaks: 3
117 134.592; 73 1022.28; 102 533.166;
RI_1941
Num Peaks: 2
75 987.436; 147 1024.13;
RI_2573
Num Peaks: 3
147 25.3715; 73 999.664; 221 160.845;
RI_1868
Num Peaks: 4
147 31.5847; 74 100.552; 188 134.861; 73 999.735;
RI_967
Num Peaks: 6
164 863.266; 75 1013.15; 91 854.918; 59 20.183; 90 69.825; 165 226.082;
RI_2956
Num Peaks: 7
307 968.061; 245 271.27; 331 816.808; 362 231.658; 87 1029.44; 171 981.224; 265 499.517;
RI_1719
Num Peaks: 2
147 487.67; 73 1002.77;
RI_1464
Num Peaks: 2
71 1010.73; 72 829.344;
