# Supplementary material for: Metabolomic analysis of tomato seed germination
Source: Metabolomics. 2017 Oct 23;13(12):145. doi: 10.1007/s11306-017-1284-x (PMC5653705; doi:10.1007/s11306-017-1284-x)
Supplement: Supplementary file 10 — Supplemental table 2A. List of analyzed known and unknown metabolites and their distribution among the two parents and RIL lines of the studied RIL population. Abundancies are based on the quantification mass. Known metabolites are matched against several libraries. RI, MS match scores and probability are noted for each identified metabolite. 2B. Level of identification according to L.W. Sumner et al. 2007 and category for known metabolites (XLSX 325 KB) [file 11306_2017_1284_MOESM10_ESM.xlsx]

## Sheet: Metabolite hits and abundances
Supplemental table 2A: List of analyzed known and unknown metabolites analyzed and their distribution among the two parents and RIL lines of the studied RIL population.
Metabolites	CHEBI-ID	Mass (quantification ion)	Ret(umin)	RI	Match	Rev Match	Prob (%)	Library	RI difference	205_dry	206_6hour	207_dry	208_dry	209_6hour	210_dry	211_6hour	212_dry	213_6hour	214_6hour	215_6hour	216_dry	217_dry	218_dry	219_dry	221_6hour	222_dry	223_6hour	224_6hour	225_6hour	226_dry	227_dry	228_6hour	229_6hour	230_dry	231_6hour	232_6hour	233_6hour	234_dry	235_6hour	236_6hour	237_dry	238_dry	239_6hour	240_dry	241_6hour	242_6hour	243_dry	244_6hour	245_dry
Ala	CHEBI:16449	73	6895954	1093.67	928	928	97	Inhouse	1	3550.81	2604.23	3857.05	2108.67	2978.28	1457.18	2181.56	5619.61	4273.79	3431.11	1969.54	3061.09	3775.3	570.054	1631.28	2536.98	1269.47	2517.05	2251.32	1032.41	1435.68	1885.75	1427.05	4631.02	1193.83	2734.41	2392.89	3538.4	2504.61	4248.71	1950.36	2667.28	1968.75	1422.94	4228.54	1614.41	4154.6	1298.57	4653.12	2770.51
Allantoin	CHEBI:15676	73	16668064	1875.09	933	933	96.9	Inhouse	0	20270.4	22181.1	18148.2	17488.7	27352.4	20905.4	18124	20715.6	27757.9	16784.8	26810.4	23642.7	16387	14407.1	15333.8	16769.9	21853.8	13310.4	20913.2	17509.2	19383.4	19325	19295.4	29278.5	24975.1	11954.2	20974.1	20371.6	18355.4	17083.3	15922.8	24081.3	16491	21932.1	18874.1	22608	34809.2	25876	25917	18162.1
Alpha-hydroxybutyrate	HMDB00729	73	6265146	1050.25	897	897	63.9	Nist	5	914.007	426.188	1273.61	963.888	415.179	1070.21	797.075	1859.79	395.662	378.469	426.524	1896.59	1433.82	1560.02	2279.4	417.606	1469.41	307.186	224.085	298.336	1590.89	3507.31	361.298	582.144	800.82	384.121	430.306	480.144	1677.06	389.764	425.382	1382.36	2318.79	281.568	1099.15	270.755	304.716	2980.06	419.643	1250.08
Asn	CHEBI:22653	73	14361489	1662.79	841	952	97.1	Inhouse	1	3438.37	5118.89	5451.15	3488.6	6122.47	2876.58	3231.68	1708.01	2569.15	4620.58	3092.3	1192.59	2517.41	537.135	1296.24	5957.7	2756.13	3106.34	3079.25	1856.82	2291.09	2313.3	1261.52	4646.99	2792.18	2175.2	3529	2980.65	1940.71	3194.13	2042.78	4295.08	1234.91	1284.86	5408.28	1992.7	4656.72	3533.19	4447.18	3866.34
Asp	CHEBI:22660	73	12569894	1512.37	947	947	59.5	Inhouse	0	16926	18662.7	22700.6	14629.7	16141	12412.5	18589.4	11286.8	16173.4	17797.5	13973.9	10162	14494.5	4249.71	10634.9	18300.8	11451.9	11957.3	14433.6	12259.1	10855.8	16499	14470.1	26897.7	9318.79	15454.2	18569	17445.5	10929.5	16788.9	15871.8	17451	10702	15160.4	17668.6	17745.8	20989.7	17706.8	33412	20671.6
Benzoate	CHEBI:30746	105	9095033	1248.3	626	626	98.3	Inhouse	1	30.5204	17.7887	34.8361	12.3522	32.3726	40.0574	48.8005	42.5357	14.2778	36.0447	26.0619	40.5856	22.7406	36.9331	32.049	15.0965	17.2503	42.8389	13.124	14.1956	39.3665	55.6165	34.0134	20.6291	38.4788	34.8389	37.7889	11.6412	60.0521	45.6107	71.0945	42.0845	65.7435	36.6794	63.4452	30.365	35.0802	57.8653	18.0955	38.9855
C16:0	CHEBI:15756	75	18309664	2040.96	814	814	90.1	Inhouse	0	252.195	54.0456	243.853	147.297	65.5546	234.298	253.04	197.5	83.7998	72.0894	60.6333	224.782	228.557	208.752	204.597	71.7918	185.049	144.189	61.4315	75.9124	276.906	264.178	74.0737	124.849	320.657	111.663	87.7678	95.5172	518.498	154.8	130.34	415.07	1092.76	129.457	234.919	41.1193	38.5194	401.653	19.2415	290.696
C18:1	CHEBI:16196	75	19839603	2207.88	731	731	22.4	Golm	6	253.802	17.3023	58.5246	12.3006	18.7761	165.52	160.861	84.1204	14.7127	20.3138	14.9388	68.6833	54.2617	83.5008	76.8956	22.6296	68.2172	59.5565	15.3579	19.7372	26.1385	50.4024	18.2841	19.0322	134.84	25.0125	27.269	12.5452	281.219	33.7658	46.2114	83.0141	856.442	23.7337	66.8747	22.1412	10.2902	40.8461	19.7413	104.244
C18:2	CHEBI:17351	75	19886269	2213.17	547	547	13.3	Golm	12	35.3395	10.3459	31.2549	12.0766	20.1924	42.3248	48.8005	26.187	23.3579	11.8175	25.3824	21.4323	37.8188	27.2983	32.7081	13.3674	18.254	14.5861	16.6423	11.3717	41.5359	23.0982	17.5434	19.9323	78.931	21.6001	16.8709	21.0052	105.457	19.2947	28.0586	37.8977	387.353	14.1431	39.8162	8.55282	15.3527	57.8653	11.4949	24.5778
Citrate	CHEBI:30769	73	15944759	1806.04	932	932	96	Inhouse	2	13266.8	10928	8001.15	8566.46	7932.91	11231.9	11531.4	13115.5	18936.6	9120.16	7958.65	19858.8	10789.9	10998.8	14821.6	9626.16	15514.3	5751.91	7866.02	7071.24	16945.9	58009.7	7498.82	15688.9	13722.5	4510.29	13996.5	10454	19963.7	6825.02	8288.43	15018.3	34543.8	10367.3	12790.2	6563.27	8314.01	30360.6	10278.2	10717.6
Di-Galactosylglycerol	CHEBI:15754	73	26441839	3084.49	707	707	1.58	Golm	26	498.768	988.263	845.82	775.245	973.607	1119.34	727.489	493.75	917.555	774.961	1046.45	969.371	720.201	945.807	947.463	843.3	1067.95	653.032	880.285	819.854	1128.79	740.394	1100.52	1068.47	1300.72	615.487	1122.7	615.745	413.041	838.961	869.723	1102.64	609.46	911.59	634.452	1007.74	1168.65	1608.31	1123.64	1275.5
Erythronic.acid	CHEBI:37654	73	12794885	1530.64	848	853	27.5	Golm	11	1104.36	11.5503	1357.21	1647.83	18.8571	1996.07	12.4803	1755.56	24.0368	12.2294	44.9523	2335.23	1688.69	3360.91	4755.17	24.7024	3307.36	33.4352	26.5272	10.2937	2412.79	9724.19	58.2007	59.521	731.756	50.9184	47.5409	20.1098	2702.34	89.8393	53.3209	2842.33	4644.69	14.1539	1140.3	56.9344	16.302	7728.42	50.8396	1635.69
Ethanolamine	CHEBI:16000	73	9234194	1258.33	640	640	90.2	Inhouse	2	213.643	39.3761	52.9508	52.5444	25.8981	130.753	46.9931	400.486	156.992	82.3878	68.9966	195.123	88.7919	129.266	135.94	29.3234	123.889	70.005	64.9219	78.9489	32.0823	206.824	43.8395	124.849	166.084	25.9058	93.8628	117.691	200.662	55.2857	46.2114	99.2559	262.974	51.7826	144.038	46.8127	77.7267	40.8461	71.5202	97.4637
Fructose	CHEBI:28757	73	16440573	1853.12	748	801	13.9	Inhouse	0	648.961	112.724	144.918	287.702	166.719	559.292	155.439	839.375	200.483	211.977	130.675	365.27	277.886	209.555	3008.54	138.528	312.858	144.189	90.751	72.1168	439.17	7223.19	113.378	232.277	189.105	150.075	214.543	185.917	749.919	804.407	110.196	868.038	10741.1	193.106	351.521	85.4016	157.517	2760.52	162.859	160.179
Fumarate	CHEBI:18012	73	10425813	1345.86	577	577	98.4	Inhouse	0	77.9075	34.7436	30.9205	18.0891	29.1354	15.3125	68.6822	164.583	46.6733	24.0298	41.8161	62.4393	47.6845	24.0868	25.8836	13.6809	53.3192	67.9153	27.2253	18.219	44.0933	48.6644	49.1305	52.2623	75.6422	72.3577	56.0739	20.8432	20.3884	40.0821	41.4718	42.8966	211.445	28.0489	49.7273	53.1388	43.3344	23.4525	37.9143	20.1538
GABA	CHEBI:16865	73	12714889	1524.13	530	530	20.3	Inhouse	1	300.385	10.2146	34.2787	12.0077	17.8049	14.8741	56.0302	486.435	171.843	238.581	24.0443	504.198	73.9932	18.5789	19.1827	22.9734	11.3382	34.4801	17.4172	10.5063	40.7775	165.111	10.5442	33.4044	21.5909	20.5103	51.1979	300.197	508.246	106.425	15.9489	43.2395	431.775	29.1277	22.806	42.3845	130.003	41.7141	11.4088	103.396
Galactinol	CHEBI:17505	73	25571041	2953.22	912	912	78	Inhouse	2	4867.21	5325.81	3787.38	3759.94	9237.53	11162.4	3432.3	6981.99	8107.37	4507.3	6027.79	4386.36	3609.23	4201.54	5252.24	4179.09	9204.61	3224.41	3029.69	4932.79	8125.52	6707	6908.5	8113.73	5247.26	2732.62	5740.26	4005.75	3912.17	4945.31	4678.02	3408.99	3713.62	6508.43	3587.23	6345.66	11406.6	11532.2	15114	6529.22
Galactonate	CHEBI:24148	73	17681356	1975.92	640	640	2.16	Golm	16	447.365	295.707	178.361	291.148	616.699	343.133	702.185	760.741	971.653	816.155	404.571	458.929	245	292.253	396.836	358.959	607.682	306.141	715.537	311.241	398.604	422.337	788.355	808.615	360.123	376.081	697.266	696.764	597.591	892.864	438.416	609.973	568.592	432.601	689.324	420.682	542.024	530.999	583.363	584.782
Gluconate	CHEBI:33198	73	17724688	1980.34	792	792	56.1	Inhouse	3	3213.48	42.4644	5453.94	4560.17	58.2707	4342.83	152.728	6802.78	72.1315	25.7462	42.8615	6759.06	8109.66	3840.23	4203.17	30.3345	4060.88	67.9153	47.4698	20.4963	4882.01	3197.95	60.4683	81.297	2686.94	79.5041	47.5409	40.0831	5335.85	171.386	41.4718	5881.37	2562.22	22.6549	6118.18	67.6887	68.0969	12342.3	74.9669	5738.49
Glucose	CHEBI:17234	73	16703062	1878.49	598	598	28.8	Inhouse	1	19.2841	11.4886	32.4115	12.1714	18.0316	14.0806	13.2846	201.157	25.1399	12.5556	25.4869	22.6811	46.0402	17.752	505.314	14.8639	18.8656	15.1608	15.8186	10.9921	42.3649	1423.43	9.99238	32.9979	23.9095	19.9654	15.847	20.63	19.9783	31.3746	15.9607	149.786	2452.05	25.8913	32.117	13.9426	10.2558	481.644	19.3363	11.4075
Glucose-6-phosphate	CHEBI:14314	73	20604572	2296.09	508	508	74	Inhouse	4	19.6214	156.732	19.4803	21.1039	241.985	15.7433	488.909	26.9734	217.455	305.522	450.568	37.1982	24.0067	19.976	18.8394	210.32	17.3601	273.751	164.748	175.358	23.4047	40.8607	182.917	500.847	22.4131	272.458	310.844	282.287	36.5732	475.457	393.39	26.1133	49.7518	420.734	41.5309	294.161	418.211	25.2905	598.012	19.569
Glucuronate	CHEBI:24298	74	17073048	1914.8	454	454	22.2	Golm	15	19.1154	10.0834	32.6205	11.8182	20.2005	11.2236	20.3607	24.8704	23.3685	11.8003	24.1383	21.1201	36.3718	10.4858	31.5134	13.8123	18.4343	15.2339	16.9844	10.2482	41.3243	25.1143	17.105	21.6018	37.2291	11.7827	28.683	11.3768	33.0433	18.424	29.6227	24.1643	39.6238	15.1248	40.1077	9.21072	16.9692	24.6438	20.7236	11.755
Glutamate	CHEBI:18237	73	13772346	1612.04	932	932	98.3	Inhouse	0	17573.4	6332.6	9092.22	8429.5	6286.76	12161.6	8958.51	20602.2	9213.74	8836.1	7008.38	15257.1	13197.1	6147.75	9606.45	6341.94	15302.6	4713.32	5368.97	3810.8	10488.9	13919.8	5049.1	11239.3	10779	8616.82	8114.86	9742.75	20217	8332.94	6489.74	14924.5	15208.1	6438.31	11982.6	6148.28	9696.58	8501.09	10678.9	20181.8
Glutamine	CHEBI:28300	73	15516442	1766.25	824	824	96.7	Inhouse	1	885.093	1202.9	540.656	426.385	988.984	417.202	567.532	724.167	1395.96	1732.72	1407.11	468.295	462.047	11.6981	32.9827	1045.53	10.4364	1076.2	942.415	822.131	373.911	42.0252	885.86	1252.84	513.051	1114.84	1293.36	1750.86	692.796	1803.7	1022.58	828.336	23.2767	603.052	588.154	899.564	1119.82	41.663	2197.31	288.154
Gly	CHEBI:15428	73	9793339	1299.02	785	785	95.7	Inhouse	3	289.141	241.661	157.459	141.267	229.036	160.23	469.027	932.639	386.116	339.85	298.985	304.392	258.154	81.0921	134.567	192.119	130.161	330.173	168.937	164.73	144.626	159.897	177.626	477.62	202.261	251.912	392.517	422.152	287.078	545.946	213.283	276.112	328.717	169.372	272.643	153.09	493.874	171.894	455.833	229.675
Glyceric.acid	CHEBI:33508	73	10082494	1320.32	872	872	80.1	Golm	33	1452.93	132.026	1605.25	1562.55	90.6434	2231.88	147.305	2410.23	167.6	124.44	123.357	2564.7	2116.21	3789.65	5855.05	115.271	3153.67	188.073	78.1855	63.7664	2453.35	10833	105.82	159.691	787.665	79.5041	207.23	116.838	3463.98	158.946	105.457	3076.93	5614.85	152.111	1337.49	118.297	112.807	8819.35	174.061	1650.95
Glycerol-3-phosphate	HMDB00126	73	15319784	1748.25	716	716	55.8	Golm	22	2103.5	1505.56	2225.33	1209.38	1803.96	1924.27	1650.18	2423.03	1367.32	1490.7	1709.23	1823.23	2903.82	1674.03	2077.55	1038.45	2574.22	832.746	1318.68	828.963	1557.38	1941.36	1249.43	1744.98	1496.4	1710.68	1663.93	1674.96	3261.85	2027.6	1853.2	2286.5	2421.85	1239.55	2078.26	2335.58	1928.72	3574.03	3132.24	2182.34
Glycolic.acid	CHEBI:17497	73	6513470	1067.31	855	855	90.3	Inhouse	0	833.69	44.0086	1001.89	916.512	49.3683	1010.5	65.0674	989.329	56.2201	52.3506	33.4529	1197.27	1170.74	1938.99	2433.2	22.2453	1550.18	32.3904	15.3579	29.6058	1220.5	3613.33	49.8863	62.4245	491.674	48.2384	56.0739	12.3661	1536.45	82.9286	41.4718	1427.48	2057.59	39.9158	934.531	36.6911	33.0167	3505.96	19.2415	1036.51
Guanosine	CHEBI:16750	73	24200262	2756.57	603	603	58.1	Golm	19	489.13	511.117	448.689	642.592	1336.99	1148.82	998.603	1697.04	1412.93	417.947	1482.38	1799.81	1433.82	585.309	1620.3	647.137	1209.87	270.616	786.742	681.693	548.521	676.087	1186.69	1351.56	934.016	1055.89	2106.43	664.356	1379.73	1589.46	970.44	759.759	1051.9	683.962	1179.74	1384.77	1097.8	2154.63	1473.49	1064.47
Hexonic.acid	CHEBI:33752	73	17844683	1992.64	637	637	0.91	Golm	18	1010.39	693.328	1035.33	913.067	1046.45	1575.84	564.821	762.57	1006.66	815.296	1321.39	960.005	610.033	1386.6	1352.54	751.286	1783.06	571.534	839.098	403.095	2684.4	1505.12	579.74	891.363	1483.24	1021.05	915.467	517.669	783.606	790.586	469.224	768.782	1025.24	586.87	557.289	807.204	892.826	1548.75	870.306	1375.51
Hydrouracil	CHEBI:15901	73	7462598	1132.94	907	902	48.8	Nist	0	2403.89	2157.19	5024.76	2012.19	1933.46	1542.59	1909.55	5573.89	3146.21	2543.72	4005.98	4551.83	7193.79	3738.27	3858.51	2351.94	1969.67	2449.13	1718.69	2218.16	4599.82	5033.29	2093.71	3336.08	3153.95	2550.38	2851.23	1889.02	3534.28	2825.1	2311.76	4192.21	3736.72	2324.82	4480.6	1225.99	1710.68	3599.56	1870.73	2168.78
Hydroxylamine		73	7084280	1106.68	795	752	74	Nist	5	222.478	254.786	431.967	272.197	279.214	130.753	133.75	451.69	280.04	245.447	278.077	429.27	465.335	276.195	444.896	296.267	236.016	310.321	203.841	232.292	553.812	458.836	231.291	405.033	404.521	267.991	341.319	257.555	455.517	456.107	386.28	637.043	488.634	300.987	538.427	245.451	280.642	716.509	311.07	378.837
Hypotaurine	CHEBI:16668	73	13579853	1595.75	692	702	5.69	Nist	2	24.8983	145.923	31.4361	85.277	88.2154	13.7404	13.2755	137.153	21.2151	75.5222	48.0885	36.7612	21.6718	19.1088	173.015	14.1966	72.9218	44.9286	35.6023	69.0803	42.9822	78.2106	43.0837	174.208	24.5673	21.1713	69.4828	46.0529	19.9344	33.4202	15.8422	43.2214	23.6499	50.7038	39.6275	61.3627	72.9118	195.721	105.126	122.889
Ileu	CHEBI:25017 and	73	9607512	1285.43	881	897	80.1	Inhouse	1	1236.08	838.479	1984.26	1234.36	1230.16	1182.83	411.19	1605.6	1229.42	762.088	1007.77	711.808	1930.4	122.04	591.821	511.643	630.421	1473.24	559.864	408.409	850.119	648.279	390.02	1408.18	583.76	1045.17	1247.03	862.213	931.54	1393.2	578.235	985.341	732.063	305.302	1790.18	430.804	1102.62	1193.05	1333.89	1611.96
leu	CHEBI:24898	158	9303358	1263.33	361	450	78.8	Inhouse	0	1113.19	545.861	1747.38	1032.8	977.653	893.356	315.396	1583.66	953.621	471.155	769.416	604.101	1792.28	137.295	635.762	377.16	548.874	1050.08	372.777	288.467	765.46	650.017	272.863	1155.58	448.92	929.93	977.636	637.065	776.283	1062.87	377.986	931.201	740.947	165.057	1556.98	285.305	871.502	997.325	1034.03	1459.41
Lys	CHEBI:25094	73	17018883	1909.45	421	625	31	Golm	8	1189.49	723.439	749.673	693.414	772.087	755.8	607.295	1773.84	1200.78	974.923	689.966	908.492	1335.17	761.142	1046.33	730.051	1058.54	590.341	619.899	471.416	804.262	1044.55	702.944	1323.98	1052.41	595.834	836.232	988.432	1145.38	765.707	748.862	1243.41	1156.73	717.405	1109.43	751.534	982.246	980.306	1983.61	1228.04
Malate	CHEBI:6650	73	12165744	1479.96	947	947	95.8	Inhouse	0	22657.4	41419.8	15036.6	12880.3	16604.7	36214.2	52560	38360.7	24258.5	16496.4	22239.9	31705.1	26412.3	20984.4	19190.9	15258.3	16950	19128.1	21144.3	19256.7	23563.5	28997	23613.6	39931.3	35206.5	21969.9	22495.4	11003.2	25711.1	19884.9	28594.2	26384	33310.6	27284.1	26900.8	20161.7	39430.1	31332.4	23020	11033.7
Melezitose	CHEBI:6731	73	28494257	3413.88	545	562	8	Golm	14	169.469	351.296	32.941	902.73	216.087	15.6299	12.4984	44.4009	1039.54	18.8805	1474.02	21.6196	38.1476	380.571	19.526	24.5103	129.377	14.4085	449.567	18.3328	25.3978	40.6174	606.95	19.9613	38.6433	318.016	16.4443	20.8858	19.495	31.1673	15.4394	41.886	23.7032	235.179	39.5933	114.501	15.1326	24.9331	66.35	19.1792
Methanamine	CHEBI:16830	73	11414940	1421.06	626	645	98	Golm	21	270.668	252.47	514.181	253.247	235.511	163.253	306.359	290.764	276.858	249.738	252.987	307.514	388.053	193.497	333.672	261.888	211.708	248.675	220.595	184.467	317.472	424.075	235.826	384.709	249.948	241.192	293.778	243.91	273.896	326.186	285.563	418.68	309.172	259.992	372.098	267.592	255.191	420.374	302.453	305.951
Meth	CHEBI:16811	61	12601560	1514.93	488	488	91.7	Inhouse	1	257.817	77.208	160.246	100.782	163.482	67.2662	89.4676	257.847	154.871	112.425	123.357	32.7807	166.074	23.2839	79.6418	46.513	72.9218	152.548	61.4315	50.8613	42.7353	81.6867	41.5719	180.015	77.2866	195.634	117.024	139.012	73.2342	82.9286	40.2869	24.6696	78.1814	21.5329	192.05	82.8712	109.368	44.2499	191.295	235.608
Monomethyl.Phosphate	CHEBI:59761	241	7985910	1169.51	361	351	96.9	Golm	21	101.199	111.952	33.15	62.881	99.5458	105.056	76.8156	25.8762	191.997	112.425	109.767	78.0492	46.0402	17.7841	64.5373	73.8141	32.9324	90.9021	74.6951	57.6934	93.4779	34.1694	112.622	75.4901	37.8211	59.8514	141.404	68.2265	30.7584	93.9857	95.9776	26.9615	42.6444	113.275	40.1763	80.3408	108.68	25.4437	99.9559	20.1623
Myoinositol	CHEBI:17268	73	18614653	2073.26	924	924	47.4	Inhouse	4	4676.05	12667.5	7803.28	4711.77	20360.8	29901.7	9254.02	8706.46	18471	5670.17	17878.5	7740.92	3040.3	7946.23	20671.2	7157.94	8882.35	3206.65	5345.24	17138.7	10718.2	14369.9	5756.58	15430.5	4795.06	3432.97	13250.5	5020.62	6425.57	13524.3	6672.22	5246.13	5858.28	5259.17	4255.97	5530.86	27392.1	23859.2	16134.3	8121.69
N-Acetylglutamate	CHEBI:17533	84	12775719	1529.08	471	471	14.9	Golm	8	332.512	138.974	327.459	246.356	142.44	265.286	268.403	619.931	228.063	196.529	179.809	540.1	450.537	287.436	421.552	152.684	319.131	140.01	129.146	100.204	440.933	505.762	146.636	306.315	383.144	213.5	210.886	176.536	572.692	230.818	204.989	463.796	529.502	186.633	348.091	167.008	185.719	301.24	141.317	386.465
Nicotinate	CHEBI:15940	78	9768339	1297.19	753	753	98.8	Inhouse	0	67.4662	40.1482	61.3115	44.792	142.44	95.9866	30.7263	91.4352	125.169	103.843	127.539	22.5562	90.4362	67.443	98.8657	23.3172	107.422	30.3007	80.9779	53.8978	35.1865	99.0668	85.4115	55.1658	101.952	100.05	101.177	63.1095	71.7696	67.725	15.4394	42.1026	23.9342	87.3832	38.5987	78.443	39.8951	78.2883	72.3819	45.7656
Oxalate	CHEBI:16995	73	7332603	1123.9	755	755	72.7	Inhouse	1	17.8946	11.4654	351.148	20.4837	11.3466	14.1637	21.3096	24.4315	24.9172	11.9033	25.6228	22.1035	36.7006	1020.48	19.6358	23.2868	429.69	13.7502	16.3282	10.4759	39.7898	25.0274	17.1125	19.7	38.002	12.9797	27.3299	12.0079	34.0246	19.1841	28.9118	25.6802	42.5911	16.0958	1004.84	14.474	9.67113	41.9013	11.5294	772.929
Parabanic.acid	-	100	12436566	1501.62	494	526	94	Golm	8	37.749	15.0401	55.7377	15.815	41.2751	26.453	87.6602	42.3528	32.8835	50.6342	38.6799	59.3174	73.9932	10.7427	30.209	41.4572	17.3444	54.3323	37.6966	10.5215	51.1483	39.9743	35.5251	94.3626	73.9978	43.7719	68.2638	24.7321	36.1777	76.0179	61.6152	68.5768	25.1069	25.7295	121.746	22.1412	59.1549	22.9079	40.4994	26.2728
Pentonic.acid	CHEBI:33753	73	15493111	1764.11	679	679	47.4	Golm	3	458.61	11.5426	530.902	551.286	19.8444	863.88	12.2544	870.463	26.0628	12.1608	24.2324	1008.4	818.858	1480.53	1612.06	13.3169	1486.66	25.1182	10.2968	16.7463	901.268	2899.01	10.9599	36.1481	274.614	12.3723	28.0979	12.5793	1140.99	32.8121	16.2925	1393.19	1890.57	24.3486	569.292	9.07155	16.1575	3237.05	12.4859	644.955
Phe	CHEBI:28044	73	13905674	1623.41	918	918	96.8	Inhouse	1	3255.25	2102.37	2777.13	2000.99	2558.25	2711.06	2563.83	5491.6	2592.49	2061.41	2938.63	4576.8	2907.11	2663.19	3977.97	1037.44	1752.48	2467.94	2296.7	1727.77	2359.87	1722.37	1764.16	3096.54	2027.54	2818.38	2349.01	2172.16	2372.79	2913.56	2594.95	3732.02	2094.91	4332.48	4528.62	2548.76	4085.12	2784.34	2782.39	2544.23
Phosphoric.acid	CHEBI:26078	73	9293358	1262.61	925	925	97.7	Inhouse	0	66877.5	5034.73	84250.4	38354.8	5945.23	53474.4	7891.22	54610.6	12363.1	6142.18	5803.03	60786.3	103895	129438	67621.4	3837.32	110742	7332.77	4260.41	2924.9	87856.8	192751	5659.08	6304.87	53967.4	5458.09	9264.38	8072.91	104003	9898.91	8291.99	65862.6	175402	7729.64	89089.1	6420.94	10207.7	133436	14363.5	80868.6
Pro	CHEBI:26271	73	9704175	1292.49	888	888	92	Inhouse	1	1523.61	675.57	1042.3	693.414	1127.38	1401.25	478.064	3412.36	1039.54	898.542	1237.76	1119.23	1438.76	646.328	1157.55	848.356	1172.24	1170.23	1149.75	805.43	1700.24	1824.91	721.84	1843.7	1037.61	1073.75	819.166	923.617	1003.31	1351.74	651.699	1023.24	1188.71	882.462	948.249	444.088	1176.91	1485.78	939.241	1352.63
Pyroglutamate	CHEBI:18183	73	12668223	1520.33	911	911	98.5	Inhouse	1	714.821	635.422	628.443	527.167	623.982	853.298	797.075	769.884	726.619	1289.03	763.144	551.027	522.885	313.128	383.105	767.464	884.471	755.427	513.092	465.343	566.158	1183.59	512.469	930.56	721.889	631.566	1005.67	1348.33	840.729	1133.36	805.738	976.317	1149.62	613.84	684.18	633.237	1188.6	953.076	2193	711.061
Quinate	CHEBI:26493	73	16317244	1841.31	641	641	57.6	Golm	14	427.286	98.0542	475.164	339.385	145.677	236.565	109.349	241.389	110.319	74.664	101.404	430.831	371.61	246.488	315.821	57.6356	1696.02	47.0183	110.297	104	876.575	1508.6	130.763	111.783	572.249	75.9309	113.367	131.336	591.733	123.011	87.6832	1804.65	740.947	106.802	473.267	123.358	126.564	1084.12	116.328	2248.44
Salicylate	CHEBI:16914	73	12509063	1507.46	738	738	97.7	Inhouse	0	869.03	586.009	703.689	810.562	960.658	748.998	272.018	588.843	847.545	685.707	872.911	629.076	983.288	617.424	589.075	545.011	886.823	548.547	569.637	847.182	931.251	517.928	709.747	1141.06	1027.75	649.432	783.815	1067.75	1271.35	897.011	958.591	1427.48	755.162	916.984	1003.12	680.683	1170.72	1416	576.47	711.909
Ser	CHEBI:17822	73	10494977	1351.03	932	932	97.2	Inhouse	0	5321.8	2478.38	4042.38	2190.5	2038.67	2630.94	3375.37	7183.15	2840.71	2742.83	1969.54	3000.21	3125.8	332.397	2490.87	1951.52	1191.84	2890.06	1600.01	1210.04	1192.28	2089.09	907.024	4336.32	2014.38	2212.72	1768.76	2955.91	2728.71	3347.55	2437.36	3187.02	2254.82	1083.12	5595.18	1386.67	3109.07	1931.68	4249.85	3684.97
Serotonin	CHEBI:28790	73	21911186	2454.47	890	890	35.9	Nist	4	367.852	10.5929	51.5574	43.9306	78.5036	968.18	20.8396	707.708	14.0869	152.761	24.0861	21.5104	152.919	387.797	247.164	23.8227	209.356	173.445	10.1222	17.5282	42.3296	458.836	89.1907	72.5866	712.023	62.5313	158.47	11.3085	184.55	31.8584	203.804	149.786	238.098	131.614	22.8231	14.9421	171.962	102.115	56.0098	11.5939
Shikimate	CHEBI:16119	73	15885594	1800.5	615	615	24.7	Golm	14	319.662	19.0781	18.4353	91.3067	42.0844	149.648	37.0522	65.8333	30.762	37.7611	33.4529	39.0246	49.3288	84.3037	554.747	24.3485	131.73	47.0183	35.6023	23.5328	42.3296	842.937	37.7927	34.8416	69.0646	57.1715	43.8839	12.7584	178.692	134.068	42.6567	111.889	1371.73	37.7582	37.7242	25.9368	52.9642	553.124	21.5336	58.4782
Suberylglycine	HMDB00953	73	13819011	1616.02	633	633	19.2	Golm	22	349.379	678.658	675.82	473.761	1155.7	504.875	1078.13	314.537	409.452	919.139	653.376	202.928	402.852	107.588	188.12	1431.79	298.744	834.836	638.748	429.664	320.999	344.127	164.776	1506.9	567.316	506.504	961.789	567.986	316.372	1004.82	468.039	994.364	294.957	283.726	1316.92	328.322	1198.23	820.326	1214.98	677.161
Succinate	CHEBI:15741	147	9926666	1308.82	842	842	97.4	Inhouse	0	589.527	299.567	574.099	273.92	462.119	265.286	424.745	1164.88	455.065	332.126	461.022	1033.37	624.832	567.645	644	382.215	671.194	305.097	337.175	280.876	328.054	2212.49	402.114	386.161	258.17	363.575	416.897	418.74	1012.1	326.186	222.763	590.122	1984.74	358.163	233.204	384.624	447.101	1073.91	275.74	315.274
Sucrose	CHEBI:17992	73	23128637	2611.13	945	945	80.1	Inhouse	0	620567	609999	617449	547372	589691	593548	650299	559785	745678	642158	479526	726383	729557	423494	669127	651236	618969	449410	522869	386282	649851	853653	555690	629464	616281	404570	838197	668767	955867	651132	698813	766841	738388	674128	684286	492671	538671	759993	616691	650541
Threonic.acid	CHEBI:26984	73	13000710	1547.51	839	846	47.4	Golm	13	1704.33	268.684	1116.15	836.404	319.68	1515.38	451.857	1055.16	361.718	237.723	236.261	1653.08	963.556	943.399	1625.79	245.71	1050.7	135.831	224.783	207.241	1284	2494.05	213.151	283.088	889.618	223.326	310.844	286.551	1699.03	395.293	522.544	1624.19	1636.48	490.856	1193.46	366.278	539.272	1746.17	380.005	1834.86
Thr	CHEBI:26986	73	10830797	1376.34	904	904	98.2	Inhouse	0	3055.26	1388.97	2023.28	1783.06	2461.94	1714.15	1751.4	4233.45	2797.22	2108.61	1637.1	1077.08	1687.05	377.359	1430.81	1209.34	975.427	2345.69	1083.43	860.846	1024.73	1663.28	1038.54	2666.83	1412.54	1607.95	1771.2	2237.83	2211.67	2176.88	1383.97	1546.59	1604.5	1031.34	2458.93	1108.32	1877.13	1560.66	3963.77	2129.79
Tryp	CHEBI:27897	73	19861269	2210.33	660	660	91.9	Inhouse	3	467.445	240.889	312.131	274.781	403.039	366.563	178.032	649.19	499.617	322.686	266.578	365.27	345.302	150.944	227.94	198.186	297.176	348.98	192.671	169.285	220.467	236.37	180.649	413.744	399.588	255.485	351.071	324.076	295.866	290.25	232.242	350.103	266.528	252.44	413.251	218.881	365.247	280.817	643.682	415.28
Tyr	CHEBI:18186	73	17229708	1930.37	908	908	78.9	Inhouse	0	1917.97	998.3	1472.87	1054.33	1494.81	1703.57	1102.53	2399.26	1599.62	855.632	1095.58	1006.83	1481.51	478.524	966.687	1251.81	811.549	1318.6	906.114	755.328	1026.49	1046.28	531.365	1409.63	988.281	833.453	1311.64	1280.1	1234.73	1437.43	1168.32	1777.58	1325.53	891.093	2410.92	717.374	1610.94	983.71	2146.47	1628.91
Urea	CHEBI:16199	73	8929206	1236.39	703	703	99	Inhouse	3	24.8983	162.137	32.2025	12.9121	108.448	13.6724	61.4525	210.301	165.478	49.776	33.4529	40.5856	37.8845	26.4955	17.9194	22.6599	20.3867	81.4984	109.599	25.0511	104.06	39.9743	95.9934	50.8106	226.927	195.634	36.5699	23.8793	42.4759	53.9036	191.955	54.1396	26.1375	143.481	31.9627	47.4454	109.368	38.7868	49.1163	46.6131
Val	CHEBI:27266	73	8518390	1207.1	888	888	95.2	Inhouse	2	2047.28	1069.33	2406.48	1465.21	1408.21	1276.55	633.503	2653.45	1512.64	1136.27	1363.2	977.176	2112.92	221.598	696.179	600.624	803.708	2068.81	732.989	440.292	865.993	867.269	513.225	1650.62	804.109	1411.42	1337.24	1351.74	1099.98	1846.54	662.364	1465.38	867.103	431.522	2452.07	531.388	1272.52	1167.52	1760.43	1736.55
Xylofuranose	-	73	15389781	1754.64	752	752	10.2	Nist	0	38.5521	114.268	98.9345	58.5741	177.24	183.659	334.374	87.7778	123.048	177.649	197.581	120.196	143.054	77.8806	85.1344	187.063	58.8079	258.078	143.107	176.876	208.121	85.1627	151.171	172.756	174.306	226.899	226.733	204.68	98.1339	371.796	260.68	194.903	136.818	308.538	246.922	246.083	308.155	148.067	268.847	134.754
RI_960		171	4945199	959.891						2900.25	2920.01	4939.76	3162.14	2941.86	9.90854	2635.23	6610.76	3772.05	2655.29	3987.16	5458.76	6062.51	2959.46	5081.97	3650.26	2980.38	3718.63	2485.18	2971.97	6294.76	6463.67	2684.04	5117.35	4974.29	3037.24	4092.17	2702.62	5138.11	4443.59	3904.27	6310.87	6270.51	3856.73	6140.47	2711.98	2712.18	7364.21	3722.5	3457.84
RI_967		75	5052695	967.246						330.103	254.786	20.6787	21.1211	11.7027	18.4491	13.4111	41.731	110.319	97.8356	15.3779	34.5914	21.5403	19.2855	19.3887	23.125	11.7459	26.069	9.90583	18.348	24.4453	41.9557	10.3174	32.0833	22.9229	22.2075	15.8713	19.1802	21.2086	34.4292	24.8831	25.7705	40.0324	15.9987	41.9596	9.42581	15.2014	23.5205	19.1209	11.5939
RI_968		73	5065194	968.101						2023.99	2007.41	4284.84	1467.8	2374.53	3599.88	1266.1	2252.96	1310.03	794.699	1844.09	2641.18	4661.57	5277.41	3027.76	813.977	6784.08	690.647	613.617	1565.31	4465.77	2467.98	2196.51	1540.29	2887.56	1705.32	1368.93	1459.2	5228.93	3191.37	926.598	2198.07	2659.95	1250.33	5667.2	4232.76	2133.01	7200.83	1196.89	2000.12
RI_969		171	5077693	968.956						284.322	227.764	1145.41	328.187	361.764	504.875	574.762	1020.42	301.255	199.962	517.474	1326.84	1641.01	1164.19	954.329	310.424	1336.9	316.59	225.481	569.343	1929.52	1326.1	440.663	767.966	1591.77	754.842	707.018	567.986	2069.6	1488.57	646.96	1660.28	1735.98	672.095	3362.6	1012.17	685.784	3558.72	560.96	1042.44
RI_974		281	5151024	973.971						89.955	87.2451	188.115	139.544	131.918	18.4264	29.8225	391.343	247.156	187.947	279.122	401.173	434.094	235.247	406.448	314.468	272.869	322.859	244.33	280.117	649.054	670.873	304.609	651.828	394.655	221.54	296.216	186.77	323.695	330.332	241.721	377.173	410.453	237.337	366.953	164.477	165.083	447.605	192.157	199.165
RI_980		147	5241854	980.184						383.112	205.373	529.508	414.326	228.227	389.993	198.817	640.046	336.26	181.082	320.939	568.198	462.047	398.235	549.254	240.654	407.735	227.778	231.764	198.89	529.12	587.449	275.131	262.763	539.362	223.326	338.881	202.121	584.409	338.625	292.672	618.996	586.361	270.78	536.712	225.84	202.227	636.518	263.677	496.641
RI_984		119	5304351	984.458						289.141	274.088	458.443	312.682	299.447	258.484	280.151	652.847	365.961	270.335	393.071	522.929	534.396	285.83	509.433	322.557	265.812	376.146	239.443	265.693	592.614	603.091	281.933	531.334	526.206	333.203	426.649	243.057	525.822	482.368	395.759	611.778	607.683	352.769	531.568	259.368	264.821	697.787	323.995	316.121
RI_990		73	5385181	989.986						19.6777	10.1143	115.656	19.4931	10.9419	14.6399	60.5488	106.065	24.3338	24.888	14.7088	37.2919	22.1815	19.6227	18.1803	24.7125	11.2205	25.9855	9.38924	17.3156	26.2443	59.0925	17.2259	68.2314	22.6104	77.7175	73.1398	20.1012	62.9815	87.075	16.565	43.2395	62.1898	60.4131	48.0126	9.46377	52.2764	105.519	130.115	61.0207
RI_993		73	5424346	992.665						179.91	115.812	281.476	209.316	18.0073	225.984	55.1265	303.565	15.381	20.6399	65.8603	274.733	263.087	154.155	318.567	14.3584	282.278	48.0632	55.8468	44.0292	292.78	243.322	18.8208	84.2004	274.614	12.9976	30.0848	11.7947	206.521	85.6929	74.6492	166.028	284.296	83.068	193.765	14.5752	100.426	319.961	101.679	299.171
RI_997		59	5489344	997.111						322.874	247.838	512.787	320.435	323.726	329.529	378.656	713.195	367.022	304.663	363.8	536.978	516.308	289.844	429.791	259.866	153.685	330.173	171.729	220.905	414.477	441.456	203.325	389.064	299.28	163.475	184.069	95.5172	210.915	157.564	114.936	169.637	158.14	72.2799	78.8779	15.4862	10.1733	38.3273	11.7448	20.5267
RI_1008		59	5651837	1008.23						257.014	188.388	426.394	265.306	252.507	263.774	306.359	596.157	276.858	235.149	319.893	440.197	402.852	227.219	336.418	192.119	111.343	254.944	152.881	160.934	331.582	321.533	153.438	288.895	212.127	114.343	137.747	67.3737	139.145	102.279	63.985	40.0994	74.6277	58.2555	63.4452	8.46425	15.8274	23.1631	19.1036	12.6703
RI_1023		73	5865162	1022.83						58.6314	20.0741	31.018	12.3178	22.6608	14.5189	29.8225	171.898	78.496	24.0298	58.5425	60.8784	59.1946	55.3996	53.5523	23.6913	32.9324	27.1661	23.0368	31.8832	23.44	93.8528	32.5017	33.3898	97.0193	25.0125	43.8839	20.0074	73.2342	46.9929	16.9205	44.6652	92.3962	14.1863	70.3042	30.9976	16.6253	25.0523	19.793	11.5092
RI_1086		75	6788458	1086.25						19.2761	10.8477	31.7705	12.6796	19.8201	11.0196	20.4149	26.0407	24.3974	19.8246	24.0443	20.4645	36.75	16.8607	28.8358	14.4999	17.611	24.0316	9.843	28.8467	42.9822	55.6165	27.2107	30.4864	69.0646	38.4121	40.2269	11.6753	82.0224	76.0179	63.985	86.6234	126.156	78.7528	97.7399	14.5436	9.11397	39.8079	12.0378	19.7131
RI_1114		102	7188443	1113.9						73.8916	68.7151	32.4533	34.4554	47.7496	10.1126	66.8748	299.907	150.627	72.9476	100.359	35.6685	24.6151	19.5745	32.9552	21.2342	10.3972	55.3771	53.0545	51.6204	39.0843	25.1664	35.5251	108.88	44.3987	69.6778	81.6728	23.0265	43.9405	81.5464	33.1774	40.0633	24.0053	26.6357	58.301	27.202	35.768	24.9331	26.7124	19.3402
RI_1123		73	7312604	1122.51						195.17	293.39	413.853	365.227	365.001	15.6299	12.4712	1060.65	673.581	598.17	761.053	1084.88	1078.66	19.141	1020.24	986.884	631.989	1109.63	804.892	940.554	1996.55	2215.97	1022.67	2665.38	1200.41	646.752	958.132	660.092	1057.5	1035.23	879.202	1265.06	1277.56	813.419	1157.45	478.882	548.902	1256.02	701.415	552.577
RI_1127		73	7374269	1126.79						224.084	243.205	532.295	401.405	254.125	14.6323	181.646	612.616	14.0232	99.552	287.486	512.003	595.234	81.895	600.06	22.943	551.226	15.5996	194.068	155.62	39.5076	23.133	146.636	32.9979	24.5179	288.537	143.842	20.1354	754.313	18.8386	170.627	525.154	41.4539	16.085	704.756	270.122	237.307	1208.36	261.092	98.3112
RI_1136		147	7504263	1135.84						375.883	10.6624	253.607	256.692	19.634	213.136	12.905	166.412	23.8246	12.3496	23.1243	154.537	189.094	271.378	370.746	13.5191	312.858	24.7943	9.61263	16.974	296.307	590.925	10.4081	35.6836	126.618	12.1668	27.1958	11.2147	235.814	32.4389	16.02	245.433	310.949	24.2084	272.643	8.31243	16.2469	461.22	12.7702	246.626
RI_1154		73	7762586	1153.86						204.808	146.695	225.738	128.346	176.431	178.369	150.016	237.732	166.539	154.477	146.356	212.294	256.51	176.636	192.239	76.8475	156.821	81.4984	89.3549	76.6715	218.703	413.647	140.589	195.984	228.571	84.8639	209.668	171.419	232.885	154.8	178.921	180.465	326.941	149.954	300.079	105.012	141.697	234.865	153.381	172.045
RI_1158		73	7819251	1157.83						11.3889	18.1053	18.9926	21.526	11.8484	15.0253	21.3819	24.8521	25.0233	12.4183	24.5147	22.806	36.3882	33.7215	48.0597	15.0662	94.0926	23.436	10.4084	16.8677	24.5335	40.8086	11.0355	33.0559	23.4984	20.8855	16.4808	18.9926	57.1227	18.2581	27.0515	25.4456	44.0126	15.1356	39.8162	98.6863	69.4726	37.4423	12.4169	19.1961
RI_1166		73	7935913	1166						107.625	105.003	326.066	104.227	166.719	139.823	132.846	235.903	128.352	50.6342	172.491	256.001	369.966	328.383	232.06	89.9925	338.734	72.0947	60.7334	144.234	432.115	351.079	145.88	222.115	322.301	184.021	191.383	110.868	499.458	334.479	104.272	333.861	383.8	161.821	643.026	238.492	199.476	805.008	156.827	217.81
RI_1181		73	8148404	1180.94						11.646	18.2288	32.0492	12.1714	21.0422	374.121	463.605	100.579	49.8556	59.2163	72.1328	145.171	113.456	65.8372	130.448	87.9702	60.3761	122.248	71.9027	95.6496	201.066	212.038	83.1439	232.277	300.924	176.874	237.704	151.804	298.796	301.307	248.831	451.163	421.114	267.544	445.831	163.212	196.036	485.047	199.912	257.643
RI_1240		66	8978371	1239.92						17.8786	11.5272	39.0164	31.8712	18.2986	10.1428	21.7253	73.1482	13.8747	20.2537	13.9666	36.527	23.2503	19.6548	64.5373	15.1572	17.4777	13.6562	16.1537	10.8175	41.3419	25.01	17.2939	18.887	75.6422	21.0016	16.5662	20.323	19.6414	33.821	16.3873	40.2077	85.2888	14.1108	42.1311	8.40099	15.6004	23.1802	19.8619	27.1203
RI_1242		147	9004203	1241.77						81.9233	18.0744	124.016	11.7923	20.071	89.1844	12.164	42.2248	14.9355	21.4552	14.1443	38.728	115.101	10.6383	30.9779	13.5292	284.63	23.3733	9.21472	18.1886	25.6447	571.807	18.7452	21.2679	37.114	12.1847	28.5245	12.5622	162.58	32.8674	16.1029	39.7565	426.444	14.4236	42.4226	9.00829	16.1369	185.509	12.8736	273.746
RI_1279		73	9520016	1279.05						28.9141	10.6315	33.4984	11.5339	16.9956	13.937	21.7885	435.232	15.1476	19.1809	183.991	54.6344	23.4312	18.7556	20.5833	24.7732	10.2483	24.1465	10.3247	16.8525	23.8986	42.0426	10.3401	47.9072	37.114	13.346	28.7805	12.2552	33.5852	53.9036	17.5722	44.9359	94.1731	35.6006	22.8746	15.8151	42.6465	25.2565	82.7221	20.0351
RI_1283		73	9570848	1282.76						10.7143	17.9586	18.4631	19.2175	11.8403	14.2468	20.5233	384.028	14.9036	21.3779	210.126	53.0734	22.5268	19.7512	20.5696	23.216	10.4364	24.857	9.08907	17.2928	25.7505	40.4262	10.1511	34.3335	22.6762	20.948	17.1635	18.7708	20.8718	38.7	27.3595	26.7089	62.1898	25.8913	41.1708	8.96401	41.9587	41.4928	104.264	12.0262
RI_1380		73	10875795	1379.75						56.2219	158.276	50.164	94.7522	25.8981	15.3427	13.0948	193.843	26.1901	22.3134	14.2802	78.0492	97.0133	134.886	219.702	24.025	105.854	13.9801	16.5167	65.2846	67.0219	203.348	25.699	242.439	22.8406	20.6264	35.3509	12.7839	103.993	30.6974	17.5485	64.9675	110.165	25.5569	24.0234	15.037	9.59547	350.596	41.3611	67.8008
RI_1423		73	11444105	1423.32						269.062	10.4926	503.033	340.247	18.153	286.448	12.4441	354.769	23.7503	12.1179	23.8456	369.953	476.845	852.672	443.523	14.6718	703.343	25.975	9.08907	17.3308	580.268	968.074	9.90924	33.3027	401.232	12.1668	27.3543	12.7669	569.762	32.4527	15.4749	510.717	764.046	23.7984	444.117	9.0589	15.3527	680.768	11.7017	647.498
RI_1463		73	11954919	1463.25						16.8666	18.97	18.2541	20.0358	11.3061	14.9346	22.5928	42.1151	15.8901	20.3223	14.8447	36.1836	23.2503	32.9186	31.3075	15.0763	18.9989	13.6458	15.6999	10.5746	41.095	67.7825	11.0128	34.3625	31.2599	12.0149	30.4018	12.4599	35.6065	18.4654	28.2838	25.0486	43.213	30.2065	22.3087	13.9742	9.15524	37.7316	11.7276	19.7385
RI_1464		71	11961585	1463.77						77.9075	18.4604	19.4803	20.6818	24.2795	21.9182	41.5708	24.6692	32.8835	25.7462	25.9678	45.2685	24.2369	30.5099	38.4478	25.2586	38.4212	28.211	10.199	22.7737	43.1586	23.6022	35.5251	34.1157	36.1767	12.9618	26.8179	19.7089	30.7584	37.3179	17.5485	42.9688	76.4046	52.8614	54.8715	25.3042	39.2073	22.142	24.989	33.9004
RI_1495		73	12354069	1494.99						52.206	17.3872	20.1353	86.1384	248.46	15.4183	268.403	309.051	239.731	121.007	243.579	234.148	115.101	203.935	90.6269	274.022	262.675	25.0764	154.975	167.007	79.368	145.993	257.746	471.813	62.487	89.3304	304.749	139.864	177.227	613.671	137.449	225.582	477.973	227.628	114.887	130.317	565.41	326.769	425.674	205.097
RI_1569		115	13258200	1568.81						32.93	10.6701	34.8082	12.8346	17.8859	10.5132	20.8396	45.7176	25.4582	28.3208	21.9534	21.0421	36.2567	23.2839	38.4478	15.1167	19.5399	31.3455	30.7157	18.9781	24.7981	40.5826	37.7927	20.6581	37.9526	23.2259	18.1021	30.7019	32.8382	18.7419	28.5444	25.6802	41.8271	28.0489	23.6976	31.6302	14.4448	42.2757	26.7124	12.3567
RI_1601		73	13646518	1601.38						77.9075	11.365	202.049	20.2597	59.8894	14.1637	12.7875	98.75	25.1505	12.7787	25.5287	20.8235	154.564	374.148	72.7762	24.8238	381.859	13.8756	16.3841	11.3109	151.681	67.7825	21.9198	36.061	90.4417	66.9978	17.0172	21.1843	218.238	88.4571	16.8257	40.7491	122.603	14.7041	305.223	110.706	15.7723	333.576	12.4256	65.2583
RI_1645		73	14152330	1644.62						102.003	10.6547	163.033	111.119	19.2212	102.789	12.0104	175.556	25.0233	11.3197	23.2916	245.074	274.597	300.282	201.851	14.1662	160.742	25.4212	10.4434	17.5054	172.846	314.581	10.3325	33.4915	42.7543	12.2472	27.013	11.8799	240.208	30.8494	17.1456	110.084	211.445	24.7478	164.615	9.30561	15.6279	336.98	11.9861	116.109
RI_1703		73	14821470	1703.34						100.396	77.208	50.164	79.2473	186.143	138.311	117.483	444.375	146.384	86.6789	272.85	165.464	98.6576	243.276	170.269	105.16	311.29	84.633	90.053	69.8394	139.335	152.945	137.565	225.018	159.506	72.3577	190.164	157.774	303.19	163.093	111.381	138.958	214.999	193.106	85.7368	189.149	169.898	159.981	240.411	100.854
RI_1719		73	14993963	1718.77						44.1743	11.2492	31.7287	12.602	72.8384	13.9143	37.956	54.8611	124.109	84.9625	90.95	36.808	21.3923	17.7439	18.2902	37.4126	18.1991	54.3323	49.564	47.8248	23.3166	36.4983	43.8395	184.37	39.4161	59.8514	114.586	98.9285	21.7213	194.882	60.4303	44.9178	47.975	35.6006	24.1263	68.9539	113.495	39.3995	292.113	12.4669
RI_1736		73	15183956	1735.9						575.873	1054.66	996.312	1123.24	855.447	838.938	796.171	790	1524.31	792.983	1238.8	1490.74	624.832	1686.07	1156.18	598.602	1099.32	1119.04	830.721	899.562	1338.67	1711.94	1450.48	905.881	1243.16	1258.67	1471.33	1433.61	1290.39	1375.23	1587.78	1252.43	1154.95	1179.13	1033.99	1479.03	785.521	1376.85	1503.65	1428.9
RI_1772		73	15581440	1772.24						182.32	94.1938	100.328	65.4652	102.783	136.044	190.684	170.069	180.329	135.597	140.084	171.708	113.456	137.295	215.582	85.9479	131.73	137.92	120.769	104	89.9504	252.012	171.579	178.563	212.127	87.5438	141.404	252.438	187.48	131.304	60.4303	140.763	214.999	146.717	168.044	207.494	180.216	125.942	336.059	158.484
RI_1796		73	15832263	1795.52						232.919	18.252	19.118	99.0591	21.8515	13.6498	20.6318	25.4007	41.3695	19.3096	14.0084	46.8295	44.3959	95.5442	557.493	23.3879	124.673	13.7189	19.5464	16.9133	40.5659	721.276	11.2169	34.1883	23.9588	21.752	17.3585	21.2952	164.045	19.7785	29.1606	88.428	1190.49	38.837	53.1568	8.4769	17.1893	478.24	11.7879	40.6805
RI_1807		204	15952259	1806.75						146.98	806.052	33.4426	136.099	1775.64	158.718	532.287	95.0926	1690.85	1622.01	1129.03	165.464	195.671	36.1302	64.5373	1714.91	92.5244	547.502	1317.98	1347.44	61.7307	179.015	1003.77	1898.87	97.0193	400.2	1743.17	1098.45	99.5986	964.736	816.402	135.349	62.1898	1390.58	37.7242	940.051	1051.72	98.7114	1351.13	27.1203
RI_1858		73	16495571	1858.41						228.903	128.165	48.7705	162.802	166.719	137.556	219.602	382.199	287.465	205.97	110.813	251.318	124.966	144.521	225.194	103.137	176.424	125.382	157.767	143.474	171.082	302.414	203.325	515.365	299.28	163.475	208.449	136.453	285.614	70.4893	218.023	214.754	252.313	222.234	183.477	117.032	224.238	335.278	205.944	179.672
RI_1868		73	16593899	1867.9						396.766	288.758	234.098	217.069	338.294	306.855	208.758	221.273	452.943	275.484	306.303	176.391	90.4362	191.088	216.955	103.137	340.302	70.005	145.202	104	118.17	550.95	134.542	184.37	197.327	104.517	131.652	157.774	180.156	62.1964	59.2454	90.2327	497.518	132.693	181.762	353.626	546.838	493.557	525.63	215.268
RI_1912		147	17047215	1912.25						18.8584	11.1411	33.5402	12.1541	18.679	10.0446	19.9992	24.34	24.4398	12.7787	24.5983	21.7289	38.2792	44.962	20.0203	25.208	11.6832	25.4839	9.16586	18.3936	23.9868	40.6174	10.5366	35.1029	23.7615	22.1808	16.042	21.1417	21.0182	31.1673	16.3399	41.489	23.6677	26.7436	25.2581	15.0433	9.24466	39.7058	11.9689	20.247
RI_1916		73	17084713	1915.96						52.206	30.8832	31.5197	74.079	12.0183	173.834	96.6973	347.454	58.3416	47.2014	118.13	192.001	50.9731	118.025	185.373	65.7248	119.968	63.7359	78.1855	40.2336	195.774	281.558	97.5051	256.957	126.618	41.092	106.053	74.1964	165.509	53.9036	126.785	194.903	488.634	151.033	92.5957	61.9953	73.5996	107.221	27.574	36.4429
RI_1940		73	17321371	1939.54						18.0874	10.4231	32.8295	11.6201	19.6583	13.8463	12.3989	44.5838	14.4687	19.3182	15.6497	38.0256	49.3288	20.8752	19.7731	25.2586	11.4871	24.4495	9.61961	17.5661	25.5918	39.6093	10.3703	32.9833	23.6628	19.6706	16.6149	19.6407	21.0915	33.9454	15.4986	39.7926	25.1247	25.7079	25.5153	15.4862	9.32721	40.1483	11.2537	20.3741
RI_1941		147	17331369	1940.54						11.919	18.252	18.8812	18.9849	12.0831	18.0636	12.0194	43.834	15.2749	20.9574	14.897	37.4792	23.7929	19.6709	20.1027	25.2485	11.346	26.0377	10.3177	18.6061	24.6746	38.2363	17.4451	19.279	38.15	12.7921	29.3535	11.2574	32.7064	19.9167	28.1534	25.5178	40.832	15.8045	42.7484	8.23019	15.9787	22.5504	19.8878	11.1617
RI_1948		71	17404701	1947.9						1954.11	1368.13	1213.69	892.394	1198.6	1329.45	1127.83	1283.75	1196.53	1243.54	1154.12	1175.42	1282.55	611.001	959.821	806.899	1066.38	509.887	1092.5	615.649	786.625	1067.14	1016.62	1729.01	1210.27	1017.47	1406.72	1320.18	2081.32	1245.31	1690.86	1598.92	1305.99	1028.1	1054.56	1367.69	1412.84	1948.7	1693.22	1060.24
RI_1958		73	17501364	1957.65						350.182	108.863	91.9673	99.0591	143.249	164.009	314.492	230.417	240.792	132.164	110.813	307.514	205.537	105.179	307.582	69.7695	207.788	123.292	123.561	61.489	130.516	323.271	260.014	352.771	230.215	151.862	162.127	175.683	411.576	111.954	67.5398	191.293	401.568	92.7772	274.358	153.09	187.094	211.038	294.698	168.655
RI_1960		73	17525530	1960.09						379.899	134.342	48.7705	257.554	137.584	242.612	139.172	245.046	110.319	117.574	145.311	246.635	101.946	208.752	394.09	72.8029	235.232	94.0366	120.071	102.482	201.066	608.305	128.495	209.049	134.84	104.517	43.8839	70.785	385.212	284.721	85.3134	306.791	1019.91	118.669	126.89	153.723	151.326	622.903	136.147	198.317
RI_2024		73	18144670	2023.69						1138.89	337.399	578.279	411.741	755.901	1174.51	621.755	879.607	589.781	309.813	1035.99	677.467	439.026	960.259	1112.24	276.044	653.16	358.384	468.415	268.73	922.432	985.454	350.716	1223.81	379.855	470.771	866.707	358.189	664.967	634.404	419.457	669.526	1698.67	473.595	569.292	462.434	810.972	971.797	361.048	328.834
RI_2088		73	18749647	2087.7						423.27	351.296	452.869	290.286	373.904	294.006	444.627	572.384	397.784	354.439	411.889	524.49	411.073	486.553	455.881	254.81	483.793	286.289	272.253	233.81	552.048	637.851	371.124	666.345	389.722	391.267	338.881	329.193	619.562	458.871	227.502	604.559	501.072	340.902	368.668	437.13	504.192	673.961	506.673	439.858
RI_2196		73	19738773	2196.49						922.842	615.348	508.607	604.691	546.288	1818.46	1627.59	652.847	731.922	521.79	497.612	750.833	327.215	285.83	569.851	434.795	492.418	446.151	511.696	465.343	349.219	587.449	557.064	621.341	886.329	206.353	510.76	944.938	1051.64	523.832	603.118	963.685	856.442	272.938	159.47	734.454	809.596	978.604	108.573	450.875
RI_2211		202	19862936	2210.52						221.675	124.305	130.984	128.346	209.613	189.706	93.0825	305.394	242.913	144.179	151.583	121.757	154.564	65.8372	104.358	69.7695	122.32	185.984	89.3549	75.1533	72.3131	104.281	80.1205	198.887	185.817	129.529	177.974	138.159	164.045	116.1	133.895	84.8187	158.14	110.038	173.188	125.888	209.793	146.365	272.294	188.995
RI_2238		75	20107925	2238.45						77.1043	45.5527	71.0656	71.4949	59.8894	46.1038	51.5117	195.671	103.954	95.2609	126.494	187.318	212.114	115.617	178.508	117.294	107.422	165.086	102.618	137.401	268.087	316.319	141.345	283.088	394.655	212.606	264.522	172.272	401.324	333.096	299.782	510.717	671.65	309.617	438.972	76.5452	94.9229	251.884	110.296	146.619
RI_2337		73	20947060	2336.65						10.5376	17.0166	20.5951	21.2676	11.8403	14.2468	20.9752	530.324	403.088	12.0149	134.857	279.416	95.3691	40.9475	100.239	49.5464	43.1258	25.2958	10.2339	52.3795	40.1955	109.495	10.7936	162.594	38.4295	124.169	84.1108	11.5644	131.822	80.1643	28.6985	25.59	216.776	24.0358	44.5831	8.78055	16.8798	23.4525	289.527	77.9709
RI_2351		73	21067055	2351.02						1707.54	2999.53	2359.1	2244.77	3373.23	2283.27	2081.25	1932.94	3172.72	1642.61	1610.97	2037.08	2173.76	2314.74	2444.18	1950.51	2524.04	1050.08	2039.11	1137.93	3054.79	2779.08	3104.29	3183.65	2591.57	1623.13	2581.84	2266.83	2280.51	2254.28	2290.43	3908.88	1737.76	2753.11	2395.49	3335.72	2065.6	3129.83	2624.7	2565.41
RI_2366		73	21189548	2365.77						162.24	103.459	73.8525	71.4949	47.7496	15.7509	28.0151	129.838	89.1036	95.2609	62.7241	73.3662	101.946	48.9764	46.6866	29.3234	124.673	14.8682	30.0177	18.2038	26.2091	60.8305	49.8863	59.521	60.8426	37.5188	27.7931	11.752	86.4164	29.025	28.5681	25.987	43.0353	15.8045	96.0252	14.2905	50.2128	56.1634	74.9669	54.2407
RI_2382		73	21322878	2381.93						17.6697	11.0176	34.7943	11.8354	19.7392	15.0631	11.9742	41.6579	14.2672	19.2496	15.4406	34.9348	22.4775	35.3273	32.1588	13.9134	17.8227	14.5234	16.8238	10.3772	40.1249	46.9264	10.0453	35.3206	22.4953	20.4924	16.8222	19.2228	46.8699	19.7508	29.5872	23.4966	63.9666	26.7759	24.6236	14.0755	10.2214	61.2691	20.2583	11.399
RI_2393		318	21410374	2392.59						23.2919	18.1593	20.5394	21.2503	20.2329	71.801	71.3934	38.4028	15.7416	19.6787	22.9989	22.6499	52.6174	24.0868	41.1941	22.7004	31.3642	34.4801	9.1868	17.642	23.2284	40.4957	18.8963	21.6598	47.6875	20.3227	28.0369	34.1133	48.3346	41.4643	48.5812	26.9435	63.9666	20.6591	40.6907	33.528	52.9642	61.2691	12.8736	20.1368
RI_2394		73	21424540	2394.32						1060.18	825.354	2073.44	1457.46	1395.26	3641.45	4533.03	3675.69	2009.07	1508.73	2096.03	3958.65	4745.43	2726.62	3781.61	3425.78	3878.97	4301.65	2541.03	2707.79	7264.82	6934.68	2917.59	5506.42	8189.09	4203	5024.71	4073.98	7673.48	6552.74	7050.2	11315.2	10616.7	6323.95	9823.72	3828.52	4190.36	11656.5	5684.56	6691.94
RI_2405		73	21510370	2404.83						19.2439	10.454	32.3697	12.8346	18.8651	14.0881	13.3207	42.9197	14.3096	19.3182	14.5729	37.2295	23.1681	18.7877	18.9767	22.2757	10.7814	24.4913	10.4015	18.8566	25.1508	38.7577	11.2169	32.4317	23.4326	20.0994	18.0899	18.9499	21.4283	32.5356	17.4655	43.9974	23.6677	24.1221	22.6345	15.3913	10.0494	38.4294	12.8822	18.7808
RI_2436		73	21760359	2435.68						427.286	501.852	479.345	577.989	562.474	550.978	497.042	744.283	901.643	321.827	683.693	661.857	503.154	296.267	565.732	433.784	702.558	288.379	408.38	378.044	313.945	655.231	445.198	544.399	481.808	326.949	549.768	477.586	638.603	684.161	383.91	638.847	508.179	359.242	817.929	575.038	596.363	740.335	619.554	704.281
RI_2443		73	21818691	2442.93						77.1043	17.5031	20.6508	57.7127	69.6012	15.1538	55.1265	87.7778	106.076	37.7611	26.0723	109.269	77.2818	64.2314	56.2985	13.4786	24.3073	78.3638	64.9219	53.8978	37.0384	133.827	61.2241	129.204	105.241	54.4916	80.4538	75.0492	115.71	69.1071	104.272	111.889	245.205	96.0136	101.169	103.747	87.3566	129.346	64.6267	55.0882
RI_2458		73	21942852	2458.43						359.017	2540.92	1638.69	1158.56	352.052	1387.65	1989.07	1174.03	4815.84	188.805	1947.58	1806.06	1583.46	931.355	2453.79	438.84	1555.67	330.173	1072.96	1100.73	409.186	606.567	402.114	381.805	378.211	273.351	674.105	1221.26	1325.54	1729.06	473.963	512.522	931.07	286.962	3865.01	1787.74	645.888	893.508	787.584	2028.09
RI_2471		73	22042015	2470.87						361.426	107.319	190.902	232.574	156.198	278.134	26.2077	362.083	791.325	219.701	203.853	334.05	402.852	239.262	396.836	70.7806	220.334	197.477	92.8453	17.4598	39.1725	236.37	196.522	91.4591	297.636	505.61	113.367	86.136	310.513	71.8714	228.687	324.838	206.115	243.81	409.822	294.161	121.061	22.7887	912.529	394.94
RI_2490		73	22193676	2490.02						254.605	199.197	444.508	638.285	93.8806	297.785	125.616	647.361	567.505	58.3581	959.679	248.196	202.248	476.918	369.373	213.353	137.218	427.344	355.325	380.321	227.522	540.522	381.706	265.667	450.564	201.887	422.992	52.0227	613.703	420.171	181.291	214.754	419.337	162.9	222.916	68.3213	104.553	158.279	83.5838	45.7656
RI_2492		103	22207842	2491.82						38.5521	19.1167	62.705	116.287	20.2329	10.2638	21.5716	87.7778	103.954	12.0235	171.446	35.5592	23.3819	69.8516	49.4329	28.3122	18.3951	75.2293	61.4315	65.2846	24.8863	64.3065	63.4917	39.1968	32.7563	28.5857	68.2638	19.1887	131.822	53.9036	15.6289	42.9147	67.5203	22.6549	24.5207	15.5494	9.10022	39.1101	11.2795	20.2385
RI_2542		149	22601992	2542.26						179.91	176.806	292.623	184.336	176.431	219.182	242.195	404.144	227.002	174.216	221.625	324.685	310.772	162.184	282.866	197.175	159.957	177.625	154.277	152.584	365.093	411.909	157.218	330.995	442.342	245.659	319.377	214.914	341.272	308.218	247.646	398.828	403.345	241.652	315.511	150.56	139.633	377.826	147.349	155.942
RI_2559		129	22732821	2559.21						191.154	343.576	342.787	483.236	129.491	17.9427	13.0496	43.3403	884.671	11.5686	625.151	252.879	210.47	251.305	378.985	265.933	170.935	282.11	338.571	366.657	171.082	295.462	340.89	300.508	37.1633	225.113	394.955	11.155	506.781	328.95	136.264	223.777	277.189	173.688	174.903	76.5452	15.7861	23.9971	43.0844	28.8154
RI_2560		103	22739487	2560.08						230.51	432.365	430.574	601.246	186.952	19.6508	13.0044	384.028	1137.13	19.1723	820.641	323.124	269.664	305.902	473.732	328.624	211.708	360.474	419.549	460.788	239.868	411.909	437.639	442.778	23.8602	284.071	508.322	16.2976	631.279	413.261	190.77	268.893	335.825	233.022	226.345	114.501	26.1382	108.923	56.8715	50.8506
RI_2561		73	22750320	2561.49						1528.43	2737.02	2793.85	3821.1	1196.17	831.38	621.755	2441.32	7198.3	401.641	5220.74	2185.38	1807.08	1930.96	2843.76	2005.11	1303.18	2247.48	2455.16	3012.96	1537.98	2553.14	2873.76	2671.19	1914.08	1638.32	3053.59	729.171	4023.49	2641.28	1296.29	1936.39	2224.62	1498.46	1538.12	718.639	502.816	811.816	722.095	452.571
RI_2573		73	22836983	2572.78						10.6822	17.4027	18.2541	20.7593	34.8006	15.6526	19.8817	67.662	24.3974	11.3627	36.5891	45.2685	82.2147	42.5533	59.0448	34.3792	28.2278	22.9972	32.1119	40.9927	75.8405	128.613	23.4315	42.1002	118.396	68.7844	101.177	44.3473	65.9108	66.3429	78.2039	137.154	159.917	60.4131	128.605	40.4867	48.8371	156.577	56.0098	78.8185
RI_2668		73	23556955	2668.4						770.24	4338.32	5653.2	3652.27	5137.54	3844	1733.32	4855.21	2198.95	2113.76	5325.28	6061.3	5687.61	3627.47	6036.3	4291.33	7429.4	4742.58	4691.83	4755.15	6987.91	5196.66	4105.04	4668.77	5538.32	3278.43	3458.29	3704.7	4780.73	3760.81	4755.04	7009.27	3527.05	4032.57	4780.68	9645.96	9506.73	12509.1	5281.29	5350.33
RI_2670		206	23566120	2669.64						10.5697	18.9932	118.443	11.353	19.6583	9.84052	21.0384	181.042	15.084	19.1123	148.447	160.781	143.054	101.164	17.9194	22.9734	10.8912	125.382	15.9861	124.496	185.192	156.421	10.8011	116.139	177.595	79.5041	27.0495	12.4343	36.5878	95.3679	16.6598	182.27	92.3962	26.927	126.89	8.84381	16.1575	343.788	11.4432	18.7639
RI_2673		73	23588619	2672.68						20.0792	18.6921	20.4557	19.674	10.5535	14.4056	20.8577	24.5412	24.9384	11.3541	24.1174	23.3367	37.901	11.8427	30.3737	14.6718	19.0694	14.9832	17.0821	11.3489	43.9346	23.498	17.9969	20.2952	40.8468	12.4527	28.6342	11.7776	33.3802	18.5345	28.1653	26.5284	39.1618	14.1	41.5481	9.41316	17.148	23.9971	21.1545	11.6702
RI_2693		73	23735281	2692.58						917.22	1095.58	1170.49	1454.88	1383.93	1191.9	1174.83	696.736	1861.63	538.096	1514.79	1189.47	848.456	643.117	1474.75	1101.14	1840.3	723.037	728.103	1195.62	1157.01	1524.24	1169.31	1609.97	799.176	806.654	1414.04	927.881	1303.57	1459.54	970.44	759.759	637.889	816.655	1610.14	1472.07	1685.23	2054.22	1283.05	1891.64
RI_2777		73	24346090	2776.92						111.641	217.727	168.607	176.584	256.553	15.0253	11.7573	245.046	477.341	56.6416	350.21	110.83	110.168	293.056	243.045	92.0148	235.232	96.1263	145.202	340.087	294.543	220.728	338.622	293.25	161.151	101.837	146.28	21.1929	124.498	143.743	116.121	117.302	127.933	144.56	113.173	142.969	15.8205	125.942	137.87	25.4253
RI_2802		81	24521082	2801.51						19.517	10.4076	57.1312	20.8024	11.4923	18.6229	12.0375	107.894	42.4303	21.0947	35.5437	95.22	85.5033	38.5388	67.2836	22.2453	11.2049	50.1529	15.665	42.5109	44.0933	118.185	9.86389	85.6522	111.819	53.5983	71.9208	20.5021	98.1339	84.3107	69.9096	102.865	108.388	69.0435	63.4452	8.59077	15.5935	23.9971	20.6375	11.738
RI_2804		84	24540249	2804.22						11.9351	17.6034	19.9959	21.3365	10.6263	17.5572	12.2724	42.4991	14.4051	20.4425	14.207	36.3553	22.0664	18.6753	17.9743	24.8743	11.2676	25.3063	9.76621	16.9361	23.5635	38.4449	10.6197	34.3189	21.9033	20.019	18.0412	21.2014	19.2753	31.5681	15.4275	42.7522	23.8809	26.6681	24.2978	15.619	10.2145	41.9013	11.4174	20.7301
RI_2855		73	24896900	2855						145.374	153.644	167.213	56.8513	19.4236	14.9951	144.594	80.463	230.184	34.3283	13.6948	36.2148	87.1476	21.6781	225.194	14.9448	84.6834	100.306	27.9234	18.7579	24.6217	238.108	201.813	121.945	37.7882	204.567	16.2492	38.3774	98.1339	69.1071	29.2317	24.7959	40.9386	14.0568	133.749	57.567	105.928	41.9013	220.592	11.899
RI_2863		73	24953566	2863.14						412.829	67.9431	18.3516	55.1286	144.058	270.576	21.7524	26.2968	147.445	87.5371	23.3125	21.9162	37.7365	10.9916	30.3875	14.2168	177.208	24.2405	9.49396	17.5585	23.6869	40.6869	31.7459	20.6436	40.2383	11.9435	26.8423	115.132	20.3005	30.5592	16.0081	40.4062	23.1346	88.462	42.0282	14.5499	65.3455	54.4615	85.3072	116.956
RI_2866		73	24975231	2866.26						11.9271	17.5494	20.3303	19.3553	12.0183	15.7358	262.981	795.486	23.6549	12.0406	362.755	515.125	100.302	48.9764	56.2985	25.2788	19.1714	148.369	28.6215	10.195	39.8075	57.3545	11.164	66.7797	39.8108	100.05	62.1689	11.8714	175.762	45.6107	29.3976	64.9675	168.801	16.085	41.1537	14.2716	9.05895	40.1143	12.753	19.5605
RI_2883		73	25088560	2882.62						2500.27	2866.73	1917.38	1985.49	3751.18	3949.81	1190.19	3703.13	5002.53	1935.26	3268.97	2113.57	1637.72	2346.05	2617.2	1803.89	3911.9	1453.39	1547.65	2641.75	3497.48	3088.45	3517.74	4040.17	2486.33	1380.16	2574.52	1365.38	1921.67	2102.24	1971.69	1598.92	1867.47	2631.2	1579.27	2493.1	3050.6	3642.11	4571.26	1782.31
RI_2899		73	25199389	2898.71						616.031	780.573	579.672	537.503	1070.72	1080.04	278.344	934.468	1370.5	458.282	904.273	647.808	499.865	786.032	808.777	517.71	1037.37	411.671	429.322	836.554	1201.1	971.55	1041.57	1125.09	743.267	371.615	688.733	332.604	528.751	590.175	586.53	489.061	527.725	770.267	473.267	687.009	711.234	999.027	960.783	452.571
RI_2939		73	25477711	2939.45						20.8824	10.7782	44.5902	32.7326	64.7453	15.7811	72.2971	142.639	77.4353	18.8805	15.1792	79.6102	103.591	53.7938	33.8615	45.5018	10.3972	56.422	15.7977	11.2198	43.1056	132.089	51.398	20.8614	100.308	71.4644	58.5119	20.5618	74.6989	106.425	118.491	137.154	24.1296	92.7772	132.035	14.1387	106.616	180.404	11.9861	19.5182
RI_2955		361	25584373	2955.19						10.5938	17.7347	20.4557	19.1141	12.0345	18.3508	12.0194	117.037	124.109	21.1462	14.2175	57.7564	67.4161	43.3562	64.5373	42.4684	18.45	32.3904	9.75225	57.6934	81.1317	69.5206	17.6189	129.204	75.6422	42.8786	85.3298	11.445	49.7993	76.0179	56.8756	44.2501	40.8676	90.6196	24.8465	14.2146	9.48541	146.365	21.0597	12.1872
RI_2956		87	25591040	2956.18						10.7464	18.584	20.2189	19.0624	32.3726	22.674	13.4924	41.603	37.1265	11.2597	26.041	21.8382	37.9667	10.7668	34.2735	13.145	25.8755	23.645	9.26359	18.4239	23.7928	39.2791	22.6756	40.6485	23.9588	20.2691	18.1752	19.5469	21.7652	33.1438	16.7428	40.0453	24.3251	24.4134	23.5433	15.7202	46.0858	23.6227	31.0208	20.5267
RI_2974		73	25712702	2974.24						18.5211	10.4231	78.0328	68.9107	19.3346	15.1689	107.542	526.667	407.331	42.0521	77.3598	822.638	154.564	83.5008	328.179	211.331	10.9853	29.2558	30.7157	17.6496	24.9039	187.706	17.7928	91.4591	21.6567	126.849	364.48	94.6643	213.844	52.5214	45.0265	128.13	618.344	66.8859	185.191	14.3918	370.062	51.0576	11.9172	136.449
RI_2979		105	25746033	2979.2						28.9141	32.4274	31.1156	19.8118	46.131	35.5226	12.6339	42.1151	55.1594	46.3432	44.9523	20.5113	36.5362	11.4814	30.2639	14.3179	19.1479	15.5265	34.9042	17.5965	25.1508	40.2176	31.7459	19.3661	36.9496	13.337	27.8541	25.585	19.6561	31.195	17.2286	43.3839	25.0714	26.0855	24.7779	56.3018	85.293	41.4077	12.3997	27.1203
RI_3011		73	25959358	3011.14						434.515	11.5503	31.2828	12.1627	18.5091	13.8916	13.149	44.5107	14.7551	19.6186	15.1688	38.3534	22.1486	18.0972	19.5946	24.1766	80.7629	14.1891	15.8186	10.3696	41.0597	24.0889	17.0747	21.1227	57.5538	20.9301	15.8713	19.6066	20.0955	30.8494	36.7322	26.0231	39.3395	14.2834	42.4569	8.6224	15.6004	23.4695	788.445	307.646
RI_3013		204	25969358	3012.65						10.8348	19.0935	20.4836	19.9066	14.77	17.3834	82.2379	24.9984	242.913	38.6193	260.305	243.513	128.255	41.7504	33.5594	14.5909	18.8813	22.9867	21.6406	40.2336	23.3871	46.9264	17.1125	210.501	50.9762	143.822	43.8839	73.3435	139.145	146.507	22.9635	223.777	24.716	26.9701	39.8676	9.12849	132.754	41.3567	12.4945	19.4504
RI_3226		71	27346804	3226.24						11.646	17.6806	1961.97	12.6193	19.2779	10.9364	1519.14	3266.07	1470.21	21.172	14.1547	2606.84	2372.72	1305.5	2034.99	1380.22	19.0538	1757.44	9.37528	1258.63	2539.78	3095.4	18.6016	2708.93	2800.4	1560.6	1973.56	12.3916	2425.52	2306.8	2171.94	3279.06	3072.18	25.093	2705.85	8.28712	16.3157	73.1826	12.2015	18.7215
RI_3227		73	27353470	3227.3						663.418	682.519	280.082	387.623	410.323	735.394	247.617	524.838	428.546	357.872	341.847	728.979	600.167	126.857	315.821	399.405	370.882	380.326	208.727	188.263	329.818	549.212	299.318	339.705	455.497	133.102	437.62	453.706	547.792	384.236	786.779	564.857	653.881	620.313	485.27	819.856	589.485	474.836	563.545	531.389
RI_3292		73	27756786	3292.26						326.89	83.3847	110.082	30.1484	55.8428	15.8038	699.474	168.241	141.081	200.82	26.1351	415.222	105.235	31.3128	175.761	188.074	345.79	64.7808	48.8659	38.7153	43.8464	225.942	49.1305	259.86	65.7758	163.475	505.884	343.691	316.372	120.246	119.676	221.972	24.947	137.008	42.2511	97.4211	784.834	544.615	145.625	101.701
RI_3294		103	27765120	3293.61						40.1585	18.97	18.4074	20.8369	11.2738	17.9427	62.3562	26.7722	26.1264	11.5858	23.3125	37.4636	23.7436	19.4461	18.3588	24.4092	17.2503	14.8787	17.0263	10.0432	42.0474	24.871	17.105	21.5001	37.854	12.3187	42.6649	35.8189	41.0112	33.3926	16.3873	42.0484	74.6277	14.4776	39.6961	8.81218	98.3621	44.2499	19.276	11.1617
RI_3364		67	28195103	3364.1						19.8463	10.8246	93.3607	20.1133	11.6461	17.6253	93.0825	186.528	14.6809	70.3729	23.762	135.806	116.745	61.8227	82.3881	54.6022	11.0951	76.2741	15.3928	63.0073	123.461	179.015	9.95459	158.239	175.95	81.2907	114.586	19.0181	140.61	128.539	117.306	149.786	184.792	14.3157	142.323	14.3981	9.9669	37.9188	12.2187	18.6961
RI_3368		71	28216768	3367.68						11.6219	18.2983	1237.38	11.3272	20.0063	11.012	1080.84	2181.64	1088.34	932.871	26.0723	1807.62	1527.55	905.663	1362.15	970.705	10.7344	1131.57	15.5114	876.788	1809.59	2108.21	10.7936	1945.32	1961.76	1115.74	1423.79	18.8817	1766.41	1592.23	1458.62	2208.9	2173.09	1384.11	1908.5	8.41997	16.1094	76.5864	12.7358	19.4927
RI_3434		73	28615919	3434.3						11.919	17.8351	129.59	11.689	17.9506	15.252	262.981	281.62	15.1264	18.8891	14.8552	377.758	218.691	200.723	454.508	23.5598	10.46	104.485	20.9425	18.4619	65.2581	23.5501	18.8056	21.3259	36.226	293.004	16.1639	19.2399	19.9344	31.0982	227.502	1223.56	24.3073	24.888	219.486	8.49588	17.1893	25.0693	21.413	12.4923
RI_3450		73	28707582	3449.75						10.8508	18.4913	19.5639	456.533	238.748	14.5794	20.8306	26.8637	25.6915	12.4011	627.241	35.1065	22.8721	19.1329	20.1302	24.5002	10.7658	25.5362	305.063	10.3393	41.1655	25.5662	369.612	33.4624	22.5282	20.7604	17.7242	20.9967	20.7399	33.669	16.6243	41.3807	25.0536	26.366	24.3835	167.64	16.8454	23.027	147.349	20.069
RI_3538		69	29222561	3537.63						18.8263	11.0794	121.23	21.4657	10.6587	18.8572	127.424	288.935	133.655	107.276	13.9248	232.587	207.181	19.5825	153.791	101.115	10.8285	134.786	98.43	18.4619	139.335	286.772	10.1662	220.663	264.748	131.316	182.85	18.7794	209.45	175.532	168.257	268.893	261.197	15.3298	224.63	15.5304	9.25154	41.9353	11.9085	20.2979
RI_3584		73	29490883	3584.13						54585.8	52953.1	64342.2	62197.1	66887.5	66621.5	60421.4	63042.7	58415.9	44676.5	63349.3	72129.9	69239.6	47620.4	56240.9	63616.6	53033	50971	46267.7	46752.2	79592	69857.7	52716.3	86317.1	84666.6	46771.6	55179.1	57483.4	61642.7	66537.7	63608.2	89761.7	68229.3	69575.4	58337	58168.6	62601.7	88969.6	79732.9	67366.1
[truncated: 89 more columns]

## Sheet: Metabolites_categories and iden
Supplemental table 2B: Level of identification and category of all identified metabolites
Compounds	Level of identification (a)	ChEBI identifier	Compounds group	Abbreviation
Phenylalanine	1	CHEBI:28044	Amino acid	Phe
Tyrosine	1	CHEBI:18186	Amino acid	Tyr
Tryptophan	1	CHEBI:27897	Amino acid	Trp
Glutamine	1	CHEBI:28300	Amino acid	Glx
Methylamine	2	CHEBI:16830	Amine	Methn
Serotonin	2	CHEBI:28790	Primary amino compound	Sero
Alanine	1	CHEBI:16449	Amino acid	Ala
Asparagine	1	CHEBI:22653	Amino acid	Asn
GABA	1	CHEBI:16865	Alpha amino acid	Gaba
Glycine	1	CHEBI:15428	Amino acid	Gly
(iso)leucine	1	CHEBI:25017 and	Amino acid	(I)le
		CHEBI:24898
Lysine	1	CHEBI:25094	Amino acid	Lys
Methionine	1	CHEBI:16811	Amino acid	Meth
Proline	1	CHEBI:26271	Amino acid	Pro
Serine	1	CHEBI:17822	Amino acid	Ser
Valine	1	CHEBI:27266	Amino acid	Val
Aspartate	1	CHEBI:22660	Amino acid	Asp
Glutamate	1	CHEBI:18237	Amino acid	Glu
N-acetylglutamate	2	CHEBI:17533	Organic acid	Aglu
Pyroglutamate	1	CHEBI:18183	Organic acid	Pglu
Threonine	1	CHEBI:26986	Amino acid	Thr
Guanine	2	CHEBI:16235	Nucleobase	G
Guanosine	2	CHEBI:16750	Purine nucleoside	Gua
(Hydro)uracil	2	CHEBI:15901	Organoheterocyclic compounds	Hura
Benzoate	2	CHEBI:30746	Organic acid	Benz
Citrate	1	CHEBI:30769	Organic acid	Cit
Erythronic acid	2	CHEBI:37654	Organic acid	EryA
Fumarate	1	CHEBI:18012	Organic acid	Fum
Galactonate	1	CHEBI:24148	Organic acid	Gal
Gluconate	1	CHEBI:33198	Organic acid	Gluco
Glucuronate	2	CHEBI:24298	Organic acid	Glucu
Glyceric acid	2	CHEBI:33508	Organic acid	GlycA
Glycolic acid	1	CHEBI:17497	Organic acid	GlyA
Hexonic acid	2	CHEBI:33752	Organic acid	HexA
Hypotaurine	2	CHEBI:16668	Organic acid	Hypt
Malate	1	CHEBI:6650	Organic acid	Mal
Nicotinate	2	CHEBI:15940	Organic acid	Nic
Oxalate	2	CHEBI:16995	Organic acid	Oxl
Parbanic Acid	?	-	Organic acid	ParA
Pentonic acid	2	CHEBI:33753	Organic acid	PenA
Quinate	1	CHEBI:26493	Organic acid	Quin
Salicylate	1	CHEBI:16914	Organic acid	Sal
Shikimate	1	CHEBI:16119	Organic acid	Shik
Succinate	1	CHEBI:15741	Organic acid	Succ
Threonate	1	CHEBI:26984	Organic acid	Thrn
Glucose	1	CHEBI:17234	Sugar	Glc
Fructose	1	CHEBI:28757	Sugar	Fru
Melezitose	2	CHEBI:6731	Sugar	Mel
sucrose	1	CHEBI:17992	Sugar	Suc
Glucose 6-phosphate	1	CHEBI:14314	Sugar phosphates	G6p
Glycerol 3-phosphate	2	HMDB00126	Polyol	Gly3P
Alpha-Hydroxyisobutyric acid	2	HMDB00729	Alcohols	Ahyd
Di-Galactosylglycerol	2	CHEBI:15754	Polyol	Galgl
Ethanolamine	1	CHEBI:16000	Amine	EthA
Galactinol	2	CHEBI:17505	Polyol	Gall
Myoinositol	1	CHEBI:17268	Polyol	Mino
Allantoin	2	CHEBI:15676	Ketones	Alla
Urea	2	CHEBI:16199	Organic acid
Hydroxylamine	2		Amines
Linoleate	2	CHEBI:17351	fatty acid	Fa18_2 18:2
Oleate	2	CHEBI:16196	fatty acid	Fa18_1 18:1
Palmitate	1	CHEBI:15756	fatty acid	Fa16_0 16:0
Others
Methyl phosphate	2	CHEBI:59761	Inorganic compound	Methp
Phosphoric acid	1	CHEBI:26078	Organic acid	PhA
Suberylglycine	2	HMDB00953	dicarboxylic acid	Sugly
Xylofuranose	2	-	sugar	Xylof
Levels of identification according to L.W. Sumner et al. 2007	1	Identiﬁed compounds (chemical reference standards)
	2	Putatively annotated compounds (e.g. without chemical reference standards, based upon physicochemical properties and/or spectral similarity with public/commercial spectral libraries
	3	Putatively characterized compound classes (e.g. based upon characteristic physicochemical properties of a chemical class of compounds, or by spectral similarity to known compounds of a chemical class).
	4	Unknown compounds—although unidentiﬁed or unclassiﬁed these metabolites can still be differentiated and quantiﬁed based upon spectral data.
