# Supplementary material for: Metabolomic analysis of tomato seed germination
Source: Metabolomics. 2017 Oct 23;13(12):145. doi: 10.1007/s11306-017-1284-x (PMC5653705; doi:10.1007/s11306-017-1284-x)
Supplement: Supplementary file 11 — Supplemental table 3. EI fragments of each known and unknown metabolite that are used for identification of compounds (XLSX 10 KB) [file 11306_2017_1284_MOESM11_ESM.xlsx]

## Sheet: Sheet1
Supplemental table 1. Nutrient solution tomato.
PH	5.5
EC	2.1
Nutrients	concentration
NH4	1.2mM
K	7,2mM
Ca	4,0mM
Mg	1,82mM
NO3	12,4mM
SO4	3,32mM
P	1,0mM
Fe	35,0µM
Mn	8,0µM
Zn	5,0µM
B	20,0µM
Cu	0,5µM
Mo	0,5µM
