# Supplementary material for: Metabolomic analysis of tomato seed germination
Source: Metabolomics. 2017 Oct 23;13(12):145. doi: 10.1007/s11306-017-1284-x (PMC5653705; doi:10.1007/s11306-017-1284-x)
Supplement: Supplementary file 12 — Supplemental table 4. Spearman R s values and associated P Values for all pairwise correlations between known metabolites (Supplemental table 4A) and between all 167 metabolites (Supplemental table 4B) (XLSX 11 KB) [file 11306_2017_1284_MOESM12_ESM.xlsx]

## Sheet: KEGG pathways
Supplemental table 6. List of KEGG pathways used in this study.
Pathway ID	Name
ko00010	Glycolysis / Gluconeogenesis
ko00020	Citrate cycle (TCA cycle)
ko00030	Pentose phosphate pathway
ko00040	Pentose and glucuronate interconversions
ko00051	Fructose and mannose metabolism
ko00052	Galactose metabolism
ko00053	Ascorbate and aldarate metabolism
ko00500	Starch and sucrose metabolism
ko00520	Amino sugar and nucleotide sugar metabolism
ko00620	Pyruvate metabolism
ko00630	Glyoxylate and dicarboxylate metabolism
ko00640	Propanoate metabolism
ko00650	Butanoate metabolism
ko00660	C5-Branched dibasic acid metabolism
ko00562	Inositol phosphate metabolism
ko00190	Oxidative phosphorylation
ko00195	Photosynthesis
ko00710	Nitrogen metabolism
ko00910	Nitrogen metabolism
ko00920	Sulfur metabolism
ko00061	Fatty acid biosynthesis
ko00062	Fatty acid elongation
ko00071	Fatty acid metabolism
ko00072	Synthesis and degradation of ketone bodies
ko00100	Steroid biosynthesis
ko00561	Glycerolipid metabolism
ko00564	Glycerophospholipid metabolism
ko00565	Ether lipid metabolism
ko00600	Sphingolipid metabolism
ko00590	Arachidonic acid metabolism
ko00591	Linoleic acid metabolism
ko00592	alpha-Linolenic acid metabolism
ko01040	Biosynthesis of unsaturated fatty acids
ko00230	Purine metabolism
ko00240	Pyrimidine metabolism
ko00250	Alanine, aspartate and glutamate metabolism
ko00260	Glycine, serine and threonine metabolism
ko00270	Cysteine and methionine metabolism
ko00280	Valine, leucine and isoleucine degradation
ko00290	Valine, leucine and isoleucine biosynthesis
ko00300	Lysine biosynthesis
ko00310	Lysine degradation
ko00330	Arginine and proline metabolism
ko00340	Histidine metabolism
ko00350	Tyrosine metabolism
ko00360	Phenylalanine metabolism
ko00380	Tryptophan metabolism
ko00400	Phenylalanine, tyrosine and tryptophan biosynthesis
ko00410	beta-Alanine metabolism
ko00430	Taurine and hypotaurine metabolism
ko00450	Selenocompound metabolism
ko00460	Cyanoamino acid metabolism
ko00471	D-Glutamine and D-glutamate metabolism
ko00480	Glutathione metabolism
ko00730	Thiamine metabolism
ko00740	Riboflavin metabolism
ko00750	Vitamin B6 metabolism
ko00760	Nicotinate and nicotinamide metabolism
ko00770	Pantothenate and CoA biosynthesis
ko00780	Biotin metabolism
ko00785	Lipoic acid metabolism
ko00900	Terpenoid backbone biosynthesis
ko00940	Phenylpropanoid biosynthesis
ko00945	Stilbenoid, diarylheptanoid and gingerol biosynthesis
ko00941	Flavonoid biosynthesis
ko04122	Ubiquitin mediated proteolysis
ko02010	ABC transporters
ko04070	Phosphatidylinositol signaling system
ko04075	Plant hormone signal transduction
ko04144	Endocytosis
ko00970	Aminoacyl-tRNA biosynthesis
