# Supplementary material for: Metabolomic analysis of tomato seed germination
Source: Metabolomics. 2017 Oct 23;13(12):145. doi: 10.1007/s11306-017-1284-x (PMC5653705; doi:10.1007/s11306-017-1284-x)
Supplement: Supplementary file 13 — Supplemental table 5A. List of significantly correlated metabolites resulting from pairwise correlations (ordered by correlation). Supplemental table 5B. List of all relevant metabolites determined by the correlation between them and the canonical variate (ordered by absolute correlation) and ranked according to the strength of the canonical correlation (XLSX 41 KB) [file 11306_2017_1284_MOESM13_ESM.xlsx]

## Sheet: Spearman Correlation
Supplemental table 5A. List of significantly correlated metabolites resulting from pairwise correlations (ordered by correlation).
Gmax.Control CCA				Gmax.0.3NaCl			Gmax.0.5NaCl			Gmax.0.3PEG			Gmax.0.5PEG			Gmax.12C			Gmax.35C			Gmax.36C			Gmax.H2O2
Metabolites	COR	PV	Metabolites	COR	PV	Metabolites	COR	PV	Metabolites	COR	PV	Metabolites	COR	PV	Metabolites	COR	PV	Metabolites	COR	PV	Metabolites	COR	PV	Metabolites	COR	PV
RI_3011	-0.286956	0.00417302	RI_2956	-0.315685	0.00154335	RI_2804	0.246871	0.0142618	Myoinositol	0.290453	0.00371658	Hexonic.acid	0.336809	0.000696095	RI_3012	-0.370438	0.000173622	Ileu	-0.242489	0.0161395	RI_2458	-0.239468	0.0175557	RI_1379	0.306595	0.00213703
RI_1494	-0.352727	0.000367722	Sucrose	0.362793	0.000241327	Myoinositol	0.230531	0.0223883	Pro	0.227941	0.0239863	RI_1379	0.236716	0.0189377	RI_1494	-0.297472	0.0029329	leu	-0.242647	0.0160684	RI_2672	0.259498	0.00987144	Fructose	0.343581	0.000532773
RI_1279	-0.332314	0.000828565	RI_3011	-0.260821	0.00948862	Pro	0.227941	0.0239863	Meth	0.257662	0.0104251	Myoinositol	0.288322	0.0039891	RI_2804	0.282348	0.00485062	RI_2672	0.284539	0.0045171	RI_3012	-0.262479	0.00902715	RI_1957	0.324643	0.00110874
RI_3584	-0.254405	0.0114744	RI_2435	-0.224691	0.0261276				Hexonic.acid	0.251143	0.0126169	RI_1735	0.288376	0.00398195	RI_2956	-0.23009	0.0226538	Sucrose	0.240985	0.0168316	Glucose	-0.219504	0.0298815	RI_2866	0.388102	7.85879e-05
N.acetylglutamate	-0.285838	0.00432912	RI_1180	-0.268618	0.00748623							Meth	0.229521	0.0230002	Phe	-0.251469	0.0124984	RI_1086	-0.233074	0.0209092	RI_2804	0.251164	0.012609	Hexonic.acid	0.323079	0.00117548
Glucose	-0.262664	0.00897694	RI_2561	-0.239551	0.0175152							Gluconate	0.263801	0.0086736	RI_2692	-0.207997	0.0398611	RI_2804	0.258591	0.0101415	RI_1241	-0.231495	0.0218178	RI_2442	0.406077	3.34513e-05
RI_1282	-0.29906	0.00277762	RI_2392	-0.224472	0.0262771							RI_2804	0.223228	0.0271433				Gluconate	0.225751	0.0254117				Hypotaurine	0.318095	0.00141334
RI_1180	-0.228753	0.0234748	RI_973	0.219675	0.0297508							Fumarate	0.338504	0.000651417				val	-0.224846	0.0260217				Alpha.hydroxybutyrate	0.265034	0.00835493
RI_2392	-0.221404	0.0284566	Glycerol.3.phosphate	-0.23629	0.0191597							Fructose	0.250063	0.0130163										Shikimate	0.242094	0.0163189
Glutamate	-0.258755	0.0100922	Gluconate	0.280761	0.00510562							RI_1957	0.230883	0.0221785										RI_2882	0.359327	0.000279429
RI_2804	0.280191	0.0052001										Succinate	0.264484	0.00849588										RI_2470	0.246887	0.0142556
RI_2956	-0.27602	0.00594021																						RI_1867	0.239297	0.0176391
Ethanolamine	-0.249021	0.0134122																						Glucuronate	0.228895	0.0233867
RI_2863	-0.250745	0.0127626																						RI_2939	0.296477	0.00303402
RI_1022	-0.236386	0.0191091																						RI_1703	0.295779	0.00310693
RI_2561	-0.244019	0.0154609																						FA16.0	0.237495	0.0185373
RI_2776	-0.252828	0.0120151																						Allantoin	0.234455	0.0201416
RI_2898	-0.246281	0.0145033																						RI_2087	0.234292	0.0202313
Parabanic.acid	-0.240002	0.017298																						Xylofuranose	0.242857	0.0159743
RI_1703	-0.23822	0.0181713																						Guanosine	0.247951	0.0138294
Glucose.6.phosphate	-0.262243	0.00909176
RI_2435	-0.252189	0.0122402
RI_3449	-0.235307	0.0196805
Oleate	-0.288731	0.00393535
RI_1086	-0.312205	0.00175021
Leu	-0.262019	0.00915318
Benzoate	-0.311522	0.00179367
RI_1806	-0.23615	0.019233
RI_1915	-0.220335	0.0292512
t10.Control CCA				t10.0.3NaCl			t10.0.5NaCl			t10.0.3PEG			t10.0.5PEG			t10.12C			t10.35C			t10.36C			t10.H2O2
Metabolites	COR	PV	Metabolites	COR	PV	Metabolites	COR	PV	Metabolites	COR	PV	Metabolites	COR	PV	Metabolites	COR	PV	Metabolites	COR	PV	Metabolites	COR	PV	Metabolites	COR	PV
Meth	0.348721	0.00152384	Meth	0.355427	2.80713e-10				Meth	0.387754	0.000587836	RI_2351	0.255275	0.0231758	Meth	0.309607	0.00768833	RI_2804	0.375743	0.000698877	RI_2804	0.335872	0.0081369	Glutamate	0.37957	0.00141114
Ser	0.27471	0.013661	RI_2804	0.360636	0.00109493				Tryp	0.287462	0.0123946	Ser	0.314196	0.00480374	RI_3012	-0.282915	0.0152965	RI_3012	-0.332983	0.00289326	Ser	0.309893	0.0150809	Hexonic.acid	0.287094	0.0176084
Ala	0.260689	0.0195164	Ala	0.266943	2				Myoinositol	0.410546	0.000253788	Meth	0.358811	0.00116544	Galactinol	-0.36642	0.00143097				Ala	0.28239	0.0155955	N.Acetylglutamate	0.359285	0.00262134
GABA	0.28656	0.0099656	Fumarate	0.268211	0.0168541				Glutamate	0.303132	0.00820253	Glutamate	0.328714	0.00309873	RI_1718	-0.268331	0.021715				RI_3012	-0.308416	0.027454	RI_1735	0.354433	0.00302229
RI_3012	-0.282804	0.0110289	RI_1494	-0.263956	0.0187455				Glucose	0.365027	0.00128186	Hexonic.acid	0.299685	0.00729268	Succinate	0.323501	0.00524183							RI_980	0.317625	0.00830606
Fumarate	0.245495	0.0281693	RI_3012	-0.250703	0.0258473				Pro	0.359078	0.00155777	Tryp	0.291404	0.00917182										Threonic.acid	0.297785	0.0136516
									FA16.0	0.27345	0.017606	Glucose	0.31265	0.00502708										Ser	0.375565	0.00159967
									Asp	0.255619	0.0268663	Pro	0.364243	0.000966845										Succinate	0.390037	0.00100916
									RI_1601	0.354578	0.0018009	Myoinositol	0.314672	0.00473667										RI_1153	0.289106	0.0167962
									Succinate	0.295144	0.0101515	Fumarate	0.33792	0.00232097										Alpha.hydroxybutyrate	0.32512	0.00682594
												N.Acetylglutamate	0.251392	0.0254286										Ala	#N/A	#N/A
												Succinate	0.265721	0.0179398										RI_1957	0.320973	0.00761339
												Gluconate	0.322856	0.00291176										RI_2572	0.272588	0.0245175
												RI_2196	0.31374	0.00486866										RI_2804	0.948865	0
												RI_1718	-0.288479	0.00993018										RI_2801	0.274398	0.0235467
												RI_1279	0.263934	0.0187558										RI_2196	0.30004	0.0129229
																								RI_984	0.320857	0.00763655
																								RI_2491	0.318926	0.00803063
																								RI_959	0.313967	0.00912516
																								RI_1239	0.308648	0.0104419
																								RI_2365	0.292025	0.0156758
																								Tyr	0.273911	0.0238045
																								Quinate	0.432188	0.0002329
																								RI_1858	#N/A	#N/A
																								RI_2669	0.267183	0.027622
correlation 9-5-2012
t50.Control				t50.0.3NaCl			t50.0.5NaCl			t50.35C
Metabolites	COR	PV	Metabolites	COR	PV	Metabolites	COR	PV	Metabolites	COR	PV
Meth	0.334888	0.00239435	Meth	0.375537	0.000648731				RI_2804	0.354638	0.00144387
Myoinositol	0.255818	0.0220012	Ala	0.251363	0.0254461				RI_3012	-0.31949	0.00435493
Pro	0.233897	0.036782	RI_2804	0.32571	0.00339886
RI_2804	0.266945	0.0166811	Fumarate	0.250921	0.0257143
RI_3012	-0.334834	0.00239855	RI_1494	-0.252649	0.0246799
RI_1494	-0.267061	0.016632
Galactinol	-0.243808	0.0293048
still to left
MGR.Control				MGR.0.3NaCl			MGR.0.5NaCl			MGR.0.3PEG			MGR.0.5PEG			MGR.12C			MGR.35C			MGR.36C			MGR.H2O2
Metabolites	COR	PV	Metabolites	COR	PV	Metabolites	COR	PV	Metabolites	COR	PV	Metabolites	COR	PV	Metabolites	COR	PV	Metabolites	COR	PV	Metabolites	COR	PV	Metabolites	COR	PV
Meth	0.321936	0.00358991	Meth	0.357704	0.00121022				Meth	0.388095	0.000580741	Glutamate	0.312344	0.00507239	Meth	0.299532	0.0100405	RI_2804	0.355423	0.00140666	Ser	0.291411	0.0226906	Glutamate	0.369836	0.00190884
Myoinositol	0.253357	0.0233561	RI_2804	0.327646	0.0032026				Tryp	0.309925	0.00681155	Ser	0.277304	0.0133545	RI_1718	-0.258442	0.0272671	Gluconate	0.244809	0.0307593	RI_1718	-0.283214	0.0269869	Hexonic.acid	0.281139	0.0202111
RI_2804	0.269912	0.0154654	Fumarate	0.246732	0.0283752				Glutamate	0.319263	0.00523959	Hexonic.acid	0.309861	0.00545345	Galactinol	-0.334056	0.00387225	RI_3012	-0.306313	0.00638162				N.Acetylglutamate	0.352089	0.00323494
RI_3012	-0.350212	0.00144962							Myoinositol	0.4047	0.00031662	Glucose	0.297983	0.0076486										RI_980	0.309398	0.0102466
RI_1494	-0.277762	0.0126106							Glucose	0.375525	0.00090046	Meth	0.321939	0.00381212										RI_1153	0.286129	0.0180097
Galactinol	-0.249471	0.0256395							FA16.0	0.273748	0.0174778	Myoinositol	0.293737	0.00860372										Succinate	0.390037	0.00100916
									Pro	0.36464	0.00129835	Tryp	0.251235	0.0255233										Alpha.hydroxybutyrate	0.310958	0.00985113
									FA18.2	0.258686	0.025029	N.Acetylglutamate	0.246597	0.0284652										Threonic.acid	0.286352	0.017916
									RI_1915	0.257866	0.0255094	Pro	0.342614	0.00199616										RI_1940	0.269845	0.0260541
									RI_1601	0.33311	0.00349736	Fumarate	0.31414	0.00481163										RI_1957	0.312573	0.00945536
									Succinate	0.298529	0.00928097	Gluconate	#N/A	#N/A										RI_2196	0.287822	0.0173106
												Succite	0.250543	0.0259452										RI_984	0.320857	0.00763655
												RI_2196	0.282113	0.0117724										RI_2365	0.284554	0.018681
																								RI_2491	0.318926	0.00803063
																								RI_959	0.313967	0.00912516
																								RI_2804	0.355423	0.00140666
																								Tyr	0.266192	0.0282261
2012-05-09
U7525.Control				U7525.0.3NaCl
Metabolites	COR	PV	Metabolites	COR	PV
RI_2804	0.811673	0	Meth	0.266309	0.0176783
RI_1494	-0.247933	0.0265943	Nicotite	0.262127	0.0196131
Galactinol	-0.255216	0.022326	RI_2801	-0.248065	0.0275043
RI_3012	-0.388931	0.000279312
RI_2561	-0.251171	0.0246183
AUC.Control				AUC.0.3NaCl			AUC.0.5NaCl			AUC.0.3PEG			AUC.0.5PEG			AUC.12C			AUC.35C			AUC.36C			AUC.H2O2
Metabolites	COR	PV	Metabolites	COR	PV	Metabolites	COR	PV	Metabolites	COR	PV	Metabolites	COR	PV	Metabolites	COR	PV	Metabolites	COR	PV	Metabolites	COR	PV	Metabolites	COR	PV
RI_3012	-0.394891	5.72496e-05	RI_2956	-0.307019	0.0021053	Meth	0.332402	0.00082575	Myoinositol	0.340193	0.000609492	Hexonic.acid	0.285634	0.00435815	RI_3012	-0.352357	0.000373356	RI_3012	-0.281232	0.00502873	RI_3012	-0.264164	0.00857877	Hexonic.acid	0.380143	0.000112953
RI_2804	0.261071	0.00941783	Meth	0.23546	0.0195987	Pro	0.257963	0.0103325	Meth	0.327006	0.00101437	Ser	0.27176	0.00679122	RI_1494	-0.218524	0.0306396	RI_2804	0.313812	0.00165176	RI_1086	-0.201046	0.0471403	Fructose	0.371446	0.000166144
Galactinol	-0.274647	0.00620354	RI_2804	0.261949	0.00917266	Ser	0.227022	0.0245756	Pro	0.270757	0.00700652	Meth	0.301465	0.00255651	Galactinol	-0.258469	0.0101786	RI_2672	0.226181	0.025126	RI_2882	-0.199783	0.0485741	RI_1867	#N/A	#N/A
RI_1494	-0.238461	0.018051	RI_3012	-0.200197	0.0481006	Myoinositol	0.293043	0.00340792	Hexonic.acid	0.233922	0.0204351	Fumarate	0.367812	0.000194591	Meth	0.245318	0.0149045				RI_2804	0.247599	0.0139691	RI_2442	0.44966	3.40282e-06
RI_1180	-0.221646	0.0282791				RI_2804	0.304444	0.00230468	Glucose	0.244912	0.0150767	Pro	0.243389	0.0157377	RI_2956	-0.267343	0.00778563				RI_1241	-0.230095	0.0226509	RI_1379	0.302772	0.00244313
RI_3584	-0.229807	0.0228256				RI_3012	-0.219285	0.0300495	Glutamate	0.238225	0.0181688	RI_1718	-0.20923	0.0386738	RI_2804	0.243673	0.0156125							Hypotaurine	0.313822	0.00165119
RI_2392	-0.221404	0.0284566				Fumarate	0.294633	0.00323				Glutamate	0.253646	0.0117319	Phe	-0.228496	0.0236356							RI_1703	0.323511	0.00115669
RI_2561	-0.244019	0.0154609				Hexonic.acid	0.22775	0.0241077				Myoinositol	0.297557	0.00292441	RI_2561	-0.202377	0.0456671							FA16.0	#N/A	#N/A
						Fructose	0.226387	0.0249906				Fructose	0.228338	0.0237351										RI_2866	0.327421	0.000998584
						Succinate	0.267332	0.00778819				Succinate	0.27323	0.00648617										RI_2470	0.302143	0.00249712
																								RI_1957	0.333874	0.00078018

## Sheet: canonical-variate
Supplemental table 5B. List of all relevant metabolites determined by the correlation between them and the canonical variate (ordered by absolute correlation) and ranked according to the strength of the canonical correlation.
Gmax.Control CCA					Gmax.0.3NaCl		CCA		Gmax.0.5NaCl		CCA		Gmax.0.3PEG		CCA		Gmax.0.5PEG		CCA		Gmax.12C		CCA		Gmax.35C		CCA		Gmax.36C		CCA		Gmax.H2O2		CCA
Metabolites	COR	PV		Metabolites	COR	PV		Metabolites	COR	PV		Metabolites	COR	PV		Metabolites	COR	PV		Metabolites	COR	PV		Metabolites	COR	PV		Metabolites	COR	PV		Metabolites	COR	PV
RI_3011	-0.661054	1.28342e-13	0.47735	RI_2956	-0.655211	2.48246e-13	0.467219	RI_2804	0.746291	0	0.467219	Myoinositol	0.786409	0	0.467219	Hexonic.acid	0.621873	8.25273e-12	0.472471	RI_3012	-0.731237	0	0.541256	Ileu	-0.427783	1.11482e-05	0.511394	RI_2458	-0.530625	1.90938e-08	0.512189	RI_1379	0.550394	4.33019e-09	0.608732
RI_1494	-0.494	2.35079e-07		Sucrose	0.539501	9.92375e-09		Myoinositol	0.623301	7.16405e-12		Pro	0.795552	0		RI_1379	0.581593	3.38886e-10		RI_1494	-0.569705	9.23204e-10		leu	-0.377173	0.000129021		RI_2672	0.489562	3.12496e-07		Fructose	0.549864	4.51132e-09
RI_1279	-0.415754	2.06886e-05		RI_3011	-0.417576	1.8867e-05		Pro	0.577219	4.92276e-10		Meth	0.738258	0		Myoinositol	0.539638	9.82258e-09		RI_2804	0.547187	5.54449e-09		RI_2672	0.372266	0.000160282		RI_3012	-0.466411	1.29534e-06		RI_1957	0.548966	4.83551e-09
RI_3584	-0.392599	6.37604e-05		RI_2435	-0.354604	0.000340308						Hexonic.acid	0.647937	5.53557e-13		RI_1735	0.531897	1.74046e-08		RI_2956	-0.523989	3.07663e-08		Sucrose	0.367385	0.000198219		Glucose	-0.421884	1.51412e-05		RI_2866	0.537668	1.13777e-08
N.acetylglutamate	-0.378651	0.000120777		RI_1180	-0.354467	0.000342237										Meth	0.497975	1.81532e-07		Phe	-0.467414	1.22055e-06		RI_1086	-0.342396	0.000558535		RI_2804	0.397198	5.13224e-05		Hexonic.acid	0.53543	1.34296e-08
Glucose	-0.378358	0.000122375		RI_2561	-0.349452	0.000420472										Gluconate	0.472609	8.94323e-07		RI_2692	-0.404774	3.56466e-05		RI_2804	0.335969	0.00071929		RI_1241	-0.270909	0.00697356		RI_2442	0.531606	1.77771e-08
RI_1282	-0.372176	0.000160919		RI_2392	-0.331578	0.000852339										RI_2804	0.466617	1.27969e-06						Gluconate	0.30798	0.00203499						Hypotaurine	0.479808	5.76182e-07
RI_1180	-0.364878	0.000220784		RI_973	0.312343	0.00174159										Fumarate	0.458341	2.07603e-06						val	-0.306213	0.00216599						Alpha.hydroxybutyrate	0.468234	1.16248e-06
RI_2392	-0.353328	0.000358734		Glycerol.3.phosphate	-0.213767	0.0345551										Fructose	0.430149	9.84398e-06														Shikimate	0.467711	1.19922e-06
Glutamate	-0.35166	0.000384202		Gluconate	0.194122	0.0554527										RI_1957	0.38705	8.24948e-05														RI_2882	0.465292	1.3839e-06
RI_2804	0.348162	0.000443089														Succinate	0.35239	0.000372851														RI_2470	0.434414	7.84762e-06
RI_2956	-0.34683	0.000467621																														RI_1867	0.434402	7.85289e-06
Ethanolamine	-0.34061	0.000599532																														Glucuronate	0.405841	3.38399e-05
RI_2863	-0.339025	0.000638209																														RI_2939	0.403708	3.7543e-05
RI_1022	-0.310626	0.00185213																														RI_1703	0.395356	5.60051e-05
RI_2561	-0.29492	0.0031987																														FA16.0	0.383011	9.92223e-05
RI_2776	-0.288546	0.0039596																														Allantoin	0.359124	0.000281815
RI_2898	-0.281466	0.00499085																														RI_2087	0.353745	0.000352613
Parabanic.acid	-0.278899	0.00542017																														Xylofuranose	0.347831	0.00044908
RI_1703	-0.275579	0.0060237																														Guanosine	0.286496	0.00423656
Glucose.6.phosphate	-0.274391	0.00625382
RI_2435	-0.268941	0.00741205
RI_3449	-0.252504	0.0121288
Oleate	-0.251621	0.0124435
RI_1086	-0.238132	0.0182151
Leu	-0.222686	0.0275281
Benzoate	-0.22084	0.0288731
RI_1806	-0.202849	0.0451545
RI_1915	-0.201335	0.0468172
t10.Control CCA					t10.0.3NaCl		CCA		t10.0.5NaCl		CCA		t10.0.3PEG		CCA		t10.0.5PEG		CCA		t10.12C		CCA		t10.35C		CCA		t10.36C		CCA		t10.H2O2		CCA
Metabolites	COR	PV		Metabolites	COR	PV		Metabolites	COR	PV		Metabolites	COR	PV		Metabolites	COR	PV		Metabolites	COR	PV		Metabolites	COR	PV		Metabolites	COR	PV		Metabolites	COR	PV
Meth	0.744218	8.88178e-16	0.470369	Meth	0.624516	2.80713e-10	0.446252					Meth	0.865066	0	0.526385	RI_2351	0.731304	3.9968e-15	0.600012	Meth	0.611381	8.29704e-10	0.430333	RI_2804	0.948865	0	0.431671	RI_2804	0.753243	2.22045e-16	0.415675	Glutamate	0.64661	4.0266e-11	0.589017
Ser	0.720893	1.53211e-14		RI_2804	0.563338	2.95111e-08						Tryp	0.781842	0		Ser	0.708945	6.41709e-14		RI_3012	-0.527501	2.99196e-07		RI_3012	-0.363314	0.000735772		Ser	0.649347	3.13081e-11		Hexonic.acid	0.605691	1.30674e-09
Ala	0.690647	5.02487e-13		Ala	0.537621	1.59828e-07						Myoinositol	0.749531	4.44089e-16		Meth	0.70829	6.92779e-14		Galactinol	-0.392836	0.000239282						Ala	0.48215	3.92378e-06		N.Acetylglutamate	0.541548	1.24611e-07
GABA	0.561737	3.2924e-08		Fumarate	0.44686	2.28737e-05						Glutamate	0.733223	3.10862e-15		Glutamate	0.67904	1.71707e-12		RI_1718	0.138865	0.210567						RI_3012	-0.223534	0.0422157		RI_1735	0.525121	3.4571e-07
RI_3012	-0.452632	1.73714e-05		RI_1494	-0.357498	0.000906824						Glucose	0.712064	4.44089e-14		Hexonic.acid	0.634256	1.21557e-10		Succinate	0.0829013	0.456213										RI_980	0.521581	4.27745e-07
Fumarate	0.418786	8.14189e-05		RI_3012	-0.305711	0.00494586						Pro	0.699136	1.97176e-13		Tryp	0.618254	4.73531e-10														Threonic.acid	0.518265	5.21034e-07
												FA16.0	0.667044	5.77316e-12		Glucose	0.598936	2.21508e-09														Ser	0.510257	8.31868e-07
												Asp	0.606355	1.23985e-09		Pro	0.55926	3.89502e-08														Succinate	0.495785	1.88096e-06
												RI_1601	0.473394	6.18969e-06		Myoinositol	0.558619	4.06726e-08														RI_1153	0.495135	1.94947e-06
												Succinate	0.419828	7.78257e-05		Fumarate	0.516635	5.73647e-07														Alpha.hydroxybutyrate	0.478091	4.85449e-06
																N.Acetylglutamate	0.508136	9.3973e-07														Ala	0.435729	3.83513e-05
																Succinate	0.34712	0.00130424														RI_1957	0.425523	6.06457e-05
																Gluconate	0.322856	0.00291176														RI_2572	0.386402	0.000308439
																RI_2196	0.306274	0.0048628														RI_2804	0.369574	0.000584938
																RI_1718	-0.0997605	0.369549														RI_2801	0.352694	0.00107459
																RI_1279	0.0897484	0.419737														RI_2196	0.32155	0.0030349
																																RI_984	0.320789	0.00310877
																																RI_2491	0.294112	0.0069586
																																RI_959	0.29366	0.00704987
																																RI_1239	0.265001	0.0154729
																																RI_2365	0.255073	0.0199533
																																Tyr	0.212188	0.0541299
																																Quinate	0.166722	0.131955
																																RI_1858	0.156902	0.156612
																																RI_2669	0.103459	0.351979
t50.Control CCA					t50.0.3NaCl		CCA		t50.0.5NaCl		CCA		t50.35C		CCA
Metabolites	COR	PV		Metabolites	COR	PV		Metabolites	COR	PV		Metabolites	COR	PV
Meth	0.533382	2.08347e-07	0.61263	Meth	0.69981	1.82743e-13	0.453621					RI_2804	0.973734	0	0.417982
Myoinositol	0.465549	9.21374e-06		Ala	0.568801	2.02302e-08						RI_3012	-0.276693	0.0113346
Pro	0.432067	4.52824e-05		RI_2804	0.51222	7.42558e-07
RI_2804	0.381299	0.000375858		Fumarate	0.446198	2.36003e-05
RI_3012	-0.335636	0.00192265		RI_1494	-0.33404	0.00202689
RI_1494	-0.312683	0.00400184
Galactinol	-0.31263	0.00400841
MGR.Control CCA					MGR.0.3NaCl		CCA		MGR.0.5NaCl		CCA		MGR.0.3PEG		CCA		MGR.0.5PEG		CCA		MGR.12C		CCA		MGR.35C		CCA		MGR.36C		CCA		MGR.H2O2		CCA
Metabolites	COR	PV		Metabolites	COR	PV		Metabolites	COR	PV		Metabolites	COR	PV		Metabolites	COR	PV		Metabolites	COR	PV		Metabolites	COR	PV		Metabolites	COR	PV		Metabolites	COR	PV
Meth	0.514679	6.43414e-07	0.607149	Meth	0.831113	0	0.371869					Meth	0.850475	0	0.550941	Glutamate	0.772126	0	0.522399	Meth	0.718296	2.10942e-14	0.333901	RI_2804	0.793441	0	0.506073	Ser	0.92869	0	0.235137	Glutamate	0.61662	5.41734e-10	0.563549
Myoinositol	0.468158	8.08091e-06		RI_2804	0.600282	1.99595e-09						Tryp	0.784117	0		Ser	0.739948	1.33227e-15		RI_1718	0.371813	0.000538237		Gluconate	0.503765	1.20509e-06		RI_1718	0.349278	0.00121053		Hexonic.acid	0.600494	1.96337e-09
RI_2804	0.384503	0.000332102		Fumarate	0.533761	2.03494e-07						Glutamate	0.740578	1.33227e-15		Hexonic.acid	0.719404	1.84297e-14		Galactinol	-0.344105	0.00144617		RI_3012	-0.202359	0.0665573						N.Acetylglutamate	0.561505	3.34468e-08
RI_3012	-0.331249	0.00222146										Myoinositol	0.724303	1.02141e-14		Glucose	0.716228	2.70894e-14														RI_980	0.537885	1.5719e-07
RI_1494	-0.329057	0.00238581										Glucose	0.699733	1.84297e-13		Meth	0.708408	6.83897e-14														RI_1153	0.529854	2.59073e-07
Galactinol	-0.311073	0.00420431										FA16.0	0.672198	3.45279e-12		Myoinositol	0.692157	4.26326e-13														Succinate	0.513935	6.72e-07
												Pro	0.654536	1.92921e-11		Tryp	0.666852	5.88374e-12														Alpha.hydroxybutyrate	0.503095	1.25156e-06
												FA18.2	0.636245	1.0209e-10		N.Acetylglutamate	0.666191	6.27964e-12														Threonic.acid	0.489705	2.62101e-06
												RI_1915	0.490704	2.48311e-06		Pro	0.5782	1.03941e-08														RI_1940	0.424003	6.48492e-05
												RI_1601	0.388489	0.000284214		Fumarate	0.558224	4.17691e-08														RI_1957	0.421619	7.19881e-05
												Succinate	0.371812	0.000538268		Gluconate	0.435339	3.90394e-05														RI_2196	0.340311	0.00164455
																Succite	0.42697	5.68812e-05														RI_984	0.335679	0.00191991
																RI_2196	0.33103	0.00223736														RI_2365	0.315539	0.00366404
																																RI_2491	0.315158	0.00370757
																																RI_959	0.311029	0.00420993
																																RI_2804	0.275354	0.0117535
																																Tyr	0.250017	0.0226344
U7525.Control CCA					U7525.0.3NaCl		CCA
Metabolites	COR	PV		Metabolites	COR	PV
RI_2804	0.811673	0	0.319078	Meth	0.812606	0	0.34857
RI_1494	-0.520942	4.44385e-07		Nicotite	0.721253	1.46549e-14
Galactinol	-0.444243	2.58717e-05		RI_2801	-0.258139	0.0184644
RI_3012	-0.388931	0.000279312
RI_2561	-0.277461	0.0111002
AUC.Control CCA					AUC.0.3NaCl		CCA		AUC.0.5NaCl		CCA		AUC.0.3PEG		CCA		AUC.0.5PEG		CCA		AUC.12C		CCA		AUC.35C		CCA		AUC.36C		CCA		AUC.H2O2		CCA
Metabolites	COR	PV		Metabolites	COR	PV		Metabolites	COR	PV		Metabolites	COR	PV		Metabolites	COR	PV		Metabolites	COR	PV		Metabolites	COR	PV		Metabolites	COR	PV		Metabolites	COR	PV
RI_3012	-0.815712	0	0.47735	RI_2956	-0.493664	2.4022e-07	0.542303	Meth	0.580198	3.81982e-10	0.542303	Myoinositol	0.731407	0	0.542303	Hexonic.acid	0.631316	3.193e-12	0.524623	RI_3012	-0.703239	6.66134e-16	0.549511	RI_3012	-0.682723	9.76996e-15	0.466174	RI_3012	-0.641621	1.09113e-12	0.432167	Hexonic.acid	0.536749	1.21813e-08	0.64347
RI_2804	0.519868	4.11635e-08		Meth	0.402059	4.06631e-05		Pro	0.55033	4.35141e-09		Meth	0.770241	0		Ser	0.630876	3.33999e-12		RI_1494	-0.518929	4.3965e-08		RI_2804	0.588951	1.78562e-10		RI_1086	-0.580774	3.63595e-10		Fructose	0.482614	4.84151e-07
Galactinol	-0.518503	4.52951e-08		RI_2804	0.380299	0.000112163		Ser	0.539252	1.01108e-08		Pro	0.784282	0		Meth	0.630782	3.37197e-12		Galactinol	-0.503808	1.23492e-07		RI_2672	0.416329	2.00965e-05		RI_2882	-0.53145	1.79809e-08		RI_1867	0.461542	1.72425e-06
RI_1494	-0.474131	8.15621e-07		RI_3012	-0.335866	0.000722168		Myoinositol	0.502125	1.38113e-07		Hexonic.acid	0.655601	2.3781e-13		Fumarate	0.54834	5.07461e-09		Meth	0.465783	1.3444e-06						RI_2804	0.486341	3.83272e-07		RI_2442	0.458418	2.06682e-06
RI_1180	-0.457434	2.18749e-06						RI_2804	0.494287	2.30747e-07		Glucose	0.633709	2.49711e-12		Pro	0.534736	1.41348e-08		RI_2956	-0.453172	2.79072e-06						RI_1241	-0.314603	0.00160518		RI_1379	0.408262	3.00504e-05
RI_3584	-0.44932	3.46821e-06						RI_3012	-0.458292	2.08194e-06		Glutamate	0.575655	5.61881e-10		RI_1718	-0.521655	3.63002e-08		RI_2804	0.33612	0.000715075										Hypotaurine	0.403675	3.76026e-05
RI_2392	-0.414298	2.22602e-05						Fumarate	0.421786	1.52179e-05						Glutamate	0.500088	1.58022e-07		Phe	-0.304039	0.00233753										RI_1703	0.403549	3.7834e-05
RI_2561	-0.39492	5.71705e-05						Hexonic.acid	0.38266	0.000100816						Myoinositol	0.4791	6.01929e-07		RI_2561	-0.271515	0.00684334										FA16.0	0.396278	5.36131e-05
								Fructose	0.374392	0.000145969						Fructose	0.418222	1.8258e-05														RI_2866	0.392352	6.45013e-05
								Succinate	0.334238	0.000769291						Succinate	0.282509	0.00482537														RI_2470	0.37743	0.000127553
																																RI_1957	0.373514	0.000151727
