# Supplementary material for: Metabolomic analysis of tomato seed germination
Source: Metabolomics. 2017 Oct 23;13(12):145. doi: 10.1007/s11306-017-1284-x (PMC5653705; doi:10.1007/s11306-017-1284-x)
Supplement: Supplementary file 14 — Supplemental table 6. List of KEGG pathways used in this study (XLSX 1243 KB) [file 11306_2017_1284_MOESM14_ESM.xlsx]

## Sheet: 4A Spearman R known
Supplemental table 4A
Spearman R values
		Citrate	Monomethyl.Phosphate	Parabanic.acid	Suberylglycine	Pentonic.acid	Gly	Pyroglutamate	Glycerol.3.phosphate	Urea	Nicotinate	Serotonin	Pro	Val	Ileu	leu	Fa18.2	Tryp	Meth	Thr	Ala	Ser	Asp	Asx	Hypotaurine	Fructose	FA16.0	Salicylate	Hydroxylamine	Sucrose	Allantoin	Guanosine	Gluconate	Hexonic.acid	Oxalate	Galactonate	Phosphoric.acid	Threonic.acid	Alpha.hydroxybutyrate	Xylofuranose	Glycolic.acid	Erythronic.acid	Glyceric.acid	Fumarate	Glucose.6.phosphate	GABA	Ethanolamine	Glutamine	Glucose
	Citrate	1	0.681972	-0.00788149	0.0612254	0.656772	0.375777	0.311529	0.0842885	0.305601	0.0899924	-0.03923	-0.155347	-0.13612	-0.172184	-0.312908	-0.0486385	-0.0370974	-0.0144165	0.133283	0.204555	-0.141543	0.390273	0.13736	0.214482	-0.0185831	-0.0461045	-0.00829967	0.0147855	-0.0422526	-0.0822622	-0.194042	-0.405215	-0.37124	-0.763702	-0.763986	-0.803194	-0.726395	-0.667854	-0.717628	-0.769784	-0.752309	-0.726832	-0.0730796	-0.041957	-0.179011	-0.342107	0.0978699	-0.296031
	Monomethyl.Phosphate	0.681972	1	-0.141917	0.0142776	0.363249	0.252833	0.136277	-0.114197	0.232728	-0.0099369	-0.0235515	-0.0637686	-0.0385664	-0.0621723	-0.159597	0.0657554	0.101744	0.0138449	0.166661	0.136589	-0.0391628	0.26529	0.267375	0.121283	0.174467	0.0547507	0.110903	0.222882	0.0966753	-0.0367335	-0.0953944	-0.225913	-0.148042	-0.528168	-0.414371	-0.449582	-0.418027	-0.334643	-0.48126	-0.459674	-0.434566	-0.343869	-0.0652916	-0.175517	-0.092071	-0.205581	0.0795894	-0.3077
	Parabanic.acid	-0.00788149	-0.141917	1	0.678281	0.404145	0.377424	0.400557	0.620949	0.331771	0.0241119	0.0608084	-0.0858646	0.205395	0.198754	0.176486	0.243512	0.184454	0.11976	0.189894	0.258012	0.270912	0.250884	0.220227	0.142989	-0.118669	0.0866547	0.15883	-0.185863	-0.288298	-0.0539048	0.0170128	-0.191843	-0.0474744	0.116881	0.00235345	-0.0321251	-0.0511818	-0.102924	-0.0605579	-0.0372184	-0.082951	-0.102644	0.225475	0.0435738	0.139615	0.117471	0.162665	0.36692
	Suberylglycine	0.0612254	0.0142776	0.678281	1	0.398144	0.417399	0.470712	0.331352	0.120664	-0.106843	0.0362035	0.0448872	0.356165	0.343092	0.322774	0.317412	0.301235	0.279442	0.390424	0.378359	0.41816	0.472229	0.67636	0.245131	0.0808774	0.256172	0.139924	0.00581273	-0.0266982	0.194562	-0.014232	-0.0919641	-0.00914693	0.0839949	0.0152544	-0.0244499	0.00156962	-0.0385856	-0.0458545	-0.0440829	-0.0705848	-0.00967113	-0.0363963	-0.0761802	0.14286	0.0374921	0.145901	0.375349
	Pentonic.acid	0.656772	0.363249	0.404145	0.398144	1	0.60927	0.616067	0.451224	0.323934	0.0339419	-0.0575004	-0.177326	0.118322	0.0447593	-0.087711	0.106849	0.103844	0.1435	0.323239	0.405532	0.129878	0.409198	0.219142	0.165717	-0.145704	-0.0229166	0.0665888	-0.124917	-0.188759	-0.108284	-0.181098	-0.306026	-0.282774	-0.489139	-0.627517	-0.604846	-0.636626	-0.636637	-0.661166	-0.696188	-0.670103	-0.647861	0.0505446	-0.0658148	0.0146086	-0.169759	0.184595	0.0134629
	Gly	0.375777	0.252833	0.377424	0.417399	0.60927	1	0.636039	0.183392	0.222849	0.0457805	0.10023	0.253631	0.51669	0.411419	0.359559	0.451378	0.498145	0.473826	0.710149	0.729133	0.623387	0.467017	0.379336	0.355792	0.262838	0.242683	0.124101	0.186751	-0.019806	0.0065699	-0.205887	-0.169499	0.046578	-0.184294	-0.224598	-0.154096	-0.13473	-0.156145	-0.246764	-0.267487	-0.315761	-0.202895	0.290392	0.219307	0.542891	0.250127	0.463315	0.396619
	Pyroglutamate	0.311529	0.136277	0.400557	0.470712	0.616067	0.636039	1	0.255885	0.163771	0.0680417	0.0258281	0.0943161	0.243163	0.190629	0.135381	0.280935	0.278711	0.195994	0.467154	0.413244	0.348311	0.518295	0.386149	0.303475	0.25425	0.242305	0.192415	0.114608	0.0186291	0.120912	-0.225025	-0.0400129	0.0342528	-0.163661	-0.19239	-0.0447654	-0.0668977	-0.120983	-0.128776	-0.155497	-0.151109	-0.0982507	0.112806	0.0193163	0.255937	0.193303	0.438781	0.357623
	Glycerol.3.phosphate	0.0842885	-0.114197	0.620949	0.331352	0.451224	0.183392	0.255885	1	0.243151	-0.0133025	-0.0496236	-0.466509	-0.227854	-0.211574	-0.253948	-0.159507	-0.170194	-0.198223	-0.156161	-0.156598	-0.169188	-0.0142404	-0.244183	0.0321977	-0.365552	-0.321995	0.0159645	-0.416044	-0.337494	-0.0991875	-0.138278	-0.195758	-0.0903237	-0.0641388	-0.330498	-0.234655	-0.360981	-0.380416	-0.302069	-0.3274	-0.319064	-0.365624	0.178373	-0.0516385	-0.0964994	-0.241295	0.0376277	-0.0285629
	Urea	0.305601	0.232728	0.331771	0.120664	0.323934	0.222849	0.163771	0.243151	1	0.0927705	-0.0098586	-0.0928625	-0.052567	-0.0959232	-0.151846	0.0743024	0.0703189	-0.00872349	0.0540367	0.122004	-0.0166037	0.198509	-0.0173171	0.235597	0.0563482	0.0633683	0.0572844	0.0656042	-0.0617317	-0.1476	-0.0638106	-0.277838	-0.275486	-0.244987	-0.266147	-0.332232	-0.30462	-0.282239	-0.380685	-0.318341	-0.352601	-0.333823	0.150148	0.0554659	0.0186828	-0.0389146	0.117702	0.0109042
	Nicotinate	0.0899924	-0.0099369	0.0241119	-0.106843	0.0339419	0.0457805	0.0680417	-0.0133025	0.0927705	1	0.162022	0.18654	0.104634	0.0821785	0.0936174	0.319812	0.315688	0.195247	0.143301	0.0331666	-0.0287453	0.0384589	-0.0294529	0.274024	0.209536	0.3462	0.0353717	-0.185203	-0.156225	0.160698	0.262977	0.255271	0.0893439	-0.000308878	-0.0178266	0.019279	-0.00235053	0.000937892	0.0855034	0.0320355	0.00983382	-0.022055	0.0861363	0.0646589	0.0383888	0.160808	0.160742	0.158094
	Serotonin	-0.03923	-0.0235515	0.0608084	0.0362035	-0.0575004	0.10023	0.0258281	-0.0496236	-0.0098586	0.162022	1	0.122516	0.201554	0.175656	0.139133	0.234062	0.199726	0.269209	0.175122	0.228755	0.275445	0.295671	0.120444	0.149679	0.203636	0.320639	0.0246948	0.00995975	0.0526221	0.292823	0.0858876	0.0696665	0.0211071	0.142478	0.2213	0.10815	0.165716	0.0883078	0.0844962	0.0893399	0.0615193	0.128105	-0.0517096	0.0868788	0.15481	0.213686	0.247853	0.244493
	Pro	-0.155347	-0.0637686	-0.0858646	0.0448872	-0.177326	0.253631	0.0943161	-0.466509	-0.0928625	0.18654	0.122516	1	0.677314	0.64337	0.670348	0.606811	0.568399	0.553344	0.566058	0.525364	0.566316	0.188604	0.386363	0.14833	0.357119	0.387266	0.0748994	0.333513	0.252188	0.264446	0.0651521	0.410845	0.336407	0.156374	0.32199	0.321955	0.384399	0.324708	0.325433	0.252563	0.277322	0.311981	-0.129544	0.281702	0.421895	0.310386	0.138582	0.42692
	Val	-0.13612	-0.0385664	0.205395	0.356165	0.118322	0.51669	0.243163	-0.227854	-0.052567	0.104634	0.201554	0.677314	1	0.956236	0.934636	0.736193	0.732858	0.725712	0.82443	0.767883	0.803885	0.398448	0.616916	0.216534	0.184845	0.358128	0.171438	0.227495	0.0876557	0.0774683	0.0192529	0.129095	0.0954311	0.216917	0.310104	0.288438	0.288534	0.204452	0.180024	0.135757	0.120031	0.202395	-0.0197408	0.174674	0.464116	0.283618	0.150408	0.498601
	Ileu	-0.172184	-0.0621723	0.198754	0.343092	0.0447593	0.411419	0.190629	-0.211574	-0.0959232	0.0821785	0.175656	0.64337	0.956236	1	0.968453	0.692793	0.694432	0.649031	0.746131	0.646331	0.698226	0.345267	0.589258	0.188638	0.136902	0.338639	0.197033	0.241021	0.105715	0.172115	0.0822379	0.195588	0.125739	0.256814	0.337506	0.325408	0.310201	0.245515	0.231663	0.175702	0.160775	0.231116	-0.0738323	0.169829	0.365685	0.20346	0.0503506	0.433721
	leu	-0.312908	-0.159597	0.176486	0.322774	-0.087711	0.359559	0.135381	-0.253948	-0.151846	0.0936174	0.139133	0.670348	0.934636	0.968453	1	0.686023	0.688704	0.643303	0.719078	0.614871	0.710696	0.276259	0.539152	0.192217	0.213343	0.378077	0.219877	0.264994	0.138597	0.184033	0.121827	0.260955	0.240343	0.366604	0.471828	0.461913	0.457154	0.391447	0.383487	0.33439	0.321424	0.380298	0.00882605	0.233238	0.429416	0.311349	0.0749107	0.510498
	Fa18.2	-0.0486385	0.0657554	0.243512	0.317412	0.106849	0.451378	0.280935	-0.159507	0.0743024	0.319812	0.234062	0.606811	0.736193	0.692793	0.686023	1	0.865542	0.585112	0.693449	0.610165	0.658851	0.349537	0.51388	0.291673	0.419877	0.523724	0.240654	0.2317	0.170926	0.132774	0.104198	0.225684	0.172734	0.147612	0.271954	0.283925	0.281328	0.183187	0.175182	0.122682	0.120496	0.223929	-0.00535412	0.172201	0.412766	0.409809	0.238923	0.575045
	Tryp	-0.0370974	0.101744	0.184454	0.301235	0.103844	0.498145	0.278711	-0.170194	0.0703189	0.315688	0.199726	0.568399	0.732858	0.694432	0.688704	0.865542	1	0.686263	0.754956	0.617677	0.706943	0.372624	0.501421	0.353622	0.474745	0.472443	0.169684	0.157859	0.0994866	0.101224	0.0216129	0.131384	0.17686	0.131814	0.205658	0.256186	0.290697	0.1735	0.146423	0.102716	0.083634	0.199114	0.0944935	0.187356	0.440507	0.456832	0.324442	0.590988
	Meth	-0.0144165	0.0138449	0.11976	0.279442	0.1435	0.473826	0.195994	-0.198223	-0.00872349	0.195247	0.269209	0.553344	0.725712	0.649031	0.643303	0.585112	0.686263	1	0.727078	0.69178	0.685905	0.430724	0.497656	0.241284	0.364074	0.342888	-0.0313429	0.124076	0.046263	0.0665005	-0.0328732	0.159577	0.0877963	0.0614948	0.112106	0.119424	0.121847	0.017652	0.0112053	0.00492216	-0.0441104	0.0556322	0.142942	0.188757	0.384848	0.315546	0.28163	0.465379
	Thr	0.133283	0.166661	0.189894	0.390424	0.323239	0.710149	0.467154	-0.156161	0.0540367	0.143301	0.175122	0.566058	0.82443	0.746131	0.719078	0.693449	0.754956	0.727078	1	0.816994	0.806751	0.558051	0.613298	0.362898	0.395517	0.391315	0.154498	0.299934	0.0765122	0.109529	-0.0868913	0.0787776	0.150817	0.00746397	0.0954164	0.133932	0.157316	0.112352	0.0151779	-0.00293263	-0.029373	0.0915564	0.0434452	0.231377	0.518462	0.338167	0.416445	0.532389
	Ala	0.204555	0.136589	0.258012	0.378359	0.405532	0.729133	0.413244	-0.156598	0.122004	0.0331666	0.228755	0.525364	0.767883	0.646331	0.614871	0.610165	0.617677	0.69178	0.816994	1	0.830578	0.603415	0.562687	0.27019	0.281121	0.396044	0.0698436	0.253671	0.0439726	0.0139488	-0.122752	-0.0935593	-0.0281599	-0.0548931	0.0146777	-0.0245546	0.075679	-0.0165641	-0.0949654	-0.129306	-0.162819	-0.0625548	0.0691977	0.233836	0.524844	0.292025	0.336279	0.528536
	Ser	-0.141543	-0.0391628	0.270912	0.41816	0.129878	0.623387	0.348311	-0.169188	-0.0166037	-0.0287453	0.275445	0.566316	0.803885	0.698226	0.710696	0.658851	0.706943	0.685905	0.806751	0.830578	1	0.536276	0.592618	0.265804	0.372515	0.361404	0.109978	0.266599	0.101067	0.0482239	-0.117816	0.0361332	0.162111	0.201671	0.316106	0.299053	0.401693	0.270713	0.178797	0.185333	0.14112	0.252879	0.113741	0.238725	0.590073	0.449662	0.406478	0.647632
	Asp	0.390273	0.26529	0.250884	0.472229	0.409198	0.467017	0.518295	-0.0142404	0.198509	0.0384589	0.295671	0.188604	0.398448	0.345267	0.276259	0.349537	0.372624	0.430724	0.558051	0.603415	0.536276	1	0.639604	0.402882	0.324695	0.428328	0.123973	0.224132	0.142913	0.119208	-0.091769	-0.0411243	-0.0850852	-0.161194	-0.155559	-0.1901	-0.0400875	-0.151307	-0.245386	-0.240131	-0.262691	-0.194959	0.0178674	-0.0117002	0.191356	0.00674467	0.383727	0.330147
	Asx	0.13736	0.267375	0.220227	0.67636	0.219142	0.379336	0.386149	-0.244183	-0.0173171	-0.0294529	0.120444	0.386363	0.616916	0.589258	0.539152	0.51388	0.501421	0.497656	0.613298	0.562687	0.592618	0.639604	1	0.298602	0.3212	0.455714	0.185971	0.284257	0.219641	0.179872	-0.0206474	0.0948579	0.00419922	0.00422433	0.0976469	0.0543915	0.110688	0.0486845	-0.0371668	-0.0118994	-0.0293031	0.0563198	-0.180346	-0.153862	0.180573	0.046805	0.130592	0.260209
	Hypotaurine	0.214482	0.121283	0.142989	0.245131	0.165717	0.355792	0.303475	0.0321977	0.235597	0.274024	0.149679	0.14833	0.216534	0.188638	0.192217	0.291673	0.353622	0.241284	0.362898	0.27019	0.265804	0.402882	0.298602	1	0.419914	0.341035	0.00670506	0.153964	0.183818	0.162359	0.0255367	0.0183238	0.0777519	-0.176664	-0.050372	-0.0431894	-0.0112663	0.0425578	-0.024386	-0.00897453	-0.00495189	0.0204793	0.0864602	0.180661	0.171387	0.249758	0.38076	0.29689
	Fructose	-0.0185831	0.174467	-0.118669	0.0808774	-0.145704	0.262838	0.25425	-0.365552	0.0563482	0.209536	0.203636	0.357119	0.184845	0.136902	0.213343	0.419877	0.474745	0.364074	0.395517	0.281121	0.372515	0.324695	0.3212	0.419914	1	0.647481	0.152188	0.310632	0.290002	0.302795	0.0992047	0.313965	0.464096	-0.00242981	0.263339	0.302927	0.38132	0.308333	0.234316	0.300196	0.272221	0.373964	0.236395	0.169799	0.3931	0.542218	0.555733	0.451937
	FA16.0	-0.0461045	0.0547507	0.0866547	0.256172	-0.0229166	0.242683	0.242305	-0.321995	0.0633683	0.3462	0.320639	0.387266	0.358128	0.338639	0.378077	0.523724	0.472443	0.342888	0.391315	0.396044	0.361404	0.428328	0.455714	0.341035	0.647481	1	0.304098	0.357441	0.378116	0.450117	0.42868	0.390299	0.342496	0.218185	0.309027	0.294504	0.386157	0.303422	0.335504	0.293356	0.269464	0.334861	0.139856	0.102493	0.287122	0.414155	0.382743	0.557606
	Salicylate	-0.00829967	0.110903	0.15883	0.139924	0.0665888	0.124101	0.192415	0.0159645	0.0572844	0.0353717	0.0246948	0.0748994	0.171438	0.197033	0.219877	0.240654	0.169684	-0.0313429	0.154498	0.0698436	0.109978	0.123973	0.185971	0.00670506	0.152188	0.304098	1	0.315711	0.218979	0.0155738	0.0903341	0.0460403	0.145431	0.202927	0.189689	0.227131	0.134836	0.123334	0.190395	0.11693	0.142766	0.152601	0.0466729	-0.0402023	0.150384	0.0807912	0.0818648	0.181362
	Hydroxylamine	0.0147855	0.222882	-0.185863	0.00581273	-0.124917	0.186751	0.114608	-0.416044	0.0656042	-0.185203	0.00995975	0.333513	0.227495	0.241021	0.264994	0.2317	0.157859	0.124076	0.299934	0.253671	0.266599	0.224132	0.284257	0.153964	0.310632	0.357441	0.315711	1	0.702397	0.0848547	0.120625	0.163237	0.231642	0.0741907	0.223743	0.283547	0.28659	0.352272	0.293451	0.230655	0.283679	0.342134	0.0024731	0.297431	0.239437	0.107546	0.129689	0.205143
	Sucrose	-0.0422526	0.0966753	-0.288298	-0.0266982	-0.188759	-0.019806	0.0186291	-0.337494	-0.0617317	-0.156225	0.0526221	0.252188	0.0876557	0.105715	0.138597	0.170926	0.0994866	0.046263	0.0765122	0.0439726	0.101067	0.142913	0.219641	0.183818	0.290002	0.378116	0.218979	0.702397	1	0.130618	0.0625632	0.2686	0.196829	0.0301008	0.19849	0.223835	0.222344	0.176087	0.228229	0.15914	0.247593	0.266418	-0.0342757	0.207823	0.0349904	0.0663261	0.185723	0.142549
	Allantoin	-0.0822622	-0.0367335	-0.0539048	0.194562	-0.108284	0.0065699	0.120912	-0.0991875	-0.1476	0.160698	0.292823	0.264446	0.0774683	0.172115	0.184033	0.132774	0.101224	0.0665005	0.109529	0.0139488	0.0482239	0.119208	0.179872	0.162359	0.302795	0.450117	0.0155738	0.0848547	0.130618	1	0.415284	0.423392	0.350551	0.106488	0.162572	0.1659	0.195464	0.24362	0.286725	0.234464	0.210532	0.228139	-0.255806	0.0360912	-0.069485	0.00223658	0.0450587	0.170044
	Guanosine	-0.194042	-0.0953944	0.0170128	-0.014232	-0.181098	-0.205887	-0.225025	-0.138278	-0.0638106	0.262977	0.0858876	0.0651521	0.0192529	0.0822379	0.121827	0.104198	0.0216129	-0.0328732	-0.0868913	-0.122752	-0.117816	-0.091769	-0.0206474	0.0255367	0.0992047	0.42868	0.0903341	0.120625	0.0625632	0.415284	1	0.237258	0.212164	0.33039	0.174261	0.244998	0.203866	0.295446	0.389096	0.282963	0.313344	0.269162	-0.0488361	0.0452005	-0.152939	0.0309233	-0.135564	0.189631
	Gluconate	-0.405215	-0.225913	-0.191843	-0.0919641	-0.306026	-0.169499	-0.0400129	-0.195758	-0.277838	0.255271	0.0696665	0.410845	0.129095	0.195588	0.260955	0.225684	0.131384	0.159577	0.0787776	-0.0935593	0.0361332	-0.0411243	0.0948579	0.0183238	0.313965	0.390299	0.0460403	0.163237	0.2686	0.423392	0.237258	1	0.651256	0.358621	0.3766	0.462779	0.387272	0.364172	0.424869	0.411309	0.430689	0.445267	0.01979	0.0928039	0.102355	0.160542	0.0824354	0.19615
	Hexonic.acid	-0.37124	-0.148042	-0.0474744	-0.00914693	-0.282774	0.046578	0.0342528	-0.0903237	-0.275486	0.0893439	0.0211071	0.336407	0.0954311	0.125739	0.240343	0.172734	0.17686	0.0877963	0.150817	-0.0281599	0.162111	-0.0850852	0.00419922	0.0777519	0.464096	0.342496	0.145431	0.231642	0.196829	0.350551	0.212164	0.651256	1	0.332393	0.418231	0.517228	0.481036	0.492335	0.53437	0.505594	0.497953	0.543045	0.305933	0.219127	0.330271	0.336002	0.182092	0.269289
	Oxalate	-0.763702	-0.528168	0.116881	0.0839949	-0.489139	-0.184294	-0.163661	-0.0641388	-0.244987	-0.000308878	0.142478	0.156374	0.216917	0.256814	0.366604	0.147612	0.131814	0.0614948	0.00746397	-0.0548931	0.201671	-0.161194	0.00422433	-0.176664	-0.00242981	0.218185	0.202927	0.0741907	0.0301008	0.106488	0.33039	0.358621	0.332393	1	0.651933	0.757025	0.654467	0.614421	0.668873	0.66749	0.630149	0.664937	0.122037	0.127785	0.231146	0.303964	-0.0627433	0.395562
	Galactonate	-0.763986	-0.414371	0.00235345	0.0152544	-0.627517	-0.224598	-0.19239	-0.330498	-0.266147	-0.0178266	0.2213	0.32199	0.310104	0.337506	0.471828	0.271954	0.205658	0.112106	0.0954164	0.0146777	0.316106	-0.155559	0.0976469	-0.050372	0.263339	0.309027	0.189689	0.223743	0.19849	0.162572	0.174261	0.3766	0.418231	0.651933	1	0.811986	0.809651	0.787605	0.763168	0.850605	0.829938	0.850423	0.0832481	0.0993468	0.252569	0.414032	0.00704812	0.399033
	Phosphoric.acid	-0.803194	-0.449582	-0.0321251	-0.0244499	-0.604846	-0.154096	-0.0447654	-0.234655	-0.332232	0.019279	0.10815	0.321955	0.288438	0.325408	0.461913	0.283925	0.256186	0.119424	0.133932	-0.0245546	0.299053	-0.1901	0.0543915	-0.0431894	0.302927	0.294504	0.227131	0.283547	0.223835	0.1659	0.244998	0.462779	0.517228	0.757025	0.811986	1	0.856726	0.827487	0.844195	0.869261	0.851239	0.887485	0.09322	0.178638	0.353063	0.500412	0.1127	0.491083
	Threonic.acid	-0.726395	-0.418027	-0.0511818	0.00156962	-0.636626	-0.13473	-0.0668977	-0.360981	-0.30462	-0.00235053	0.165716	0.384399	0.288534	0.310201	0.457154	0.281328	0.290697	0.121847	0.157316	0.075679	0.401693	-0.0400875	0.110688	-0.0112663	0.38132	0.386157	0.134836	0.28659	0.222344	0.195464	0.203866	0.387272	0.481036	0.654467	0.809651	0.856726	1	0.846736	0.82555	0.848706	0.812497	0.85791	0.0999371	0.167026	0.410602	0.504655	0.135844	0.551125
	Alpha.hydroxybutyrate	-0.667854	-0.334643	-0.102924	-0.0385856	-0.636637	-0.156145	-0.120983	-0.380416	-0.282239	0.000937892	0.0883078	0.324708	0.204452	0.245515	0.391447	0.183187	0.1735	0.017652	0.112352	-0.0165641	0.270713	-0.151307	0.0486845	0.0425578	0.308333	0.303422	0.123334	0.352272	0.176087	0.24362	0.295446	0.364172	0.492335	0.614421	0.787605	0.827487	0.846736	1	0.836496	0.885131	0.85841	0.881118	0.0857962	0.234645	0.300173	0.419198	0.0321899	0.409007
	Xylofuranose	-0.717628	-0.48126	-0.0605579	-0.0458545	-0.661166	-0.246764	-0.128776	-0.302069	-0.380685	0.0855034	0.0844962	0.325433	0.180024	0.231663	0.383487	0.175182	0.146423	0.0112053	0.0151779	-0.0949654	0.178797	-0.245386	-0.0371668	-0.024386	0.234316	0.335504	0.190395	0.293451	0.228229	0.286725	0.389096	0.424869	0.53437	0.668873	0.763168	0.844195	0.82555	0.836496	1	0.889093	0.890569	0.888833	0.0799021	0.258586	0.234083	0.447983	0.0224743	0.449181
	Glycolic.acid	-0.769784	-0.459674	-0.0372184	-0.0440829	-0.696188	-0.267487	-0.155497	-0.3274	-0.318341	0.0320355	0.0893399	0.252563	0.135757	0.175702	0.33439	0.122682	0.102716	0.00492216	-0.00293263	-0.129306	0.185333	-0.240131	-0.0118994	-0.00897453	0.300196	0.293356	0.11693	0.230655	0.15914	0.234464	0.282963	0.411309	0.505594	0.66749	0.850605	0.869261	0.848706	0.885131	0.889093	1	0.915551	0.920708	0.133588	0.17642	0.24919	0.480156	0.0370726	0.397045
	Erythronic.acid	-0.752309	-0.434566	-0.082951	-0.0705848	-0.670103	-0.315761	-0.151109	-0.319064	-0.352601	0.00983382	0.0615193	0.277322	0.120031	0.160775	0.321424	0.120496	0.083634	-0.0441104	-0.029373	-0.162819	0.14112	-0.262691	-0.0293031	-0.00495189	0.272221	0.269464	0.142766	0.283679	0.247593	0.210532	0.313344	0.430689	0.497953	0.630149	0.829938	0.851239	0.812497	0.85841	0.890569	0.915551	1	0.923582	0.0833741	0.182344	0.20419	0.435489	0.0373146	0.396042
	Glyceric.acid	-0.726832	-0.343869	-0.102644	-0.00967113	-0.647861	-0.202895	-0.0982507	-0.365624	-0.333823	-0.022055	0.128105	0.311981	0.202395	0.231116	0.380298	0.223929	0.199114	0.0556322	0.0915564	-0.0625548	0.252879	-0.194959	0.0563198	0.0204793	0.373964	0.334861	0.152601	0.342134	0.266418	0.228139	0.269162	0.445267	0.543045	0.664937	0.850423	0.887485	0.85791	0.881118	0.888833	0.920708	0.923582	1	0.105373	0.201172	0.329153	0.508801	0.0990389	0.461395
	Fumarate	-0.0730796	-0.0652916	0.225475	-0.0363963	0.0505446	0.290392	0.112806	0.178373	0.150148	0.0861363	-0.0517096	-0.129544	-0.0197408	-0.0738323	0.00882605	-0.00535412	0.0944935	0.142942	0.0434452	0.0691977	0.113741	0.0178674	-0.180346	0.0864602	0.236395	0.139856	0.0466729	0.0024731	-0.0342757	-0.255806	-0.0488361	0.01979	0.305933	0.122037	0.0832481	0.09322	0.0999371	0.0857962	0.0799021	0.133588	0.0833741	0.105373	1	0.222116	0.268671	0.313599	0.287549	0.176021
	Glucose.6.phosphate	-0.041957	-0.175517	0.0435738	-0.0761802	-0.0658148	0.219307	0.0193163	-0.0516385	0.0554659	0.0646589	0.0868788	0.281702	0.174674	0.169829	0.233238	0.172201	0.187356	0.188757	0.231377	0.233836	0.238725	-0.0117002	-0.153862	0.180661	0.169799	0.102493	-0.0402023	0.297431	0.207823	0.0360912	0.0452005	0.0928039	0.219127	0.127785	0.0993468	0.178638	0.167026	0.234645	0.258586	0.17642	0.182344	0.201172	0.222116	1	0.283156	0.336768	0.277592	0.379542
	GABA	-0.179011	-0.092071	0.139615	0.14286	0.0146086	0.542891	0.255937	-0.0964994	0.0186828	0.0383888	0.15481	0.421895	0.464116	0.365685	0.429416	0.412766	0.440507	0.384848	0.518462	0.524844	0.590073	0.191356	0.180573	0.171387	0.3931	0.287122	0.150384	0.239437	0.0349904	-0.069485	-0.152939	0.102355	0.330271	0.231146	0.252569	0.353063	0.410602	0.300173	0.234083	0.24919	0.20419	0.329153	0.268671	0.283156	1	0.542075	0.429529	0.5432
	Ethanolamine	-0.342107	-0.205581	0.117471	0.0374921	-0.169759	0.250127	0.193303	-0.241295	-0.0389146	0.160808	0.213686	0.310386	0.283618	0.20346	0.311349	0.409809	0.456832	0.315546	0.338167	0.292025	0.449662	0.00674467	0.046805	0.249758	0.542218	0.414155	0.0807912	0.107546	0.0663261	0.00223658	0.0309233	0.160542	0.336002	0.303964	0.414032	0.500412	0.504655	0.419198	0.447983	0.480156	0.435489	0.508801	0.313599	0.336768	0.542075	1	0.60285	0.636852
	Glutamine	0.0978699	0.0795894	0.162665	0.145901	0.184595	0.463315	0.438781	0.0376277	0.117702	0.160742	0.247853	0.138582	0.150408	0.0503506	0.0749107	0.238923	0.324442	0.28163	0.416445	0.336279	0.406478	0.383727	0.130592	0.38076	0.555733	0.382743	0.0818648	0.129689	0.185723	0.0450587	-0.135564	0.0824354	0.182092	-0.0627433	0.00704812	0.1127	0.135844	0.0321899	0.0224743	0.0370726	0.0373146	0.0990389	0.287549	0.277592	0.429529	0.60285	1	0.528737
	Glucose	-0.296031	-0.3077	0.36692	0.375349	0.0134629	0.396619	0.357623	-0.0285629	0.0109042	0.158094	0.244493	0.42692	0.498601	0.433721	0.510498	0.575045	0.590988	0.465379	0.532389	0.528536	0.647632	0.330147	0.260209	0.29689	0.451937	0.557606	0.181362	0.205143	0.142549	0.170044	0.189631	0.19615	0.269289	0.395562	0.399033	0.491083	0.551125	0.409007	0.449181	0.397045	0.396042	0.461395	0.176021	0.379542	0.5432	0.636852	0.528737	1
	Myoinositol	-0.360719	-0.235109	0.142936	0.177016	-0.154378	0.296587	0.284015	-0.120669	-0.0436544	0.220882	0.18133	0.441602	0.356515	0.318596	0.426435	0.417117	0.418167	0.316538	0.38269	0.355754	0.49728	0.283043	0.207591	0.307752	0.54959	0.641599	0.158658	0.34705	0.302674	0.271564	0.266905	0.478995	0.556211	0.415993	0.496028	0.566555	0.591424	0.515479	0.532429	0.487412	0.502666	0.545811	0.307784	0.344204	0.521295	0.48545	0.465783	0.680572
	Shikimate	-0.402813	-0.161171	0.0185527	0.112913	-0.33127	0.0624257	0.1852	-0.354314	-0.19474	0.0339908	0.0960002	0.236414	0.13507	0.144625	0.261518	0.294845	0.265458	0.044588	0.185574	0.0788354	0.292203	0.0666511	0.200245	0.128065	0.55083	0.511885	0.213473	0.365203	0.24762	0.249971	0.296228	0.369455	0.506766	0.44042	0.563859	0.676566	0.700887	0.695287	0.665845	0.689833	0.641068	0.730125	0.149027	0.218126	0.351276	0.577974	0.324387	0.545888
	Glutamate	-0.515544	-0.274369	0.146078	0.197446	-0.277915	0.263659	0.243892	-0.299555	-0.164714	0.142278	0.163046	0.53122	0.497497	0.435513	0.551227	0.563305	0.526684	0.377327	0.427475	0.404912	0.636505	0.120635	0.279814	0.120009	0.479559	0.482627	0.221231	0.277155	0.176211	0.121992	0.102384	0.282216	0.377931	0.500267	0.670935	0.689515	0.775986	0.661625	0.628558	0.635079	0.62253	0.680948	0.176985	0.26364	0.587828	0.673925	0.343393	0.74968
	N.Acetylglutamate	-0.668941	-0.457768	0.283425	0.104109	-0.37617	0.0972313	0.0917253	-0.0823279	-0.121875	0.0930965	0.103862	0.310781	0.26507	0.247389	0.391103	0.304244	0.237106	0.111918	0.177092	0.158338	0.398403	-0.109793	-0.024619	0.0125685	0.257152	0.346525	0.236504	0.263082	0.0961472	0.103089	0.272485	0.26268	0.420251	0.650889	0.713443	0.752452	0.78934	0.744027	0.747573	0.758562	0.726438	0.741157	0.252747	0.295098	0.489534	0.566669	0.208512	0.656407
	Quinate	-0.411278	-0.22618	0.092332	0.0275781	-0.290566	0.0836025	0.131489	-0.0967817	-0.161441	-0.0135734	-0.011506	0.24191	0.150005	0.155852	0.281482	0.150452	0.134623	-0.00605201	0.192562	0.0868167	0.272711	-0.0710211	-0.055977	0.152128	0.320929	0.212544	0.226551	0.365466	0.104066	0.116695	0.0571212	0.28369	0.520903	0.345311	0.547705	0.578849	0.62611	0.650667	0.634181	0.642132	0.666	0.698451	0.262588	0.279	0.407451	0.443692	0.225565	0.461888
	Succinate	-0.304234	-0.246904	-0.0882798	-0.0785169	-0.279218	0.142187	0.054318	-0.27379	-0.263355	0.114446	0.123763	0.276862	0.19048	0.148804	0.280015	0.163798	0.204392	0.144673	0.220441	0.2146	0.290473	0.0546428	0.00104253	0.115912	0.443801	0.404819	0.0593551	0.211322	0.139375	0.129041	0.217868	0.237227	0.544522	0.329154	0.407984	0.501184	0.561762	0.594201	0.523972	0.537247	0.507865	0.559387	0.391115	0.244301	0.518257	0.469951	0.285099	0.405272
	Benzoate	-0.329214	-0.23685	0.120459	-0.0173107	-0.237624	0.0229809	0.11952	0.0797499	0.0583594	0.0784851	0.0673206	0.00570421	0.0383219	0.0370715	0.114691	0.134697	0.200513	-0.0738381	0.054248	-0.0478417	0.144507	-0.0583351	-0.130357	0.0266184	0.122021	0.0937012	0.0181643	0.043013	-0.00435245	0.00544197	0.00181796	-0.0718589	0.160484	0.310144	0.353621	0.389117	0.418194	0.370313	0.354598	0.411707	0.342518	0.335944	0.213002	0.064914	0.202171	0.319852	0.121635	0.210578
	Glucuronate	-0.200211	-0.133251	0.162175	-0.0944767	-0.205553	-0.0171195	0.147149	0.00350654	0.0326714	-0.0352116	-0.0279879	0.0429223	-0.18243	-0.1696	-0.0632101	-0.026629	-0.0712667	-0.276151	-0.0916308	-0.104489	-0.0229056	-0.0911325	-0.249924	0.0631296	0.313279	0.204969	0.234176	0.168808	0.0446376	0.06544	0.178624	0.0907749	0.443155	0.191365	0.252018	0.268316	0.361188	0.403858	0.445854	0.365103	0.417245	0.390655	0.285675	0.265499	0.19956	0.39735	0.234498	0.266201
	Malate	-0.058039	-0.00996685	0.21527	0.122657	-0.0960355	0.293007	0.152433	-0.0139492	0.12189	0.0350918	0.130276	0.160642	0.119018	0.105376	0.172414	0.195492	0.285931	0.0542919	0.219482	0.220187	0.315861	0.249051	0.052615	0.135149	0.487514	0.407744	0.16077	0.140599	0.0972286	0.143017	0.0377478	0.088661	0.399497	0.0776577	0.17347	0.170193	0.316943	0.241751	0.252343	0.206815	0.164367	0.229356	0.417667	0.227857	0.325963	0.401745	0.422432	0.419333
	Melezitose	-0.197321	-0.143286	0.196288	0.0236937	-0.162634	0.0774286	-0.0923576	0.0817144	0.0913137	-0.0406751	0.10947	0.0639905	0.039324	0.0155422	0.0550613	0.0591964	-0.0263387	-0.101609	0.00489026	0.105062	0.152429	-0.114125	-0.147838	-0.133928	-0.0375264	0.0169157	0.123254	0.256532	0.0935304	-0.0824989	0.134541	-0.18389	0.0720021	0.221192	0.239001	0.194899	0.218281	0.244385	0.246837	0.193188	0.213375	0.214663	0.15897	0.257483	0.191439	0.0581993	-0.012894	0.163255
	Phe	-0.0436591	0.13949	0.141237	0.156782	-0.00894604	0.395169	0.087877	-0.11683	0.125665	0.0485661	0.210304	0.379566	0.489324	0.424128	0.454989	0.474072	0.512698	0.323345	0.463708	0.512864	0.577904	0.331004	0.23006	0.231452	0.333372	0.388421	0.316656	0.451648	0.321781	0.0274958	0.0169724	-0.0368438	0.252887	0.108662	0.260136	0.214189	0.315576	0.195042	0.238515	0.130577	0.147964	0.231897	0.14354	0.217454	0.414757	0.266509	0.281176	0.424793
	Methanamine	0.0552174	-0.0224777	0.506469	0.313268	0.197595	0.359942	0.434679	0.174739	0.237217	0.00877055	0.304912	0.165628	0.290274	0.267947	0.263878	0.294615	0.212095	0.183823	0.382953	0.426773	0.426498	0.624026	0.260009	0.286409	0.180594	0.358569	0.286804	0.388427	0.158651	0.0762595	0.0942644	0.0219903	0.128279	0.131	0.129412	0.158664	0.197534	0.192469	0.154005	0.123745	0.107422	0.119752	0.211966	0.30707	0.292504	0.160918	0.378603	0.474202
	FA18.1	-0.239705	-0.271012	0.293258	0.180662	-0.00503227	0.193949	0.245046	0.0730328	0.157367	-0.160833	-0.0829827	0.181297	0.157096	0.142815	0.20037	0.0872179	0.0859025	-0.0212695	0.138292	0.161537	0.238063	0.0376132	-0.0721687	0.00673432	-0.0344636	0.118568	0.309598	0.507996	0.303369	-0.0828504	0.0870392	-0.064449	0.113775	0.317623	0.189836	0.314914	0.336848	0.279639	0.368341	0.261949	0.307755	0.284517	0.124169	0.377366	0.311599	0.289992	0.226719	0.493464
	Lys	-0.40918	-0.28891	0.0725182	0.0498299	-0.247239	-0.0331269	-0.0350853	0.0197715	-0.152579	-0.114177	-0.0674645	0.056051	0.0838635	0.0993797	0.196289	0.0203609	-0.0324543	-0.00793596	0.0256742	0.000722971	0.158264	-0.0335773	-0.0663149	-0.128136	0.0240571	0.166158	0.261303	0.414079	0.20789	0.0314608	0.299583	0.224956	0.359357	0.514731	0.388178	0.49209	0.404389	0.46778	0.50377	0.443919	0.450469	0.473696	0.165348	0.180537	0.261091	0.164642	0.0253146	0.289334
	Hydrouracil	-0.414836	-0.184766	-0.0280156	-0.0114969	-0.319016	0.0915363	-0.0745974	-0.249245	-0.153769	0.0263859	0.0581839	0.3351	0.289437	0.299205	0.38533	0.199162	0.168562	0.105608	0.205156	0.172162	0.332746	-0.0213163	0.082755	-0.0485458	0.161521	0.351918	0.254324	0.599227	0.32584	0.11254	0.384239	0.290253	0.441129	0.572984	0.471266	0.582118	0.550714	0.620896	0.605791	0.546992	0.525476	0.573774	0.236264	0.310059	0.356887	0.268978	0.0640411	0.371354
	Tyr	-0.426864	-0.374104	0.147303	0.0964734	-0.235455	0.0801479	-0.00538661	0.0627799	-0.20248	0.00583657	-0.0398948	0.244104	0.244615	0.250603	0.3279	0.152089	0.0704488	0.0424547	0.136143	0.125119	0.254824	-0.0128832	0.0120962	-0.00615438	-0.0392079	0.205443	0.17456	0.348723	0.211803	0.0366152	0.208435	0.295485	0.380755	0.464372	0.378681	0.461107	0.43539	0.451362	0.536824	0.45431	0.446151	0.434269	0.22657	0.218833	0.382828	0.236513	0.0634795	0.342978
	Di.Galactosylglycerol	-0.333916	-0.350356	0.4397	0.169877	-0.0404403	0.12096	0.0686011	0.307349	0.0576107	-0.0921793	-0.0134072	0.0047011	0.0402425	0.0547382	0.118017	0.00784429	-0.092414	-0.138782	0.0221772	0.0469525	0.143293	-0.143898	-0.200392	-0.112456	-0.156256	0.052996	0.259245	0.24969	-0.0186529	0.0380512	0.297657	0.00293599	0.224587	0.438631	0.255497	0.323247	0.290336	0.354705	0.420959	0.332447	0.331036	0.306251	0.277572	0.316433	0.228967	0.164228	0.0272035	0.370311
	Galactinol	-0.199907	-0.168424	0.281387	0.101047	-0.125733	0.00876851	0.00323059	0.172355	0.115036	0.0944502	-0.0354254	0.0465937	0.00944996	0.0996976	0.156782	0.160066	0.0616257	-0.123071	0.02086	-0.057622	0.0269016	-0.0404323	-0.135011	0.096432	0.0932571	0.217862	0.296504	0.426315	0.156155	0.156224	0.478198	0.168861	0.299659	0.319438	0.231812	0.346093	0.266618	0.379912	0.475794	0.356222	0.36989	0.379427	0.167857	0.413205	0.124358	0.185031	0.067199	0.338549
Spearman p values
		Citrate	Monomethyl.Phosphate	Parabanic.acid	Suberylglycine	Pentonic.acid	Gly	Pyroglutamate	Glycerol.3.phosphate	Urea	Nicotinate	Serotonin	Pro	Val	Ileu	leu	Fa18.2	Tryp	Meth	Thr	Ala	Ser	Asp	Asx	Hypotaurine	Fructose	FA16.0	Salicylate	Hydroxylamine	Sucrose	Allantoin	Guanosine	Gluconate	Hexonic.acid	Oxalate	Galactonate	Phosphoric.acid	Threonic.acid	Alpha.hydroxybutyrate	Xylofuranose	Glycolic.acid	Erythronic.acid	Glyceric.acid	Fumarate	Glucose.6.phosphate	GABA	Ethanolamine	Glutamine	Glucose
	Citrate	NA	3.9968e-15	0.93765	0.543042	8.81517e-14	0.000107757	0.00151832	0.402009	0.00188534	0.370802	0.696907	0.12085	0.174691	0.0851102	0.00144279	0.629087	0.712641	0.88622	0.183932	0.0401778	0.15798	5.4698e-05	0.170759	0.0312546	0.853661	0.647081	0.934349	0.883329	0.674825	0.413459	0.0518535	2.62873e-05	0.000132373	0	0	0	0	2.37588e-14	0	0	0	0	0.467673	0.676972	0.0732711	0.000462443	0.330217	0.00264955
	Monomethyl.Phosphate	3.9968e-15	NA	0.15687	0.88731	0.000188806	0.0107446	0.174187	0.255495	0.0191793	0.921437	0.815159	0.526384	0.70179	0.536809	0.11089	0.513553	0.311341	0.890704	0.0957634	0.173196	0.697401	0.00733669	0.0068709	0.226982	0.0809919	0.586581	0.269549	0.0250704	0.336182	0.715339	0.342654	0.0231115	0.139558	1.37626e-08	1.64853e-05	2.40124e-06	1.36308e-05	0.000625216	3.49649e-07	1.32707e-06	5.60645e-06	0.00043019	0.516534	0.0791523	0.359808	0.0391669	0.428848	0.00174706
	Parabanic.acid	0.93765	0.15687	NA	6.66134e-15	2.77367e-05	9.99251e-05	3.31585e-05	4.29035e-12	0.000700745	0.810842	0.545798	0.393235	0.0393482	0.0463144	0.077484	0.0141331	0.0648137	0.232913	0.0571716	0.00918817	0.00614049	0.0113874	0.0269013	0.153732	0.237227	0.388879	0.11264	0.062758	0.00345969	0.592385	0.865906	0.0546199	0.637327	0.24442	0.981365	0.749789	0.611242	0.305731	0.547456	0.711746	0.409546	0.307055	0.023386	0.665257	0.163776	0.24203	0.104108	0.000160571
	Suberylglycine	0.543042	0.88731	6.66134e-15	NA	3.73464e-05	1.4085e-05	6.78637e-07	0.000712437	0.229377	0.28758	0.719273	0.655799	0.000256689	0.000444156	0.000994632	0.00121936	0.00220504	0.00465469	5.43054e-05	9.57182e-05	1.35361e-05	6.1776e-07	8.43769e-15	0.0134854	0.421392	0.00971678	0.162838	0.953995	0.790993	0.0512167	0.887667	0.360368	0.927665	0.403657	0.879656	0.808241	0.987571	0.701648	0.648868	0.661585	0.483044	0.923532	0.717841	0.448946	0.154106	0.70972	0.145439	0.000109884
	Pentonic.acid	8.81517e-14	0.000188806	2.77367e-05	3.73464e-05	NA	1.37161e-11	7.01506e-12	2.18319e-06	0.000951287	0.736145	0.567897	0.0760623	0.238613	0.656718	0.383102	0.287557	0.301403	0.152252	0.000977044	2.58714e-05	0.195493	2.14945e-05	0.0276814	0.0976856	0.145987	0.820057	0.508218	0.21326	0.0587019	0.281094	0.0699286	0.00185653	0.00416759	2.09954e-07	2.18425e-12	2.10423e-11	8.33777e-13	8.32889e-13	5.28466e-14	6.66134e-16	1.82077e-14	2.42917e-13	0.615692	0.513172	0.884715	0.0896668	0.0646053	0.893701
	Gly	0.000107757	0.0107446	9.99251e-05	1.4085e-05	1.37161e-11	NA	8.87956e-13	0.0663981	0.0250923	0.649397	0.318629	0.0104906	3.17872e-08	1.91899e-05	0.000221759	2.16368e-06	1.15353e-07	5.59287e-07	0	0	3.34532e-12	8.51717e-07	9.14983e-05	0.000260817	0.00791973	0.0144753	0.216286	0.0614903	0.844149	0.94801	0.0388693	0.090165	0.643703	0.0650499	0.0239444	0.123908	0.179175	0.118928	0.0128581	0.00684673	0.00129733	0.0418606	0.00322083	0.0275612	4.489e-09	0.0116461	1.06646e-06	4.02415e-05
	Pyroglutamate	0.00151832	0.174187	3.31585e-05	6.78637e-07	7.01506e-12	8.87956e-13	NA	0.00980157	0.101743	0.498988	0.797657	0.348162	0.0142763	0.0561971	0.177063	0.00443043	0.00476816	0.0494958	8.44592e-07	1.74723e-05	0.000357854	2.83277e-08	6.65526e-05	0.00203539	0.0102971	0.0146336	0.0538886	0.253775	0.853303	0.228417	0.0236712	0.691162	0.733818	0.101977	0.0539209	0.656674	0.506249	0.228139	0.199342	0.120487	0.131452	0.32833	0.261369	0.847955	0.0097862	0.05277	4.43691e-06	0.000241102
	Glycerol.3.phosphate	0.402009	0.255495	4.29035e-12	0.000712437	2.18319e-06	0.0663981	0.00980157	NA	0.0142811	0.89496	0.622149	8.78542e-07	0.0219267	0.0336757	0.0103911	0.111094	0.0888339	0.0469132	0.11889	0.117849	0.0907668	0.887602	0.0138614	0.749242	0.000170605	0.00102475	0.874099	1.51154e-05	0.000557689	0.323716	0.167891	0.0497761	0.369036	0.523981	0.000736832	0.0181776	0.000208474	8.70388e-05	0.00214045	0.000831827	0.00114564	0.000170063	0.074317	0.608061	0.337066	0.0150641	0.708717	0.776764
	Urea	0.00188534	0.0191793	0.000700745	0.229377	0.000951287	0.0250923	0.101743	0.0142811	NA	0.356154	0.922054	0.355675	0.601616	0.339973	0.12956	0.460237	0.484699	0.931005	0.591478	0.224212	0.869102	0.04659	0.863531	0.0177049	0.575692	0.528989	0.569354	0.514524	0.539705	0.140756	0.526111	0.00490671	0.00529844	0.0135418	0.00714185	0.000688074	0.00195327	0.00424264	8.59557e-05	0.00117737	0.000298773	0.000645993	0.133951	0.581695	0.852885	0.699226	0.241099	0.913817
	Nicotinate	0.370802	0.921437	0.810842	0.28758	0.736145	0.649397	0.498988	0.89496	0.356154	NA	0.105501	0.0617894	0.297721	0.413936	0.351761	0.00111361	0.00130087	0.050388	0.152827	0.741958	0.775376	0.702582	0.769998	0.00555557	0.035465	0.0003907	0.725463	0.0637141	0.118737	0.108419	0.00788576	0.00998532	0.374273	0.997554	0.859556	0.848245	0.981388	0.992573	0.395236	0.750465	0.922249	0.826714	0.391734	0.520615	0.703099	0.108173	0.10832	0.114337
	Serotonin	0.696907	0.815159	0.545798	0.719273	0.567897	0.318629	0.797657	0.622149	0.922054	0.105501	NA	0.222257	0.043262	0.0789118	0.165251	0.018481	0.0452355	0.00648302	0.07984	0.021395	0.00530543	0.00268308	0.230234	0.135185	0.0411021	0.00107916	0.806357	0.921257	0.601235	0.00296221	0.393108	0.48877	0.834053	0.155221	0.0261478	0.281693	0.0976872	0.379861	0.400847	0.374295	0.541104	0.201716	0.607567	0.38765	0.122155	0.0319017	0.0124541	0.0137374
	Pro	0.12085	0.526384	0.393235	0.655799	0.0760623	0.0104906	0.348162	8.78542e-07	0.355675	0.0617894	0.222257	NA	7.54952e-15	4.00124e-13	1.75415e-14	1.74141e-11	5.64218e-10	1.95964e-09	6.87597e-10	1.6934e-08	6.72832e-10	0.0589131	6.58811e-05	0.138782	0.000246385	6.31248e-05	0.456631	0.000653999	0.0109535	0.00753287	0.517432	1.97627e-05	0.000582611	0.118381	0.00102494	0.00102632	7.22717e-05	0.000923339	0.000897833	0.0108317	0.00499048	0.00149318	0.196653	0.00431911	1.11195e-05	0.00158357	0.166949	8.5031e-06
	Val	0.174691	0.70179	0.0393482	0.000256689	0.238613	3.17872e-08	0.0142763	0.0219267	0.601616	0.297721	0.043262	7.54952e-15	NA	0	0	0	0	0	0	0	0	3.67918e-05	6.44373e-12	0.0296357	0.0642372	0.000235907	0.0864915	0.0221419	0.383403	0.441291	0.848448	0.198222	0.342467	0.0293416	0.00160006	0.00344321	0.00343196	0.0402812	0.0716331	0.175853	0.231848	0.0423785	0.844655	0.0806273	1.01604e-06	0.00405167	0.133272	1.11857e-07
	Ileu	0.0851102	0.536809	0.0463144	0.000444156	0.656718	1.91899e-05	0.0561971	0.0336757	0.339973	0.413936	0.0789118	4.00124e-13	0	NA	0	8.88178e-16	8.88178e-16	2.13163e-13	0	2.88214e-13	4.44089e-16	0.000406092	9.03173e-11	0.0588663	0.172204	0.00053249	0.0482783	0.0151828	0.292731	0.0852374	0.413598	0.0499795	0.210239	0.0095292	0.000557424	0.000898702	0.00159438	0.0133356	0.0197526	0.0788321	0.108247	0.0200529	0.463088	0.0895323	0.000169598	0.0412815	0.617049	5.87335e-06
	leu	0.00144279	0.11089	0.077484	0.000994632	0.383102	0.000221759	0.177063	0.0103911	0.12956	0.351761	0.165251	1.75415e-14	0	0	NA	2.44249e-15	1.77636e-15	4.03233e-13	0	7.90257e-12	0	0.00516671	5.99695e-09	0.0541411	0.032185	9.69691e-05	0.0271508	0.00740503	0.166903	0.0654378	0.224886	0.00839507	0.0154798	0.000162838	6.33324e-07	1.16052e-06	1.54161e-06	5.17041e-05	7.54295e-05	0.000631546	0.00104734	8.75135e-05	0.930196	0.0189094	7.43037e-06	0.00152843	0.456563	4.93013e-08
	Fa18.2	0.629087	0.513553	0.0141331	0.00121936	0.287557	2.16368e-06	0.00443043	0.111094	0.460237	0.00111361	0.018481	1.74141e-11	0	8.88178e-16	2.44249e-15	NA	0	1.31344e-10	8.88178e-16	1.25682e-11	6.92779e-14	0.000339953	3.88364e-08	0.00308218	1.23694e-05	1.9101e-08	0.0153431	0.0197328	0.0874505	0.185628	0.299748	0.0232545	0.084103	0.140723	0.00593892	0.00401016	0.00437312	0.0667067	0.0797359	0.221626	0.230034	0.024378	0.957621	0.0850803	1.79083e-05	2.08352e-05	0.0161189	3.19139e-10
	Tryp	0.712641	0.311341	0.0648137	0.00220504	0.301403	1.15353e-07	0.00476816	0.0888339	0.484699	0.00130087	0.0452355	5.64218e-10	0	8.88178e-16	1.77636e-15	0	NA	2.22045e-15	0	5.97011e-12	0	0.000124362	9.23705e-08	0.000286113	5.28025e-07	6.09607e-07	0.0898092	0.114883	0.322252	0.313829	0.830135	0.190315	0.0768482	0.188857	0.0390914	0.00971247	0.00318735	0.0827162	0.143988	0.306715	0.405687	0.0459128	0.347252	0.060639	4.02799e-06	1.57127e-06	0.000932865	7.71276e-11
	Meth	0.88622	0.890704	0.232913	0.00465469	0.152252	5.59287e-07	0.0494958	0.0469132	0.931005	0.050388	0.00648302	1.95964e-09	0	2.13163e-13	4.03233e-13	1.31344e-10	2.22045e-15	NA	0	1.11022e-15	2.44249e-15	6.92032e-06	1.1922e-07	0.0150687	0.000182085	0.000447881	0.755688	0.216379	0.64595	0.508783	0.744162	0.110936	0.382638	0.541265	0.26436	0.234235	0.224811	0.860918	0.911447	0.961037	0.661387	0.580561	0.153869	0.0587037	7.07621e-05	0.00130782	0.00432935	9.41118e-07
	Thr	0.183932	0.0957634	0.0571716	5.43054e-05	0.000977044	0	8.44592e-07	0.11889	0.591478	0.152827	0.07984	6.87597e-10	0	0	0	8.88178e-16	0	0	NA	0	0	1.33671e-09	9.23595e-12	0.000191732	4.24646e-05	5.20342e-05	0.122919	0.00230939	0.446966	0.275567	0.387581	0.433587	0.132208	0.940947	0.342542	0.181788	0.116153	0.263304	0.880255	0.97678	0.770605	0.362511	0.666186	0.0199095	2.79897e-08	0.00054276	1.48034e-05	1.00368e-08
	Ala	0.0401778	0.173196	0.00918817	9.57182e-05	2.58714e-05	0	1.74723e-05	0.117849	0.224212	0.741958	0.021395	1.6934e-08	0	2.88214e-13	7.90257e-12	1.25682e-11	5.97011e-12	1.11022e-15	0	NA	0	2.41338e-11	9.11638e-10	0.00628371	0.00440322	4.13879e-05	0.487663	0.0104781	0.66238	0.889888	0.22136	0.352061	0.779833	0.585607	0.884174	0.807435	0.451945	0.869412	0.344839	0.197483	0.103777	0.534302	0.491706	0.0185978	1.7594e-08	0.00304494	0.000585611	1.33915e-08
	Ser	0.15798	0.697401	0.00614049	1.35361e-05	0.195493	3.34532e-12	0.000357854	0.0907668	0.869102	0.775376	0.00530543	6.72832e-10	0	4.44089e-16	0	6.92779e-14	0	2.44249e-15	0	0	NA	7.47561e-09	6.64098e-11	0.0072192	0.000124975	0.000204667	0.273589	0.00704115	0.314585	0.632016	0.240638	0.719796	0.105308	0.0431386	0.00128065	0.00238248	3.13434e-05	0.00617964	0.0736204	0.0635254	0.159238	0.0107298	0.257408	0.0162095	8.38565e-11	2.39008e-06	2.46692e-05	2.49356e-13
	Asp	5.4698e-05	0.00733669	0.0113874	6.1776e-07	2.14945e-05	8.51717e-07	2.83277e-08	0.887602	0.04659	0.702582	0.00268308	0.0589131	3.67918e-05	0.000406092	0.00516671	0.000339953	0.000124362	6.92032e-06	1.33671e-09	2.41338e-11	7.47561e-09	NA	6.04405e-13	2.95417e-05	0.000923794	7.88134e-06	0.216764	0.024246	0.153951	0.235089	0.361392	0.683037	0.39756	0.107317	0.120336	0.0568973	0.690616	0.130942	0.0133855	0.0155738	0.00795602	0.0507353	0.859238	0.907553	0.0552478	0.946629	7.45849e-05	0.000747079
	Asx	0.170759	0.0068709	0.0269013	8.43769e-15	0.0276814	9.14983e-05	6.65526e-05	0.0138614	0.863531	0.769998	0.230234	6.58811e-05	6.44373e-12	9.03173e-11	5.99695e-09	3.88364e-08	9.23705e-08	1.1922e-07	9.23595e-12	9.11638e-10	6.64098e-11	6.04405e-13	NA	0.00242071	0.00105632	1.67854e-06	0.0626026	0.00396588	0.0273203	0.0718765	0.837617	0.345388	0.966757	0.966558	0.331325	0.589042	0.270488	0.628762	0.712127	0.905986	0.771136	0.575885	0.0711182	0.124486	0.0707579	0.642086	0.193025	0.00859005
	Hypotaurine	0.0312546	0.226982	0.153732	0.0134854	0.0976856	0.000260817	0.00203539	0.749242	0.0177049	0.00555557	0.135185	0.138782	0.0296357	0.0588663	0.0541411	0.00308218	0.000286113	0.0150687	0.000191732	0.00628371	0.0072192	2.95417e-05	0.00242071	NA	1.23454e-05	0.000483141	0.946942	0.124233	0.0657583	0.104769	0.799892	0.855681	0.439616	0.0771805	0.6169	0.668036	0.910967	0.67261	0.808732	0.929025	0.960802	0.838921	0.389949	0.070618	0.0865868	0.0117739	8.56576e-05	0.00257102
	Fructose	0.853661	0.0809919	0.237227	0.421392	0.145987	0.00791973	0.0102971	0.000170605	0.575692	0.035465	0.0411021	0.000246385	0.0642372	0.172204	0.032185	1.23694e-05	5.28025e-07	0.000182085	4.24646e-05	0.00440322	0.000124975	0.000923794	0.00105632	1.23454e-05	NA	2.53575e-13	0.128687	0.0015693	0.00326418	0.00208556	0.323632	0.00138724	1.01731e-06	0.980761	0.00779734	0.00207573	8.34578e-05	0.00170722	0.0183504	0.00228803	0.00588808	0.000117031	0.0173123	0.0895888	4.77455e-05	4.73014e-09	1.61503e-09	2.09448e-06
	FA16.0	0.647081	0.586581	0.388879	0.00971678	0.820057	0.0144753	0.0146336	0.00102475	0.528989	0.0003907	0.00107916	6.31248e-05	0.000235907	0.00053249	9.69691e-05	1.9101e-08	6.09607e-07	0.000447881	5.20342e-05	4.13879e-05	0.000204667	7.88134e-06	1.67854e-06	0.000483141	2.53575e-13	NA	0.00199029	0.000243003	9.67971e-05	2.32801e-06	7.73273e-06	5.46302e-05	0.000455136	0.0283855	0.0016645	0.0027945	6.65263e-05	0.00203927	0.000604077	0.00290809	0.00643068	0.000619793	0.163044	0.307772	0.00360061	1.66702e-05	7.81025e-05	1.38624e-09
	Salicylate	0.934349	0.269549	0.11264	0.162838	0.508218	0.216286	0.0538886	0.874099	0.569354	0.725463	0.806357	0.456631	0.0864915	0.0482783	0.0271508	0.0153431	0.0898092	0.755688	0.122919	0.487663	0.273589	0.216764	0.0626026	0.946942	0.128687	0.00199029	NA	0.00129977	0.0278004	0.877156	0.368981	0.64754	0.146754	0.0418276	0.0574443	0.0223616	0.178831	0.219161	0.0565059	0.244219	0.154382	0.127642	0.643027	0.689775	0.133335	0.421889	0.415727	0.0695139
	Hydroxylamine	0.883329	0.0250704	0.062758	0.953995	0.21326	0.0614903	0.253775	1.51154e-05	0.514524	0.0637141	0.921257	0.000653999	0.0221419	0.0151828	0.00740503	0.0197328	0.114883	0.216379	0.00230939	0.0104781	0.00704115	0.024246	0.00396588	0.124233	0.0015693	0.000243003	0.00129977	NA	2.22045e-16	0.398844	0.229532	0.10288	0.0197645	0.460913	0.0245	0.00406132	0.00366607	0.000302959	0.00289854	0.0203094	0.00404345	0.000461935	0.980418	0.00252264	0.0158848	0.284403	0.19615	0.0395958
	Sucrose	0.674825	0.336182	0.00345969	0.790993	0.0587019	0.844149	0.853303	0.000557689	0.539705	0.118737	0.601235	0.0109535	0.383403	0.292731	0.166903	0.0874505	0.322252	0.64595	0.446966	0.66238	0.314585	0.153951	0.0273203	0.0657583	0.00326418	9.67971e-05	0.0278004	2.22045e-16	NA	0.192935	0.534248	0.00660961	0.0485147	0.765084	0.046611	0.0244398	0.0254327	0.0781674	0.0217038	0.111929	0.0125495	0.00708136	0.733646	0.0370306	0.728307	0.509897	0.0629597	0.155013
	Allantoin	0.413459	0.715339	0.592385	0.0512167	0.281094	0.94801	0.228417	0.323716	0.140756	0.108419	0.00296221	0.00753287	0.441291	0.0852374	0.0654378	0.185628	0.313829	0.508783	0.275567	0.889888	0.632016	0.235089	0.0718765	0.104769	0.00208556	2.32801e-06	0.877156	0.398844	0.192935	NA	1.57237e-05	1.02699e-05	0.000325785	0.289196	0.104308	0.0973103	0.0501278	0.014089	0.00364939	0.0182749	0.0345806	0.0217573	0.00982498	0.720109	0.489906	0.98229	0.654568	0.0891203
	Guanosine	0.0518535	0.342654	0.865906	0.887667	0.0699286	0.0388693	0.0236712	0.167891	0.526111	0.00788576	0.393108	0.517432	0.848448	0.413598	0.224886	0.299748	0.830135	0.744162	0.387581	0.22136	0.240638	0.361392	0.837617	0.799892	0.323632	7.73273e-06	0.368981	0.229532	0.534248	1.57237e-05	NA	0.0168967	0.0331723	0.000739967	0.0813571	0.0135376	0.0408696	0.00270424	5.78639e-05	0.00414137	0.00141967	0.00649269	0.627692	0.653551	0.12679	0.758858	0.176474	0.0575224
	Gluconate	2.62873e-05	0.0231115	0.0546199	0.360368	0.00185653	0.090165	0.691162	0.0497761	0.00490671	0.00998532	0.48877	1.97627e-05	0.198222	0.0499795	0.00839507	0.0232545	0.190315	0.110936	0.433587	0.352061	0.719796	0.683037	0.345388	0.855681	0.00138724	5.46302e-05	0.64754	0.10288	0.00660961	1.02699e-05	0.0168967	NA	1.65645e-13	0.000230942	0.000103777	1.10152e-06	6.31072e-05	0.000181307	9.49183e-06	1.92988e-05	6.93337e-06	3.07645e-06	0.844273	0.35598	0.308426	0.108765	0.412473	0.0493121
	Hexonic.acid	0.000132373	0.139558	0.637327	0.927665	0.00416759	0.643703	0.733818	0.369036	0.00529844	0.374273	0.834053	0.000582611	0.342467	0.210239	0.0154798	0.084103	0.0768482	0.382638	0.132208	0.779833	0.105308	0.39756	0.966757	0.439616	1.01731e-06	0.000455136	0.146754	0.0197645	0.0485147	0.000325785	0.0331723	1.65645e-13	NA	0.000683706	1.34855e-05	3.05855e-08	3.54685e-07	1.70084e-07	8.64095e-09	6.93672e-08	1.16857e-07	4.43512e-09	0.00186282	0.0276921	0.000743436	0.000592146	0.0683809	0.00646672
	Oxalate	0	1.37626e-08	0.24442	0.403657	2.09954e-07	0.0650499	0.101977	0.523981	0.0135418	0.997554	0.155221	0.118381	0.0293416	0.0095292	0.000162838	0.140723	0.188857	0.541265	0.940947	0.585607	0.0431386	0.107317	0.966558	0.0771805	0.980761	0.0283855	0.0418276	0.460913	0.765084	0.289196	0.000739967	0.000230942	0.000683706	NA	1.53655e-13	0	1.15019e-13	8.26361e-12	2.08722e-14	2.4869e-14	1.65912e-12	3.37508e-14	0.224082	0.202853	0.0200366	0.00199996	0.533069	4.23709e-05
	Galactonate	0	1.64853e-05	0.981365	0.879656	2.18425e-12	0.0239444	0.0539209	0.000736832	0.00714185	0.859556	0.0261478	0.00102494	0.00160006	0.000557424	6.33324e-07	0.00593892	0.0390914	0.26436	0.342542	0.884174	0.00128065	0.120336	0.331325	0.6169	0.00779734	0.0016645	0.0574443	0.0245	0.046611	0.104308	0.0813571	0.000103777	1.34855e-05	1.53655e-13	NA	0	0	0	0	0	0	0	0.407864	0.322936	0.0108298	1.67763e-05	0.944232	3.57496e-05
	Phosphoric.acid	0	2.40124e-06	0.749789	0.808241	2.10423e-11	0.123908	0.656674	0.0181776	0.000688074	0.848245	0.281693	0.00102632	0.00344321	0.000898702	1.16052e-06	0.00401016	0.00971247	0.234235	0.181788	0.807435	0.00238248	0.0568973	0.589042	0.668036	0.00207573	0.0027945	0.0223616	0.00406132	0.0244398	0.0973103	0.0135376	1.10152e-06	3.05855e-08	0	0	NA	0	0	0	0	0	0	0.353818	0.0738805	0.000292984	9.89374e-08	0.261821	1.84759e-07
	Threonic.acid	0	1.36308e-05	0.611242	0.987571	8.33777e-13	0.179175	0.506249	0.000208474	0.00195327	0.981388	0.0976872	7.22717e-05	0.00343196	0.00159438	1.54161e-06	0.00437312	0.00318735	0.224811	0.116153	0.451945	3.13434e-05	0.690616	0.270488	0.910967	8.34578e-05	6.65263e-05	0.178831	0.00366607	0.0254327	0.0501278	0.0408696	6.31072e-05	3.54685e-07	1.15019e-13	0	0	NA	0	0	0	0	0	0.320055	0.09503	2.00094e-05	7.40104e-08	0.175575	2.34224e-09
	Alpha.hydroxybutyrate	2.37588e-14	0.000625216	0.305731	0.701648	8.32889e-13	0.118928	0.228139	8.70388e-05	0.00424264	0.992573	0.379861	0.000923339	0.0402812	0.0133356	5.17041e-05	0.0667067	0.0827162	0.860918	0.263304	0.869412	0.00617964	0.130942	0.628762	0.67261	0.00170722	0.00203927	0.219161	0.000302959	0.0781674	0.014089	0.00270424	0.000181307	1.70084e-07	8.26361e-12	0	0	0	NA	0	0	0	0	0.393613	0.0181825	0.00228987	1.28189e-05	0.749302	2.17041e-05
	Xylofuranose	0	3.49649e-07	0.547456	0.648868	5.28466e-14	0.0128581	0.199342	0.00214045	8.59557e-05	0.395236	0.400847	0.000897833	0.0716331	0.0197526	7.54295e-05	0.0797359	0.143988	0.911447	0.880255	0.344839	0.0736204	0.0133855	0.712127	0.808732	0.0183504	0.000604077	0.0565059	0.00289854	0.0217038	0.00364939	5.78639e-05	9.49183e-06	8.64095e-09	2.08722e-14	0	0	0	0	NA	0	0	0	0.427031	0.00902852	0.01847	2.63314e-06	0.823473	2.45751e-06
	Glycolic.acid	0	1.32707e-06	0.711746	0.661585	6.66134e-16	0.00684673	0.120487	0.000831827	0.00117737	0.750465	0.374295	0.0108317	0.175853	0.0788321	0.000631546	0.221626	0.306715	0.961037	0.97678	0.197483	0.0635254	0.0155738	0.905986	0.929025	0.00228803	0.00290809	0.244219	0.0203094	0.111929	0.0182749	0.00414137	1.92988e-05	6.93672e-08	2.4869e-14	0	0	0	0	0	NA	0	0	0.182922	0.0775976	0.0119732	3.75167e-07	0.712825	3.94137e-05
	Erythronic.acid	0	5.60645e-06	0.409546	0.483044	1.82077e-14	0.00129733	0.131452	0.00114564	0.000298773	0.922249	0.541104	0.00499048	0.231848	0.108247	0.00104734	0.230034	0.405687	0.661387	0.770605	0.103777	0.159238	0.00795602	0.771136	0.960802	0.00588808	0.00643068	0.154382	0.00404345	0.0125495	0.0345806	0.00141967	6.93337e-06	1.16857e-07	1.65912e-12	0	0	0	0	0	0	NA	0	0.407153	0.067992	0.0405433	5.32791e-06	0.711034	4.13917e-05
	Glyceric.acid	0	0.00043019	0.307055	0.923532	2.42917e-13	0.0418606	0.32833	0.000170063	0.000645993	0.826714	0.201716	0.00149318	0.0423785	0.0200529	8.75135e-05	0.024378	0.0459128	0.580561	0.362511	0.534302	0.0107298	0.0507353	0.575885	0.838921	0.000117031	0.000619793	0.127642	0.000461935	0.00708136	0.0217573	0.00649269	3.07645e-06	4.43512e-09	3.37508e-14	0	0	0	0	0	0	0	NA	0.294302	0.0436678	0.000776771	5.55209e-08	0.324445	1.19717e-06
	Fumarate	0.467673	0.516534	0.023386	0.717841	0.615692	0.00322083	0.261369	0.074317	0.133951	0.391734	0.607567	0.196653	0.844655	0.463088	0.930196	0.957621	0.347252	0.153869	0.666186	0.491706	0.257408	0.859238	0.0711182	0.389949	0.0173123	0.163044	0.643027	0.980418	0.733646	0.00982498	0.627692	0.844273	0.00186282	0.224082	0.407864	0.353818	0.320055	0.393613	0.427031	0.182922	0.407153	0.294302	NA	0.0255871	0.00659477	0.00140629	0.00354889	0.0782816
	Glucose.6.phosphate	0.676972	0.0791523	0.665257	0.448946	0.513172	0.0275612	0.847955	0.608061	0.581695	0.520615	0.38765	0.00431911	0.0806273	0.0895323	0.0189094	0.0850803	0.060639	0.0587037	0.0199095	0.0185978	0.0162095	0.907553	0.124486	0.070618	0.0895888	0.307772	0.689775	0.00252264	0.0370306	0.720109	0.653551	0.35598	0.0276921	0.202853	0.322936	0.0738805	0.09503	0.0181825	0.00902852	0.0775976	0.067992	0.0436678	0.0255871	NA	0.00411469	0.000574206	0.00494649	9.06332e-05
	GABA	0.0732711	0.359808	0.163776	0.154106	0.884715	4.489e-09	0.0097862	0.337066	0.852885	0.703099	0.122155	1.11195e-05	1.01604e-06	0.000169598	7.43037e-06	1.79083e-05	4.02799e-06	7.07621e-05	2.79897e-08	1.7594e-08	8.38565e-11	0.0552478	0.0707579	0.0865868	4.77455e-05	0.00360061	0.133335	0.0158848	0.728307	0.489906	0.12679	0.308426	0.000743436	0.0200366	0.0108298	0.000292984	2.00094e-05	0.00228987	0.01847	0.0119732	0.0405433	0.000776771	0.00659477	0.00411469	NA	4.78315e-09	7.38469e-06	4.3821e-09
	Ethanolamine	0.000462443	0.0391669	0.24203	0.70972	0.0896668	0.0116461	0.05277	0.0150641	0.699226	0.108173	0.0319017	0.00158357	0.00405167	0.0412815	0.00152843	2.08352e-05	1.57127e-06	0.00130782	0.00054276	0.00304494	2.39008e-06	0.946629	0.642086	0.0117739	4.73014e-09	1.66702e-05	0.421889	0.284403	0.509897	0.98229	0.758858	0.108765	0.000592146	0.00199996	1.67763e-05	9.89374e-08	7.40104e-08	1.28189e-05	2.63314e-06	3.75167e-07	5.32791e-06	5.55209e-08	0.00140629	0.000574206	4.78315e-09	NA	2.54712e-11	8.13793e-13
	Glutamine	0.330217	0.428848	0.104108	0.145439	0.0646053	1.06646e-06	4.43691e-06	0.708717	0.241099	0.10832	0.0124541	0.166949	0.133272	0.617049	0.456563	0.0161189	0.000932865	0.00432935	1.48034e-05	0.000585611	2.46692e-05	7.45849e-05	0.193025	8.56576e-05	1.61503e-09	7.81025e-05	0.415727	0.19615	0.0629597	0.654568	0.176474	0.412473	0.0683809	0.533069	0.944232	0.261821	0.175575	0.749302	0.823473	0.712825	0.711034	0.324445	0.00354889	0.00494649	7.38469e-06	2.54712e-11	NA	1.31922e-08
	Glucose	0.00264955	0.00174706	0.000160571	0.000109884	0.893701	4.02415e-05	0.000241102	0.776764	0.913817	0.114337	0.0137374	8.5031e-06	1.11857e-07	5.87335e-06	4.93013e-08	3.19139e-10	7.71276e-11	9.41118e-07	1.00368e-08	1.33915e-08	2.49356e-13	0.000747079	0.00859005	0.00257102	2.09448e-06	1.38624e-09	0.0695139	0.0395958	0.155013	0.0891203	0.0575224	0.0493121	0.00646672	4.23709e-05	3.57496e-05	1.84759e-07	2.34224e-09	2.17041e-05	2.45751e-06	3.94137e-05	4.13917e-05	1.19717e-06	0.0782816	9.06332e-05	4.3821e-09	8.13793e-13	1.31922e-08	NA
	Myoinositol	0.000210863	0.0179482	0.153885	0.0765846	0.123213	0.00259849	0.00399816	0.22936	0.664675	0.0264394	0.0695649	3.78716e-06	0.000252861	0.00116609	8.72762e-06	1.4294e-05	1.35306e-05	0.0012601	7.82932e-05	0.000261247	1.22272e-07	0.00413024	0.0372469	0.00174377	2.6477e-09	4.86278e-13	0.113035	0.000377157	0.00209467	0.00601361	0.00697343	4.03925e-07	1.5534e-09	1.51555e-05	1.32998e-07	6.59434e-10	7.41103e-11	3.46593e-08	1.00064e-08	2.35051e-07	8.48402e-08	3.57139e-09	0.00174177	0.000424296	2.28038e-08	2.67003e-07	9.18246e-07	4.88498e-15
	Shikimate	2.96439e-05	0.10737	0.853898	0.260913	0.000714759	0.535148	0.0637186	0.000277804	0.0509999	0.735778	0.339583	0.0173029	0.17807	0.149028	0.00825031	0.00276147	0.007298	0.657949	0.0631752	0.433248	0.00302633	0.507821	0.0446679	0.201857	2.39816e-09	4.47207e-08	0.0320773	0.000173251	0.0125395	0.0117	0.00263134	0.000143418	6.39634e-08	4.04772e-06	8.26742e-10	7.99361e-15	4.44089e-16	6.66134e-16	3.01981e-14	1.33227e-15	5.15143e-13	0	0.136915	0.0284293	0.000315981	2.47254e-10	0.000934834	3.54982e-09
	Glutamate	3.45012e-08	0.00549399	0.144946	0.047801	0.00489442	0.00772012	0.0139788	0.00234055	0.0997611	0.155808	0.103288	1.0958e-08	1.205e-07	5.32067e-06	2.32325e-09	8.659e-10	1.53633e-08	0.00010037	8.25267e-06	2.66902e-05	8.44658e-13	0.229491	0.00459781	0.231936	3.89696e-07	3.2033e-07	0.0261956	0.00501782	0.0779559	0.224255	0.308288	0.00424588	9.76233e-05	9.99201e-08	1.64313e-14	1.55431e-15	0	4.996e-14	1.95977e-12	9.84102e-13	3.65175e-12	4.66294e-15	0.0766368	0.00772471	1.02832e-10	1.13243e-14	0.000438691	0
	N.Acetylglutamate	2.08722e-14	1.4865e-06	0.00407785	0.300166	0.000105836	0.333397	0.361622	0.413085	0.224706	0.354458	0.30132	0.00156074	0.00738737	0.012625	5.25661e-05	0.00197993	0.0169689	0.265165	0.0764558	0.113772	3.6874e-05	0.274405	0.80694	0.900726	0.00943179	0.000385472	0.0172595	0.00786002	0.338841	0.304952	0.00583843	0.00795867	1.21283e-05	1.72751e-13	0	0	0	0	0	0	0	0	0.0107722	0.00273726	2.04588e-07	6.53097e-10	0.0363947	9.19265e-14
	Quinate	1.93295e-05	0.0229455	0.358441	0.78427	0.00320168	0.405865	0.189959	0.335648	0.106773	0.892834	0.909081	0.0148007	0.134329	0.11963	0.00435075	0.133157	0.179525	0.952104	0.0537015	0.38799	0.00579606	0.480337	0.578214	0.128841	0.00106729	0.0328508	0.0227159	0.00017125	0.300367	0.245176	0.570457	0.00404191	2.34618e-08	0.000405348	3.07541e-09	2.28997e-10	2.52731e-12	1.77192e-13	1.08313e-12	4.58744e-13	2.9754e-14	4.44089e-16	0.00798141	0.00472295	2.34857e-05	3.36478e-06	0.0233296	1.16223e-06
	Succinate	0.00198062	0.0128055	0.380012	0.435115	0.00468921	0.156075	0.589547	0.0055979	0.00779351	0.254451	0.217549	0.005066	0.0563944	0.13751	0.00456748	0.101686	0.0403409	0.148892	0.0267493	0.0311596	0.00321194	0.58732	0.991744	0.248377	3.34401e-06	2.68156e-05	0.555455	0.0338928	0.164511	0.198411	0.0286221	0.0169111	3.95164e-09	0.00077676	2.28607e-05	9.38774e-08	9.84439e-10	5.73883e-11	1.87577e-08	6.94117e-09	5.92641e-08	1.19777e-09	5.25365e-05	0.013814	2.84059e-08	7.11294e-07	0.00385515	2.62128e-05
	Benzoate	0.000774928	0.017092	0.230177	0.86358	0.0167227	0.819561	0.233858	0.427915	0.562118	0.435301	0.503558	0.954853	0.703592	0.712834	0.253431	0.179284	0.0443763	0.463053	0.590027	0.634722	0.149364	0.562281	0.193836	0.791604	0.224146	0.351328	0.856923	0.669312	0.965544	0.956927	0.985605	0.47516	0.108895	0.00159769	0.000286126	5.78068e-05	1.35119e-05	0.000138006	0.000274467	1.89093e-05	0.000454739	0.000593529	0.0324673	0.518967	0.0426122	0.00111192	0.225625	0.0345409
	Glucuronate	0.0447046	0.184038	0.105168	0.347338	0.0391943	0.865074	0.141987	0.972238	0.745678	0.726657	0.781144	0.669969	0.0678611	0.0899705	0.530021	0.791523	0.478816	0.00518497	0.362119	0.298397	0.820142	0.364746	0.0117162	0.530546	0.00142307	0.0397676	0.018422	0.0915046	0.657592	0.515579	0.0739036	0.366639	3.46885e-06	0.055236	0.0110092	0.00666935	0.000206607	2.81368e-05	2.97501e-06	0.000174018	1.41989e-05	5.37063e-05	0.00378116	0.00728863	0.0454179	3.88295e-05	0.0182575	0.00712983
	Malate	0.56427	0.921201	0.0306244	0.221722	0.339405	0.00294341	0.128067	0.889886	0.224648	0.72755	0.194116	0.108543	0.235839	0.294289	0.0846889	0.0500939	0.00374855	0.589726	0.0274346	0.0269296	0.00129248	0.0120226	0.601284	0.177816	2.33487e-07	2.31398e-05	0.108257	0.160797	0.333411	0.15365	0.70783	0.377951	3.49411e-05	0.440172	0.0827715	0.0888373	0.00124105	0.0148685	0.0109031	0.0379785	0.100486	0.0210461	1.38895e-05	0.0219251	0.000879595	3.12619e-05	1.08077e-05	1.27285e-05
	Melezitose	0.0479451	0.15287	0.0491491	0.814063	0.104174	0.441526	0.358308	0.416587	0.363789	0.686317	0.275827	0.524943	0.696216	0.877403	0.584457	0.556514	0.793745	0.311982	0.96129	0.295739	0.128076	0.255795	0.14011	0.181802	0.709467	0.866665	0.219463	0.0096112	0.35221	0.412112	0.179793	0.0656516	0.474279	0.0262227	0.0160831	0.0508069	0.028314	0.0137806	0.0128305	0.0529134	0.0321579	0.0311083	0.112318	0.00933737	0.0551409	0.563193	0.898169	0.10284
	Phe	0.664642	0.164158	0.158888	0.117414	0.929249	4.31893e-05	0.382199	0.244626	0.210509	0.629598	0.0347816	9.05325e-05	2.07421e-07	9.87483e-06	1.75177e-06	5.50732e-07	4.22273e-08	0.000973077	1.04144e-06	4.17329e-08	2.48777e-10	0.000722294	0.0206443	0.0198682	0.000657667	5.97548e-05	0.00125453	2.13003e-06	0.00103316	0.784898	0.866222	0.714521	0.0107273	0.279407	0.00860937	0.0314911	0.00130632	0.0506347	0.0163062	0.193079	0.13977	0.0196256	0.152135	0.0289331	1.61593e-05	0.00706096	0.00439517	9.53068e-06
	Methanamine	0.58339	0.823446	6.52943e-08	0.00142367	0.0476292	0.00021811	5.57175e-06	0.0805133	0.0169162	0.930634	0.00193285	0.0978677	0.00323388	0.00674787	0.00766768	0.00278371	0.0332309	0.0657506	7.73386e-05	8.57038e-06	8.69825e-06	3.13305e-12	0.00864298	0.00368855	0.0707239	0.000231462	0.00363958	5.97378e-05	0.113051	0.448473	0.348428	0.827214	0.201098	0.191628	0.197113	0.11302	0.0476994	0.0538201	0.124134	0.217617	0.284964	0.232943	0.0333409	0.0017876	0.00299503	0.10793	9.46465e-05	5.46302e-07
	FA18.1	0.0157641	0.00612087	0.00291798	0.070616	0.960167	0.0519683	0.0135188	0.467959	0.116033	0.108117	0.409366	0.0696163	0.11667	0.154237	0.0445318	0.385793	0.393025	0.832795	0.167847	0.106563	0.0165165	0.708825	0.473254	0.946711	0.732242	0.237629	0.00163002	5.87264e-08	0.00204311	0.410116	0.38677	0.521972	0.257265	0.0012097	0.0572483	0.00133906	0.000572366	0.00462444	0.000150737	0.0081412	0.00174356	0.00393142	0.216032	0.000100193	0.00151436	0.00326533	0.0226132	1.57818e-07
	Lys	2.15132e-05	0.00338822	0.471108	0.6207	0.0126803	0.742255	0.727599	0.844417	0.127697	0.255577	0.502644	0.577711	0.404395	0.322775	0.0491476	0.83984	0.747312	0.93722	0.798837	0.994275	0.113943	0.738877	0.509968	0.201605	0.811264	0.0967853	0.00830526	1.67361e-05	0.036968	0.754798	0.00233828	0.0237156	0.00022371	3.65565e-08	6.04485e-05	1.7287e-07	2.73996e-05	8.12869e-07	7.8659e-08	3.32185e-06	2.28095e-06	5.63823e-07	0.0984449	0.0708146	0.00835993	0.0999121	0.801596	0.00333964
	Hydrouracil	1.60936e-05	0.0643536	0.780933	0.909152	0.0011477	0.362616	0.458453	0.0119538	0.124717	0.793383	0.563296	0.000613911	0.00332788	0.00236977	6.91738e-05	0.045859	0.0919844	0.293224	0.0395835	0.0851516	0.000674216	0.832432	0.410657	0.629741	0.106598	0.000307531	0.0102742	3.59011e-11	0.000883801	0.262503	7.28174e-05	0.00323623	3.88938e-06	3.81366e-10	6.55765e-07	1.71588e-10	2.42063e-09	4.31344e-12	1.92153e-11	3.2538e-09	1.67947e-08	3.56252e-10	0.017376	0.00160269	0.000248851	0.00653081	0.524615	0.000131695
	Tyr	8.52872e-06	0.000116293	0.141567	0.337197	0.0177752	0.425606	0.957364	0.53283	0.0422904	0.953807	0.692027	0.0138931	0.0136889	0.0114827	0.000815764	0.128939	0.48389	0.673358	0.174617	0.212513	0.0101208	0.898253	0.904438	0.951294	0.69707	0.0393017	0.0808273	0.000351739	0.0334799	0.716217	0.0364648	0.00270056	8.56784e-05	1.00042e-06	9.43087e-05	1.21804e-06	5.35707e-06	2.16566e-06	7.16929e-09	1.82306e-06	2.92499e-06	5.69902e-06	0.0227044	0.0279072	7.77911e-05	0.0172551	0.528265	0.000446242
	Di.Galactosylglycerol	0.0006436	0.00032846	4.21457e-06	0.089439	0.688033	0.228229	0.495457	0.00176956	0.567153	0.359241	0.894138	0.962786	0.689481	0.586667	0.23983	0.937944	0.358013	0.16633	0.825769	0.641036	0.15285	0.151105	0.0445077	0.262858	0.118663	0.598649	0.00884813	0.0117977	0.853117	0.705589	0.00250267	0.976754	0.0239519	4.47426e-06	0.00991715	0.000976753	0.003227	0.000273218	1.16836e-05	0.000682257	0.000721373	0.00184149	0.00494979	0.00126506	0.0212713	0.100778	0.78713	0.000138021
	Galactinol	0.0450367	0.0922539	0.00436457	0.314684	0.210261	0.93065	0.974422	0.0847967	0.251997	0.347474	0.725064	0.643591	0.925275	0.321221	0.117412	0.109831	0.540403	0.220152	0.835968	0.567077	0.789438	0.688092	0.178261	0.337405	0.353626	0.0286262	0.00260604	8.78433e-06	0.118905	0.118741	4.2485e-07	0.0914007	0.00233198	0.00112951	0.0196718	0.000392437	0.00703689	8.90947e-05	4.94425e-07	0.000256057	0.000140649	9.11151e-05	0.0933723	1.75075e-05	0.21533	0.0639651	0.504331	0.000534447
Spearman p values - FDR corrected (Bejamini-Hochberg)
		Citrate	Monomethyl.Phosphate	Parabanic.acid	Suberylglycine	Pentonic.acid	Gly	Pyroglutamate	Glycerol.3.phosphate	Urea	Nicotinate	Serotonin	Pro	Val	Ileu	leu	Fa18.2	Tryp	Meth	Thr	Ala	Ser	Asp	Asx	Hypotaurine	Fructose	FA16.0	Salicylate	Hydroxylamine	Sucrose	Allantoin	Guanosine	Gluconate	Hexonic.acid	Oxalate	Galactonate	Phosphoric.acid	Threonic.acid	Alpha.hydroxybutyrate	Xylofuranose	Glycolic.acid	Erythronic.acid	Glyceric.acid	Fumarate	Glucose.6.phosphate	GABA	Ethanolamine	Glutamine	Glucose
	Citrate	NA	9.42104e-14	0.954407	0.632026	1.64422e-12	0.000417217	0.00440703	0.49416	0.00530717	0.462693	0.771493	0.18281	0.24931	0.138058	0.00420487	0.713951	0.781313	0.918774	0.259712	0.0734709	0.228501	0.000230959	0.244511	0.0590151	0.894778	0.729752	0.952104	0.917106	0.751948	0.504072	0.0908707	0.000121261	0.000506133	0	0	0	0	4.90025e-13	0	0	0	0	0.560737	0.753949	0.121834	0.00155477	0.424141	0.00716682
	Monomethyl.Phosphate	9.42104e-14	NA	0.227049	0.918941	0.000698258	0.0236139	0.248921	0.340505	0.0386286	0.94426	0.866031	0.617667	0.775149	0.626472	0.171193	0.606592	0.40352	0.920751	0.15261	0.24767	0.771493	0.0170501	0.0161957	0.309324	0.132213	0.673662	0.356463	0.0487968	0.430514	0.783258	0.436197	0.0454808	0.206592	1.25088e-07	8.05491e-05	1.41114e-05	6.8473e-05	0.00203504	2.46709e-06	8.27488e-06	3.07566e-05	0.00146469	0.609107	0.129802	0.452131	0.0720409	0.52	0.00496351
	Parabanic.acid	0.954407	0.227049	NA	1.52006e-13	0.000126855	0.000390418	0.000149109	6.04727e-11	0.00224678	0.862726	0.634889	0.485043	0.0722	0.0828561	0.12775	0.0298382	0.109902	0.314649	0.0987384	0.0206806	0.0146838	0.0248485	0.0518914	0.224033	0.31943	0.481053	0.173324	0.107349	0.0089626	0.677689	0.90328	0.0949431	0.721407	0.327471	0.984601	0.810634	0.69666	0.397692	0.636474	0.781313	0.501127	0.39893	0.0458948	0.743992	0.23593	0.324675	0.163582	0.00060638
	Suberylglycine	0.632026	0.918941	1.52006e-13	NA	0.000165513	7.04251e-05	4.49283e-06	0.00228086	0.311414	0.377515	0.786362	0.737258	0.000919197	0.00150746	0.0030522	0.00365297	0.00609512	0.0114894	0.000230208	0.000377418	6.81569e-05	4.12802e-06	1.86586e-13	0.0288396	0.512407	0.0216883	0.234894	0.966156	0.847301	0.0898282	0.918941	0.45257	0.948447	0.495901	0.914178	0.860812	0.989416	0.775149	0.730999	0.741432	0.576589	0.945122	0.785196	0.541006	0.224107	0.780292	0.213968	0.000424685
	Pentonic.acid	1.64422e-12	0.000698258	0.000126855	0.000165513	NA	1.81612e-10	9.58426e-11	1.30082e-05	0.00293763	0.799509	0.656679	0.125987	0.320893	0.737518	0.475827	0.377515	0.392538	0.22277	0.00300252	0.000119858	0.273716	0.000101197	0.0530353	0.155099	0.214629	0.870032	0.601948	0.295124	0.100978	0.370132	0.117093	0.00523982	0.0104924	1.52661e-06	3.20906e-11	2.7355e-10	1.30047e-11	1.30047e-11	1.02123e-12	1.80868e-14	3.86687e-13	4.16845e-12	0.701359	0.606476	0.917656	0.144071	0.109635	0.92296
	Gly	0.000417217	0.0236139	0.000390418	7.04251e-05	1.81612e-10	NA	1.36048e-11	0.111881	0.0487968	0.731211	0.411723	0.0231268	2.66342e-07	9.20857e-05	0.000808969	1.29396e-05	8.80539e-07	3.78445e-06	0	0	4.81592e-11	5.56991e-06	0.00036278	0.000932406	0.0181494	0.0304707	0.29867	0.105433	0.888566	0.961912	0.0716276	0.144547	0.726707	0.110128	0.0468339	0.186776	0.254173	0.180411	0.0275805	0.0161565	0.00384878	0.0760296	0.00847691	0.052879	4.37678e-08	0.0253614	6.78801e-06	0.000176519
	Pyroglutamate	0.00440703	0.248921	0.000149109	4.49283e-06	9.58426e-11	1.36048e-11	NA	0.0218322	0.160588	0.59298	0.852503	0.441637	0.0300913	0.097369	0.252025	0.0110119	0.011729	0.0875977	5.54021e-06	8.45801e-05	0.00123806	2.40833e-07	0.000275058	0.00567739	0.0227704	0.0307736	0.0938801	0.338735	0.894778	0.310687	0.046412	0.766568	0.79779	0.160839	0.0938801	0.737518	0.600278	0.310628	0.277835	0.182388	0.196081	0.421969	0.347143	0.891244	0.0218206	0.092326	2.47843e-05	0.000872115
	Glycerol.3.phosphate	0.49416	0.340505	6.04727e-11	0.00228086	1.30082e-05	0.111881	0.0218322	NA	0.0300913	0.923372	0.707212	5.72788e-06	0.0434283	0.0628672	0.0229546	0.171314	0.143275	0.0837179	0.180411	0.179664	0.145403	0.918941	0.0294092	0.810516	0.000639768	0.00313598	0.909724	7.47322e-05	0.00185464	0.416539	0.240566	0.0879488	0.460757	0.616195	0.00234496	0.0369681	0.000765714	0.000348969	0.00592422	0.0026124	0.00345626	0.000638853	0.123192	0.693403	0.431298	0.0315648	0.780107	0.835587
	Urea	0.00530717	0.0386286	0.00224678	0.311414	0.00293763	0.0487968	0.160588	0.0300913	NA	0.448854	0.94426	0.448778	0.686784	0.433556	0.193528	0.553058	0.57792	0.949147	0.677012	0.306778	0.905285	0.0832477	0.90184	0.0361341	0.664482	0.620045	0.658009	0.607404	0.629509	0.207792	0.617667	0.0120422	0.0128711	0.0288739	0.0167059	0.00220946	0.00548399	0.010663	0.000345271	0.00353707	0.00104888	0.00209313	0.199117	0.669745	0.894778	0.773114	0.323628	0.937865
	Nicotinate	0.462693	0.94426	0.862726	0.377515	0.799509	0.731211	0.59298	0.923372	0.448854	NA	0.165061	0.105861	0.38916	0.504198	0.445412	0.00336911	0.00384878	0.0887375	0.223218	0.804923	0.834512	0.775625	0.829973	0.0134348	0.0658066	0.00134303	0.791515	0.10856	0.180411	0.168034	0.0181102	0.0221724	0.466509	0.997554	0.898951	0.891244	0.984601	0.993499	0.48695	0.810956	0.94426	0.875273	0.484026	0.612908	0.775795	0.168002	0.168002	0.175181
	Serotonin	0.771493	0.866031	0.634889	0.786362	0.656679	0.411723	0.852503	0.707212	0.94426	0.165061	NA	0.304822	0.0782437	0.129507	0.237575	0.0373626	0.0811969	0.0154169	0.13073	0.0425322	0.0128735	0.00724836	0.311775	0.200673	0.074842	0.0032741	0.860088	0.94426	0.68677	0.00789311	0.485043	0.582127	0.880868	0.225118	0.0507116	0.370694	0.155099	0.472811	0.493014	0.466509	0.6303	0.280597	0.693208	0.480086	0.184654	0.0601311	0.0269024	0.0292328
	Pro	0.18281	0.617667	0.485043	0.737258	0.125987	0.0231268	0.441637	5.72788e-06	0.448778	0.105861	0.304822	NA	1.7046e-13	6.65323e-12	3.76266e-13	2.29161e-10	6.43749e-09	2.0405e-08	7.67574e-09	1.51347e-07	7.55615e-09	0.101176	0.000273336	0.205585	0.000888229	0.000262408	0.54934	0.00211588	0.0239503	0.0174493	0.609831	9.42023e-05	0.00192855	0.180346	0.00313598	0.00313598	0.000296411	0.00286764	0.00279785	0.0237323	0.0122059	0.00434583	0.274982	0.010823	5.76119e-05	0.00457169	0.239536	4.5371e-05
	Val	0.24931	0.775149	0.0722	0.000919197	0.320893	2.66342e-07	0.0300913	0.0434283	0.686784	0.38916	0.0782437	1.7046e-13	NA	0	0	0	0	0	0	0	0	0.000164071	8.86013e-11	0.056156	0.109269	0.000854763	0.140018	0.043814	0.475926	0.532962	0.891244	0.276634	0.436197	0.0556478	0.00460071	0.0089307	0.0089123	0.0735972	0.119296	0.250635	0.313684	0.0768401	0.888566	0.131818	6.51381e-06	0.010285	0.198337	8.56901e-07
	Ileu	0.138058	0.626472	0.0828561	0.00150746	0.737518	9.20857e-05	0.097369	0.0628672	0.433556	0.504198	0.129507	6.65323e-12	0	NA	0	2.29535e-14	2.29535e-14	3.68737e-12	0	4.82983e-12	1.23711e-14	0.00138705	1.10074e-09	0.101176	0.246416	0.00178189	0.085797	0.0317728	0.383807	0.138092	0.504072	0.0882354	0.291727	0.0213586	0.00185464	0.00279785	0.00459671	0.0285762	0.0396214	0.129475	0.168002	0.0400498	0.55555	0.144054	0.000638223	0.0751051	0.70216	3.20568e-05
	leu	0.00420487	0.171193	0.12775	0.0030522	0.475827	0.000808969	0.252025	0.0229546	0.193528	0.445412	0.237575	3.76266e-13	0	0	NA	5.82127e-14	4.37964e-14	6.65334e-12	0	1.07285e-10	0	0.0125939	5.76837e-08	0.0941871	0.0604526	0.00038095	0.0522317	0.0171717	0.239536	0.110697	0.306858	0.0190555	0.0322998	0.000613863	4.21888e-06	7.33229e-06	9.50215e-06	0.000221368	0.000307597	0.00205252	0.00319112	0.000350217	0.949147	0.0381569	4.00456e-05	0.00443037	0.54934	3.99061e-07
	Fa18.2	0.713951	0.606592	0.0298382	0.00365297	0.377515	1.29396e-05	0.0110119	0.171314	0.553058	0.00336911	0.0373626	2.29161e-10	0	2.29535e-14	5.82127e-14	NA	0	1.58277e-09	2.29535e-14	1.67445e-10	1.31505e-12	0.00117993	3.204e-07	0.00817215	6.34744e-05	1.67917e-07	0.032077	0.0396214	0.141251	0.261783	0.391333	0.0457204	0.136875	0.207792	0.0142494	0.0102159	0.0109074	0.112312	0.13066	0.304282	0.311775	0.0475803	0.968001	0.138058	8.63218e-05	9.88748e-05	0.0334596	3.74073e-09
	Tryp	0.781313	0.40352	0.109902	0.00609512	0.392538	8.80539e-07	0.011729	0.143275	0.57792	0.00384878	0.0811969	6.43749e-09	0	2.29535e-14	4.37964e-14	0	NA	5.41234e-14	0	8.26187e-11	0	0.00047806	7.17879e-07	0.00100778	3.60705e-06	4.08627e-06	0.144192	0.175891	0.415653	0.406255	0.878028	0.267689	0.126897	0.266162	0.0719752	0.0216883	0.00841978	0.13481	0.212125	0.39873	0.497759	0.0822062	0.441025	0.104057	2.26773e-05	9.65723e-06	0.00289161	9.50798e-10
	Meth	0.918774	0.920751	0.314649	0.0114894	0.22277	3.78445e-06	0.0875977	0.0837179	0.949147	0.0887375	0.0154169	2.0405e-08	0	3.68737e-12	6.65334e-12	1.58277e-09	5.41234e-14	NA	0	2.83503e-14	5.82127e-14	3.76508e-05	9.0363e-07	0.0315648	0.000674564	0.00151531	0.815778	0.29867	0.72886	0.602284	0.806583	0.171193	0.475526	0.6303	0.350032	0.315997	0.306858	0.899936	0.93588	0.969881	0.741432	0.668798	0.224033	0.100978	0.000290775	0.0038587	0.010836	6.09879e-06
	Thr	0.259712	0.15261	0.0987384	0.000230208	0.00300252	0	5.54021e-06	0.180411	0.677012	0.223218	0.13073	7.67574e-09	0	0	0	2.29535e-14	0	0	NA	0	0	1.44082e-08	1.23819e-10	0.000707859	0.000184386	0.000222337	0.185677	0.00635899	0.539225	0.363525	0.480086	0.525152	0.197071	0.957009	0.436197	0.257063	0.177583	0.34885	0.914357	0.981815	0.830209	0.454064	0.744643	0.0398375	2.39195e-07	0.00181061	7.35031e-05	9.31989e-08
	Ala	0.0734709	0.24767	0.0206806	0.000377418	0.000119858	0	8.45801e-05	0.179664	0.306778	0.804923	0.0425322	1.51347e-07	0	4.82983e-12	1.07285e-10	1.67445e-10	8.26187e-11	2.83503e-14	0	NA	0	3.11849e-10	9.97685e-09	0.0149928	0.010957	0.000180458	0.581132	0.0231229	0.741935	0.920352	0.304175	0.445455	0.838467	0.673165	0.917539	0.860382	0.544313	0.905285	0.438718	0.275782	0.163197	0.624226	0.584975	0.0375633	1.55947e-07	0.0080834	0.00193252	1.22233e-07
	Ser	0.228501	0.771493	0.0146838	6.81569e-05	0.273716	4.81592e-11	0.00123806	0.145403	0.905285	0.834512	0.0128735	7.55615e-09	0	1.23711e-14	0	1.31505e-12	0	5.82127e-14	0	0	NA	7.03298e-08	8.28192e-10	0.01685	0.000479557	0.000754316	0.361359	0.0165425	0.40687	0.716152	0.323212	0.786473	0.164881	0.0780863	0.00380998	0.0065184	0.000141243	0.0147609	0.12232	0.108403	0.230011	0.0236056	0.342306	0.0335936	1.02784e-09	1.40844e-05	0.000114535	4.24499e-12
	Asp	0.000230959	0.0170501	0.0248485	4.12802e-06	0.000101197	5.56991e-06	2.40833e-07	0.918941	0.0832477	0.775625	0.00724836	0.101176	0.000164071	0.00138705	0.0125939	0.00117993	0.00047806	3.76508e-05	1.44082e-08	3.11849e-10	7.03298e-08	NA	9.675e-12	0.000134431	0.00286764	4.22637e-05	0.299009	0.0473658	0.224033	0.316949	0.453591	0.760308	0.489532	0.167254	0.182288	0.0983439	0.766358	0.195456	0.0286546	0.0324644	0.0181804	0.0892026	0.898951	0.933669	0.0958016	0.961283	0.000304733	0.00236704
	Asx	0.244511	0.0161957	0.0518914	1.86586e-13	0.0530353	0.00036278	0.000275058	0.0294092	0.90184	0.829973	0.311775	0.000273336	8.86013e-11	1.10074e-09	5.76837e-08	3.204e-07	7.17879e-07	9.0363e-07	1.23819e-10	9.97685e-09	8.28192e-10	9.675e-12	NA	0.00661456	0.00321391	1.02578e-05	0.107169	0.0101392	0.0525108	0.119608	0.883762	0.439156	0.973565	0.973565	0.42531	0.675666	0.357484	0.713951	0.781313	0.932505	0.830365	0.664482	0.11853	0.187253	0.118113	0.726027	0.270866	0.0194569
	Hypotaurine	0.0590151	0.309324	0.224033	0.0288396	0.155099	0.000932406	0.00567739	0.810516	0.0361341	0.0134348	0.200673	0.205585	0.056156	0.101176	0.0941871	0.00817215	0.00100778	0.0315648	0.000707859	0.0149928	0.01685	0.000134431	0.00661456	NA	6.34744e-05	0.00162181	0.961283	0.187004	0.110977	0.164277	0.854041	0.896209	0.531554	0.127348	0.70216	0.746321	0.935835	0.750259	0.860909	0.949147	0.969881	0.884703	0.482098	0.118064	0.140067	0.0255617	0.000344804	0.00698966
	Fructose	0.894778	0.132213	0.31943	0.512407	0.214629	0.0181494	0.0227704	0.000639768	0.664482	0.0658066	0.074842	0.000888229	0.109269	0.246416	0.0604526	6.34744e-05	3.60705e-06	0.000674564	0.000184386	0.010957	0.000479557	0.00286764	0.00321391	6.34744e-05	NA	4.28282e-12	0.192627	0.00453659	0.00854162	0.00578721	0.416539	0.00407622	6.51381e-06	0.984601	0.0179649	0.0057674	0.000337132	0.00487615	0.0372038	0.00631333	0.0141591	0.000450685	0.0354003	0.144054	0.000205651	4.59102e-08	1.69815e-08	1.26198e-05
	FA16.0	0.729752	0.673662	0.481053	0.0216883	0.870032	0.0304707	0.0307736	0.00313598	0.620045	0.00134303	0.0032741	0.000262408	0.000854763	0.00178189	0.00038095	1.67917e-07	4.08627e-06	0.00151531	0.000222337	0.000180458	0.000754316	4.22637e-05	1.02578e-05	0.00162181	4.28282e-12	NA	0.00556606	0.00087751	0.00038095	1.37944e-05	4.15707e-05	0.000230959	0.00153501	0.0541699	0.00476682	0.00749274	0.000275058	0.00568082	0.00197824	0.00777786	0.0153264	0.00202045	0.235034	0.399619	0.00930518	8.1267e-05	0.000316691	1.48674e-08
	Salicylate	0.952104	0.356463	0.173324	0.234894	0.601948	0.29867	0.0938801	0.909724	0.658009	0.791515	0.860088	0.54934	0.140018	0.085797	0.0522317	0.032077	0.144192	0.815778	0.185677	0.581132	0.361359	0.299009	0.107169	0.961283	0.192627	0.00556606	NA	0.00384878	0.0531952	0.912278	0.460757	0.729886	0.215607	0.0760296	0.0990499	0.0442079	0.253867	0.301733	0.097746	0.327406	0.224203	0.191546	0.726707	0.765821	0.198337	0.51272	0.506092	0.116662
	Hydroxylamine	0.917106	0.0487968	0.107349	0.966156	0.295124	0.105433	0.338735	7.47322e-05	0.607404	0.10856	0.94426	0.00211588	0.043814	0.0317728	0.0171717	0.0396214	0.175891	0.29867	0.00635899	0.0231229	0.0165425	0.0473658	0.0101392	0.187004	0.00453659	0.00087751	0.00384878	NA	6.52446e-15	0.490832	0.311414	0.162025	0.0396214	0.55356	0.0477315	0.0102973	0.00944024	0.00106184	0.00776201	0.0405244	0.0102763	0.00155477	0.984601	0.00686683	0.0330483	0.374031	0.274457	0.0725303
	Sucrose	0.751948	0.430514	0.0089626	0.847301	0.100978	0.888566	0.894778	0.00185464	0.629509	0.180411	0.68677	0.0239503	0.475926	0.383807	0.239536	0.141251	0.415653	0.72886	0.539225	0.741935	0.40687	0.224033	0.0525108	0.110977	0.00854162	0.00038095	0.0531952	6.52446e-15	NA	0.270866	0.624226	0.0156486	0.0861457	0.825091	0.0832477	0.0476577	0.049414	0.12858	0.0431062	0.172477	0.027054	0.0166006	0.79779	0.0684157	0.793004	0.603022	0.107608	0.224969
	Allantoin	0.504072	0.783258	0.677689	0.0898282	0.370132	0.961912	0.310687	0.416539	0.207792	0.168034	0.00789311	0.0174493	0.532962	0.138092	0.110697	0.261783	0.406255	0.602284	0.363525	0.920352	0.716152	0.316949	0.119608	0.164277	0.00578721	1.37944e-05	0.912278	0.490832	0.270866	NA	7.73563e-05	5.34684e-05	0.00113628	0.379404	0.163673	0.15473	0.0883517	0.0297742	0.00940858	0.0370857	0.0643884	0.0431725	0.0218616	0.786473	0.583156	0.985046	0.73626	0.143624
	Guanosine	0.0908707	0.436197	0.90328	0.918941	0.117093	0.0716276	0.046412	0.240566	0.617667	0.0181102	0.485043	0.609831	0.891244	0.504072	0.306858	0.391333	0.878028	0.806583	0.480086	0.304175	0.323212	0.453591	0.883762	0.854041	0.416539	4.15707e-05	0.460757	0.311414	0.624226	7.73563e-05	NA	0.0348228	0.0621438	0.00235145	0.132708	0.0288739	0.0744821	0.00728718	0.000243369	0.0104509	0.00415443	0.0154228	0.713136	0.735502	0.190452	0.818788	0.251352	0.0991048
	Gluconate	0.000121261	0.0454808	0.0949431	0.45257	0.00523982	0.144547	0.766568	0.0879488	0.0120422	0.0221724	0.582127	9.42023e-05	0.276634	0.0882354	0.0190555	0.0457204	0.267689	0.171193	0.525152	0.445455	0.786473	0.760308	0.439156	0.896209	0.00407622	0.000230959	0.729886	0.162025	0.0156486	5.34684e-05	0.0348228	NA	2.93644e-12	0.000839611	0.000403262	6.99041e-06	0.000262408	0.000672843	4.97799e-05	9.23423e-05	3.76508e-05	1.77392e-05	0.888566	0.448854	0.399984	0.168327	0.50356	0.0873447
	Hexonic.acid	0.000506133	0.206592	0.721407	0.948447	0.0104924	0.726707	0.79779	0.460757	0.0128711	0.466509	0.880868	0.00192855	0.436197	0.291727	0.0322998	0.136875	0.126897	0.475526	0.197071	0.838467	0.164881	0.489532	0.973565	0.531554	6.51381e-06	0.00153501	0.215607	0.0396214	0.0861457	0.00113628	0.0621438	2.93644e-12	NA	0.00219872	6.81569e-05	2.57278e-07	2.49442e-06	1.25804e-06	8.09382e-08	5.49051e-07	8.8886e-07	4.34398e-08	0.00525066	0.0530353	0.00235898	0.00194809	0.114861	0.0153952
	Oxalate	0	1.25088e-07	0.327471	0.495901	1.52661e-06	0.110128	0.160839	0.616195	0.0288739	0.997554	0.225118	0.180346	0.0556478	0.0213586	0.000613863	0.207792	0.266162	0.6303	0.957009	0.673165	0.0780863	0.167254	0.973565	0.127348	0.984601	0.0541699	0.0760296	0.55356	0.825091	0.379404	0.00235145	0.000839611	0.00219872	NA	2.74658e-12	0	2.09081e-12	1.11481e-10	4.34668e-13	5.08038e-13	2.47139e-11	6.64178e-13	0.306778	0.281813	0.0400498	0.00558584	0.623464	0.000184352
	Galactonate	0	8.05491e-05	0.984601	0.914178	3.20906e-11	0.0468339	0.0938801	0.00234496	0.0167059	0.898951	0.0507116	0.00313598	0.00460071	0.00185464	4.21888e-06	0.0142494	0.0719752	0.350032	0.436197	0.917539	0.00380998	0.182288	0.42531	0.70216	0.0179649	0.00476682	0.0990499	0.0477315	0.0832477	0.163673	0.132708	0.000403262	6.81569e-05	2.74658e-12	NA	0	0	0	0	0	0	0	0.49964	0.416034	0.0237323	8.14143e-05	0.959895	0.00016009
	Phosphoric.acid	0	1.41114e-05	0.810634	0.860812	2.7355e-10	0.186776	0.737518	0.0369681	0.00220946	0.891244	0.370694	0.00313598	0.0089307	0.00279785	7.33229e-06	0.0102159	0.0216883	0.315997	0.257063	0.860382	0.0065184	0.0983439	0.675666	0.746321	0.0057674	0.00749274	0.0442079	0.0102973	0.0476577	0.15473	0.0288739	6.99041e-06	2.57278e-07	0	0	NA	0	0	0	0	0	0	0.44696	0.122601	0.00103025	7.63384e-07	0.347528	1.35722e-06
	Threonic.acid	0	6.8473e-05	0.69666	0.989416	1.30047e-11	0.254173	0.600278	0.000765714	0.00548399	0.984601	0.155099	0.000296411	0.0089123	0.00459671	9.50215e-06	0.0109074	0.00841978	0.306858	0.177583	0.544313	0.000141243	0.766358	0.357484	0.935835	0.000337132	0.000275058	0.253867	0.00944024	0.049414	0.0883517	0.0744821	0.000262408	2.49442e-06	2.09081e-12	0	0	NA	0	0	0	0	0	0.413315	0.151553	9.51667e-05	5.83648e-07	0.250405	2.41543e-08
	Alpha.hydroxybutyrate	4.90025e-13	0.00203504	0.397692	0.775149	1.30047e-11	0.180411	0.310628	0.000348969	0.010663	0.993499	0.472811	0.00286764	0.0735972	0.0285762	0.000221368	0.112312	0.13481	0.899936	0.34885	0.905285	0.0147609	0.195456	0.713951	0.750259	0.00487615	0.00568082	0.301733	0.00106184	0.12858	0.0297742	0.00728718	0.000672843	1.25804e-06	1.11481e-10	0	0	0	NA	0	0	0	0	0.48523	0.0369681	0.00631333	6.53126e-05	0.810516	0.000101872
	Xylofuranose	0	2.46709e-06	0.636474	0.730999	1.02123e-12	0.0275805	0.277835	0.00592422	0.000345271	0.48695	0.493014	0.00279785	0.119296	0.0396214	0.000307597	0.13066	0.212125	0.93588	0.914357	0.438718	0.12232	0.0286546	0.781313	0.860909	0.0372038	0.00197824	0.097746	0.00776201	0.0431062	0.00940858	0.000243369	4.97799e-05	8.09382e-08	4.34668e-13	0	0	0	0	NA	0	0	0	0.518383	0.0203426	0.0373626	1.5348e-05	0.872702	1.44026e-05
	Glycolic.acid	0	8.27488e-06	0.781313	0.741432	1.80868e-14	0.0161565	0.182388	0.0026124	0.00353707	0.810956	0.466509	0.0237323	0.250635	0.129475	0.00205252	0.304282	0.39873	0.969881	0.981815	0.275782	0.108403	0.0324644	0.932505	0.949147	0.00631333	0.00777786	0.327406	0.0405244	0.172477	0.0370857	0.0104509	9.23423e-05	5.49051e-07	5.08038e-13	0	0	0	0	0	NA	0	0	0.258476	0.127839	0.0259158	2.62985e-06	0.781313	0.000173598
	Erythronic.acid	0	3.07566e-05	0.501127	0.576589	3.86687e-13	0.00384878	0.196081	0.00345626	0.00104888	0.94426	0.6303	0.0122059	0.313684	0.168002	0.00319112	0.311775	0.497759	0.741432	0.830209	0.163197	0.230011	0.0181804	0.830365	0.969881	0.0141591	0.0153264	0.224203	0.0102763	0.027054	0.0643884	0.00415443	3.76508e-05	8.8886e-07	2.47139e-11	0	0	0	0	0	0	NA	0	0.499053	0.114297	0.0739502	2.94546e-05	0.781313	0.000180458
	Glyceric.acid	0	0.00146469	0.39893	0.945122	4.16845e-12	0.0760296	0.421969	0.000638853	0.00209313	0.875273	0.280597	0.00434583	0.0768401	0.0400498	0.000350217	0.0475803	0.0822062	0.668798	0.454064	0.624226	0.0236056	0.0892026	0.664482	0.884703	0.000450685	0.00202045	0.191546	0.00155477	0.0166006	0.0431725	0.0154228	1.77392e-05	4.34398e-08	6.64178e-13	0	0	0	0	0	0	0	NA	0.38516	0.0789111	0.00245026	4.47715e-07	0.417227	7.53057e-06
	Fumarate	0.560737	0.609107	0.0458948	0.785196	0.701359	0.00847691	0.347143	0.123192	0.199117	0.484026	0.693208	0.274982	0.888566	0.55555	0.949147	0.968001	0.441025	0.224033	0.744643	0.584975	0.342306	0.898951	0.11853	0.482098	0.0354003	0.235034	0.726707	0.984601	0.79779	0.0218616	0.713136	0.888566	0.00525066	0.306778	0.49964	0.44696	0.413315	0.48523	0.518383	0.258476	0.499053	0.38516	NA	0.0496692	0.0156307	0.00412651	0.0091826	0.12867
	Glucose.6.phosphate	0.753949	0.129802	0.743992	0.541006	0.606476	0.052879	0.891244	0.693403	0.669745	0.612908	0.480086	0.010823	0.131818	0.144054	0.0381569	0.138058	0.104057	0.100978	0.0398375	0.0375633	0.0335936	0.933669	0.187253	0.118064	0.144054	0.399619	0.765821	0.00686683	0.0684157	0.786473	0.735502	0.448854	0.0530353	0.281813	0.416034	0.122601	0.151553	0.0369681	0.0203426	0.127839	0.114297	0.0789111	0.0496692	NA	0.010408	0.00190366	0.0121202	0.000360683
	GABA	0.121834	0.452131	0.23593	0.224107	0.917656	4.37678e-08	0.0218206	0.431298	0.894778	0.775795	0.184654	5.76119e-05	6.51381e-06	0.000638223	4.00456e-05	8.63218e-05	2.26773e-05	0.000290775	2.39195e-07	1.55947e-07	1.02784e-09	0.0958016	0.118113	0.140067	0.000205651	0.00930518	0.198337	0.0330483	0.793004	0.583156	0.190452	0.399984	0.00235898	0.0400498	0.0237323	0.00103025	9.51667e-05	0.00631333	0.0373626	0.0259158	0.0739502	0.00245026	0.0156307	0.010408	NA	4.62156e-08	3.98996e-05	4.31174e-08
	Ethanolamine	0.00155477	0.0720409	0.324675	0.780292	0.144071	0.0253614	0.092326	0.0315648	0.773114	0.168002	0.0601311	0.00457169	0.010285	0.0751051	0.00443037	9.88748e-05	9.65723e-06	0.0038587	0.00181061	0.0080834	1.40844e-05	0.961283	0.726027	0.0255617	4.59102e-08	8.1267e-05	0.51272	0.374031	0.603022	0.985046	0.818788	0.168327	0.00194809	0.00558584	8.14143e-05	7.63384e-07	5.83648e-07	6.53126e-05	1.5348e-05	2.62985e-06	2.94546e-05	4.47715e-07	0.00412651	0.00190366	4.62156e-08	NA	3.2716e-10	1.29303e-11
	Glutamine	0.424141	0.52	0.163582	0.213968	0.109635	6.78801e-06	2.47843e-05	0.780107	0.323628	0.168002	0.0269024	0.239536	0.198337	0.70216	0.54934	0.0334596	0.00289161	0.010836	7.35031e-05	0.00193252	0.000114535	0.000304733	0.270866	0.000344804	1.69815e-08	0.000316691	0.506092	0.274457	0.107608	0.73626	0.251352	0.50356	0.114861	0.623464	0.959895	0.347528	0.250405	0.810516	0.872702	0.781313	0.781313	0.417227	0.0091826	0.0121202	3.98996e-05	3.2716e-10	NA	1.20928e-07
	Glucose	0.00716682	0.00496351	0.00060638	0.000424685	0.92296	0.000176519	0.000872115	0.835587	0.937865	0.175181	0.0292328	4.5371e-05	8.56901e-07	3.20568e-05	3.99061e-07	3.74073e-09	9.50798e-10	6.09879e-06	9.31989e-08	1.22233e-07	4.24499e-12	0.00236704	0.0194569	0.00698966	1.26198e-05	1.48674e-08	0.116662	0.0725303	0.224969	0.143624	0.0991048	0.0873447	0.0153952	0.000184352	0.00016009	1.35722e-06	2.41543e-08	0.000101872	1.44026e-05	0.000173598	0.000180458	7.53057e-06	0.12867	0.000360683	4.31174e-08	1.29303e-11	1.20928e-07	NA
	Myoinositol	0.000773166	0.0365612	0.224033	0.126646	0.185989	0.0070554	0.0101974	0.311414	0.743729	0.0510924	0.116662	2.14907e-05	0.000908519	0.00350809	4.61102e-05	7.11385e-05	6.81569e-05	0.00375928	0.000316866	0.000932406	9.20257e-07	0.0104351	0.0687562	0.00496073	2.69162e-08	7.90201e-12	0.173582	0.00130064	0.00580499	0.0144125	0.0164193	2.81305e-06	1.6414e-08	7.47322e-05	9.97485e-07	7.44466e-09	9.18882e-10	2.88156e-07	9.31989e-08	1.69189e-06	6.61754e-07	3.56309e-08	0.00496073	0.00144692	1.98033e-07	1.91546e-06	5.9686e-06	1.1267e-13
	Shikimate	0.000134431	0.167254	0.894778	0.346752	0.00228488	0.624873	0.10856	0.000981696	0.0895211	0.799509	0.433317	0.0354003	0.253121	0.21865	0.0187865	0.00742275	0.0169785	0.738128	0.107891	0.525038	0.00804395	0.60181	0.0803784	0.280612	2.46127e-08	3.63355e-07	0.0603559	0.000647426	0.027054	0.0254529	0.00712654	0.000543519	5.10042e-07	2.27287e-05	9.14104e-09	1.78607e-13	1.23711e-14	1.80868e-14	5.99767e-13	3.36202e-14	8.30814e-12	0	0.203099	0.0542051	0.00110388	2.93016e-09	0.00289353	3.55811e-08
	Glutamate	2.87957e-07	0.0133009	0.213389	0.0850898	0.0120258	0.0178358	0.0295705	0.00642006	0.158041	0.225816	0.162548	1.01314e-07	9.10113e-07	2.94546e-05	2.40743e-08	9.5249e-09	1.38464e-07	0.000390732	4.41446e-05	0.000122855	1.30345e-11	0.311414	0.0113883	0.313684	2.7228e-06	2.27519e-06	0.0507194	0.0122588	0.128331	0.306778	0.399984	0.010663	0.000382387	7.68203e-07	3.56012e-13	3.87674e-14	0	9.74221e-13	2.8991e-11	1.49709e-11	5.222e-11	1.08717e-13	0.126646	0.0178358	1.24619e-09	2.47863e-13	0.00149127	0
	N.Acetylglutamate	4.34668e-13	9.21545e-06	0.010327	0.39164	0.00041052	0.427475	0.453614	0.50402	0.306858	0.447506	0.392538	0.00451795	0.0171492	0.0271894	0.000223719	0.00554626	0.0348644	0.350882	0.126541	0.174564	0.000164097	0.362214	0.860282	0.927981	0.0211623	0.00132719	0.0353597	0.0180705	0.432885	0.396919	0.0140555	0.0181804	6.25367e-05	3.0373e-12	0	0	0	0	0	0	0	0	0.0236504	0.00736691	1.49775e-06	7.41213e-09	0.067415	1.69985e-12
	Quinate	9.23423e-05	0.0451957	0.450942	0.841971	0.00844724	0.497759	0.267364	0.430087	0.166566	0.922509	0.934418	0.0310945	0.19954	0.181348	0.0108769	0.198337	0.254346	0.965152	0.0937265	0.48023	0.0139691	0.573676	0.666453	0.192723	0.0032427	0.0615952	0.0447846	0.000641068	0.391664	0.328073	0.658928	0.0102763	2.02111e-07	0.00138672	3.11168e-08	2.72888e-09	3.68781e-11	3.09005e-12	1.63614e-11	7.5115e-12	5.9647e-13	1.23711e-14	0.0182129	0.0116311	0.000109515	1.91954e-05	0.0458261	7.33229e-06
	Succinate	0.00554626	0.0275229	0.472811	0.526633	0.0115613	0.226051	0.675712	0.013522	0.0179649	0.339426	0.299801	0.0123624	0.0976319	0.203842	0.0113263	0.160588	0.0736436	0.218599	0.0516446	0.0588876	0.00846391	0.674051	0.993133	0.33215	1.91277e-05	0.000123168	0.645423	0.0632174	0.236671	0.276718	0.0544355	0.0348228	3.90612e-08	0.00245026	0.000107066	7.26957e-07	1.07189e-08	7.24106e-10	1.65577e-07	6.58797e-08	4.74334e-07	1.29758e-08	0.000223719	0.0293376	2.40833e-07	4.69454e-06	0.00987969	0.000121178
	Benzoate	0.00245026	0.0350836	0.311775	0.90184	0.0345238	0.870032	0.315686	0.519162	0.652294	0.526633	0.597749	0.966569	0.77594	0.781313	0.338486	0.254173	0.0800564	0.55555	0.675712	0.718838	0.218992	0.652294	0.271751	0.847301	0.306778	0.445126	0.897072	0.747358	0.973258	0.968001	0.987907	0.568127	0.168406	0.00460006	0.00100778	0.000243369	6.81569e-05	0.000525853	0.00097311	9.09426e-05	0.00153501	0.00194965	0.0609294	0.611304	0.0771987	0.00336874	0.307671	0.0643703
	Glucuronate	0.0803784	0.259712	0.164781	0.441025	0.0720409	0.90296	0.209322	0.978625	0.807818	0.792415	0.839036	0.747702	0.114166	0.144343	0.620914	0.847301	0.572179	0.0126097	0.453971	0.389805	0.870032	0.456198	0.0254622	0.62119	0.00415479	0.0727829	0.0373138	0.146366	0.738114	0.608315	0.122601	0.458299	1.97366e-05	0.0958016	0.0240477	0.0157726	0.000760157	0.000128412	1.72005e-05	0.00064807	7.08296e-05	0.000228119	0.00970165	0.0169752	0.081456	0.000171377	0.0370856	0.0166959
	Malate	0.653542	0.94426	0.0579781	0.304282	0.433317	0.00785275	0.191846	0.920352	0.306858	0.792635	0.271965	0.168104	0.31776	0.38516	0.137724	0.0883517	0.00962952	0.675712	0.0526833	0.0518993	0.00383986	0.0259965	0.68677	0.252928	1.68629e-06	0.000108137	0.168002	0.232106	0.427475	0.224033	0.779812	0.470792	0.000156796	0.531926	0.13481	0.143275	0.00371277	0.0312064	0.0238644	0.0700463	0.158954	0.0419163	6.96096e-05	0.0434283	0.00275034	0.000141172	5.6132e-05	6.50063e-05
	Melezitose	0.0852754	0.223218	0.0871279	0.865295	0.163582	0.532962	0.450942	0.506851	0.455267	0.763563	0.363644	0.61665	0.771376	0.912278	0.672204	0.646303	0.848745	0.404107	0.969881	0.386805	0.191846	0.340584	0.207123	0.257063	0.780292	0.903302	0.301955	0.0214974	0.445455	0.503405	0.254558	0.110971	0.567389	0.0507194	0.0334286	0.0892554	0.0540815	0.0292956	0.0275489	0.0925013	0.0604526	0.0588425	0.172952	0.0209944	0.0957711	0.652766	0.925878	0.162025
	Phe	0.743729	0.236322	0.229659	0.179127	0.949147	0.000187154	0.475256	0.327543	0.291883	0.713951	0.0647065	0.000360683	1.51332e-06	5.15365e-05	1.06749e-05	3.73836e-06	3.44401e-07	0.00299892	6.64845e-06	3.41668e-07	2.93201e-09	0.00230211	0.0411542	0.0397921	0.00212454	0.00025034	0.00374786	1.27981e-05	0.00315238	0.842225	0.90328	0.782762	0.0236056	0.368137	0.0194801	0.0594094	0.0038587	0.0890989	0.0337289	0.270866	0.206763	0.0394905	0.222751	0.0549704	7.91362e-05	0.0165709	0.0109496	4.98617e-05
	Methanamine	0.671337	0.872702	5.18727e-07	0.00415479	0.0849249	0.000798372	3.06446e-05	0.131732	0.0348228	0.949147	0.00543376	0.155271	0.00848619	0.0159407	0.0177424	0.00747316	0.0621992	0.110977	0.000314784	4.55036e-05	4.60685e-05	4.5408e-11	0.0195355	0.00948674	0.118113	0.000840079	0.00939459	0.00025034	0.173582	0.540738	0.441712	0.87537	0.280101	0.269359	0.275445	0.173582	0.0849794	0.093857	0.186986	0.299801	0.374539	0.314649	0.0623506	0.00506527	0.00797065	0.168002	0.00037388	3.72006e-06
	FA18.1	0.032829	0.0146532	0.0077946	0.118064	0.969881	0.0909976	0.0288739	0.560766	0.177526	0.168002	0.501127	0.116662	0.178246	0.224145	0.0802021	0.478615	0.485043	0.879973	0.240566	0.166414	0.0341309	0.780107	0.566479	0.961283	0.796884	0.31977	0.00467433	4.71791e-07	0.00568415	0.501539	0.479551	0.614169	0.342306	0.0036291	0.0987914	0.00394004	0.0019005	0.0114312	0.000570249	0.0185578	0.00496073	0.0100631	0.298575	0.000390732	0.0044015	0.00854162	0.0446642	1.17135e-06
	Lys	0.000101197	0.00880937	0.564225	0.705939	0.0272811	0.804923	0.792635	0.888566	0.191546	0.340505	0.596995	0.666231	0.496524	0.416034	0.0871279	0.885236	0.809179	0.954407	0.853339	0.994739	0.174701	0.80207	0.603022	0.280597	0.862747	0.154009	0.0188916	8.14035e-05	0.068359	0.815227	0.00642006	0.0464565	0.0008147	3.02756e-07	0.000252261	1.27425e-06	0.000125582	5.34848e-06	6.18035e-07	1.90518e-05	1.3553e-05	3.80315e-06	0.156071	0.118116	0.0189958	0.158163	0.855435	0.00870418
	Hydrouracil	7.89949e-05	0.109381	0.839036	0.934418	0.00345762	0.454064	0.551223	0.0259	0.187469	0.848745	0.652766	0.00200432	0.00868407	0.00649189	0.000285342	0.0821784	0.147024	0.384218	0.0725303	0.138058	0.00217473	0.879973	0.501914	0.713951	0.166414	0.00107611	0.0227432	4.5838e-10	0.00275947	0.348218	0.000298079	0.00848619	2.20125e-05	4.40144e-09	4.35485e-06	2.05618e-09	2.4725e-08	6.04727e-11	2.51322e-10	3.27672e-08	1.5073e-07	4.15305e-09	0.0354967	0.00460211	0.000895615	0.0154962	0.616602	0.000504441
	Tyr	4.53948e-05	0.000448647	0.208845	0.431298	0.0362431	0.516945	0.968001	0.623464	0.0767452	0.966156	0.767131	0.0294472	0.0291585	0.0250308	0.00256948	0.192735	0.577278	0.750703	0.24931	0.294315	0.0224499	0.925878	0.931358	0.964788	0.771493	0.0721764	0.132045	0.00121887	0.062556	0.783819	0.0674866	0.00728642	0.000344804	6.44413e-06	0.000373233	7.63944e-06	2.95396e-05	1.29396e-05	6.7745e-08	1.10778e-05	1.6957e-05	3.11847e-05	0.0447846	0.053352	0.000316026	0.0353597	0.619535	0.00151215
	Di.Galactosylglycerol	0.00208853	0.00114374	2.36038e-05	0.144029	0.764745	0.310628	0.589111	0.00502077	0.656172	0.451683	0.922967	0.970934	0.765821	0.673662	0.322329	0.954407	0.450933	0.238967	0.874704	0.725223	0.223218	0.221394	0.0802021	0.348474	0.180411	0.68449	0.0199571	0.0255876	0.894778	0.777743	0.00682114	0.981815	0.0468339	2.4928e-05	0.0220438	0.00300252	0.00848273	0.000970284	6.03888e-05	0.00219736	0.00230211	0.00520421	0.0121202	0.00376883	0.0423254	0.1593	0.844197	0.000525853
	Galactinol	0.0809077	0.147345	0.0108987	0.40687	0.291727	0.949147	0.980363	0.137795	0.336781	0.441025	0.791482	0.726707	0.946455	0.414573	0.179127	0.169732	0.629981	0.302709	0.882457	0.656172	0.846249	0.764745	0.253225	0.431308	0.44696	0.0544355	0.00706694	4.62958e-05	0.180411	0.180411	2.9492e-06	0.146309	0.00641295	0.00341241	0.0395465	0.00134469	0.0165425	0.000355881	3.4101e-06	0.000918467	0.000534916	0.000361929	0.149021	8.45801e-05	0.297797	0.108893	0.598335	0.00178565
Supplemental Data set 2B. Spearman Rs values and associated p-values for all pairwise correlations. The correlations were calculated with all metabolic parameters normalized on protein content.
[truncated: 18 more columns]

## Sheet: 4B Spearman R All
Supplemental table 4B
Spearman R values
	Citrate	Monomethyl.Phosphate	Parabanic.acid	Suberylglycine	Pentonic.acid	Gly	Pyroglutamate	Glycerol.3.phosphate	Urea	Nicotinate	Serotonin	Pro	Val	Ileu	leu	Fa18.2	Tryp	Meth	Thr	Ala	Ser	Asp	Asx	Hypotaurine	Fructose	FA16.0	Salicylate	Hydroxylamine	Sucrose	Allantoin	Guanosine	Gluconate	Hexonic.acid	Oxalate	Galactonate	Phosphoric.acid	Threonic.acid	Alpha.hydroxybutyrate	Xylofuranose	Glycolic.acid	Erythronic.acid	Glyceric.acid	Fumarate	Glucose.6.phosphate	GABA	Ethanolamine	Glutamine	Glucose	Myoinositol
Citrate	1	0.690162	0.013436	0.0842945	0.672238	0.396385	0.34206	0.0780511	0.336269	0.0674358	-0.0473121	-0.1254	-0.107278	-0.144603	-0.289305	-0.0293073	-0.0347249	0.00388957	0.165605	0.238754	-0.12758	0.410382	0.16788	0.201054	0.00358649	-0.0196352	-0.00642043	0.0132717	-0.0374101	-0.0641274	-0.172177	-0.391117	-0.375514	-0.760124	-0.766623	-0.799466	-0.722281	-0.662768	-0.718224	-0.770129	-0.752507	-0.728332	-0.0968007	-0.0573915	-0.156511	-0.321484	0.121363	-0.276816	-0.3517
Monomethyl.Phosphate	0.690162	1	-0.111227	0.0412006	0.376205	0.250124	0.143353	-0.0989896	0.273446	-0.0273785	-0.0150749	-0.0652414	-0.0409113	-0.0593937	-0.161172	0.0636395	0.084693	0.00242021	0.174256	0.135322	-0.0546302	0.275394	0.266989	0.12163	0.173636	0.0639879	0.1144	0.211252	0.0917117	0.00311824	-0.0827334	-0.223173	-0.161595	-0.536882	-0.428469	-0.457714	-0.438003	-0.329009	-0.484785	-0.457539	-0.437883	-0.35588	-0.0886325	-0.182572	-0.0936917	-0.199841	0.105168	-0.297726	-0.24327
Parabanic.acid	0.013436	-0.111227	1	0.663327	0.402778	0.404455	0.397275	0.619479	0.301953	0.0284526	0.0322217	-0.0943783	0.21618	0.203183	0.175159	0.250991	0.21912	0.145822	0.185169	0.276693	0.304684	0.256315	0.250085	0.148986	-0.114803	0.0568506	0.14725	-0.180109	-0.29159	-0.117662	-0.0151867	-0.20464	-0.0364141	0.103033	0.00432681	-0.0407468	-0.0471331	-0.124544	-0.0829891	-0.0519284	-0.110486	-0.113633	0.253684	0.0339184	0.138417	0.0872342	0.133174	0.339187	0.135164
Suberylglycine	0.0842945	0.0412006	0.663327	1	0.399142	0.430795	0.465396	0.330954	0.0937014	-0.104641	0.0206318	0.03155	0.364301	0.347402	0.320194	0.316564	0.323298	0.295138	0.384922	0.385148	0.437688	0.477877	0.706455	0.255785	0.0810176	0.23349	0.136445	0.0073705	-0.0277341	0.16354	-0.0437133	-0.104924	-0.00845731	0.065968	0.0107085	-0.0342243	-0.00411227	-0.0539257	-0.064453	-0.0584682	-0.0957427	-0.0227962	-0.0254583	-0.088863	0.13048	0.000232723	0.120601	0.345753	0.162917
Pentonic.acid	0.672238	0.376205	0.402778	0.399142	1	0.616372	0.616177	0.45209	0.322345	0.0384828	-0.0689381	-0.183972	0.120816	0.0431764	-0.0940779	0.108177	0.110773	0.148762	0.323331	0.412167	0.135978	0.410996	0.227459	0.170221	-0.146512	-0.031472	0.0637126	-0.12764	-0.186631	-0.12212	-0.188707	-0.314288	-0.283096	-0.501835	-0.628243	-0.611589	-0.644861	-0.640403	-0.666779	-0.699363	-0.679345	-0.658307	0.0546671	-0.0717304	0.0123217	-0.182562	0.1794	0.00396895	-0.158794
Gly	0.396385	0.250124	0.404455	0.430795	0.616372	1	0.635341	0.201648	0.247885	0.0514358	0.112423	0.241034	0.513372	0.408278	0.352085	0.448406	0.493375	0.467257	0.711866	0.729138	0.620665	0.474093	0.37363	0.373844	0.255746	0.238988	0.126204	0.182822	-0.0266544	0.0229912	-0.214038	-0.183545	0.0353224	-0.200836	-0.234198	-0.168271	-0.157209	-0.160619	-0.255582	-0.272779	-0.330205	-0.224665	0.295947	0.228627	0.539157	0.241925	0.479758	0.404259	0.289988
Pyroglutamate	0.34206	0.143353	0.397275	0.465396	0.616177	0.635341	1	0.266109	0.161845	0.0690515	0.0254553	0.0722945	0.231016	0.177921	0.114426	0.267569	0.278599	0.186761	0.456188	0.405616	0.346775	0.521951	0.385875	0.321328	0.248137	0.215805	0.190672	0.109928	0.0108005	0.11343	-0.251935	-0.0614811	0.025911	-0.192951	-0.206438	-0.0621057	-0.0871431	-0.133028	-0.146314	-0.165881	-0.174492	-0.124264	0.116901	0.0159791	0.239125	0.165442	0.438044	0.338084	0.266614
Glycerol.3.phosphate	0.0780511	-0.0989896	0.619479	0.330954	0.45209	0.201648	0.266109	1	0.229986	-0.0241472	-0.0682151	-0.461324	-0.212232	-0.199097	-0.246069	-0.151764	-0.149053	-0.173538	-0.150022	-0.137595	-0.144944	-0.00547676	-0.221844	0.0180503	-0.358406	-0.33505	0.00675514	-0.41225	-0.330391	-0.129338	-0.147979	-0.187496	-0.0826942	-0.0626527	-0.325664	-0.229955	-0.348694	-0.389242	-0.309078	-0.332584	-0.328371	-0.364209	0.181783	-0.0687362	-0.0890303	-0.251461	0.0257059	-0.0412201	-0.118832
Urea	0.336269	0.273446	0.301953	0.0937014	0.322345	0.247885	0.161845	0.229986	1	0.111213	-0.0298068	-0.0972502	-0.0535661	-0.104324	-0.166659	0.0784005	0.0976836	0.00745148	0.0504691	0.136911	0.000634453	0.202169	-0.00102022	0.250273	0.0614799	0.0518425	0.0432289	0.0713004	-0.0579873	-0.200161	-0.0936322	-0.286046	-0.268225	-0.26296	-0.268866	-0.349251	-0.311493	-0.304177	-0.4041	-0.337616	-0.378436	-0.347217	0.176039	0.053818	0.0178244	-0.0609202	0.0998843	-0.0209277	-0.0464172
Nicotinate	0.0674358	-0.0273785	0.0284526	-0.104641	0.0384828	0.0514358	0.0690515	-0.0241472	0.111213	1	0.157958	0.215264	0.143591	0.118664	0.125651	0.330207	0.320914	0.220196	0.164422	0.0588886	-0.00515584	0.0524126	-0.00498682	0.252247	0.235186	0.357236	0.0330299	-0.193821	-0.159337	0.18068	0.288832	0.278992	0.082245	0.00212765	-0.0204491	0.0372131	0.012872	0.00514313	0.086037	0.0359496	0.0113678	-0.0219435	0.0555619	0.0347497	0.059395	0.179048	0.19314	0.174456	0.224581
Serotonin	-0.0473121	-0.0150749	0.0322217	0.0206318	-0.0689381	0.112423	0.0254553	-0.0682151	-0.0298068	0.157958	1	0.1393	0.219147	0.18984	0.151874	0.244436	0.216431	0.290151	0.182861	0.245537	0.298466	0.296825	0.141023	0.144212	0.217504	0.327758	0.0170231	0.015621	0.064178	0.288747	0.0831747	0.0807132	0.030782	0.150521	0.230134	0.12138	0.187254	0.0902489	0.085228	0.090397	0.0648386	0.140847	-0.0495587	0.080769	0.16544	0.22076	0.244641	0.246061	0.191463
Pro	-0.1254	-0.0652414	-0.0943783	0.03155	-0.183972	0.241034	0.0722945	-0.461324	-0.0972502	0.215264	0.1393	1	0.665434	0.632497	0.657605	0.598824	0.570924	0.540613	0.555605	0.508935	0.556034	0.18305	0.368084	0.17638	0.339227	0.372875	0.0764187	0.336541	0.244138	0.275236	0.0430313	0.39355	0.328909	0.131755	0.310977	0.301695	0.3576	0.314291	0.318012	0.239325	0.262187	0.287366	-0.123596	0.307468	0.402748	0.288411	0.136631	0.422069	0.426632
Val	-0.107278	-0.0409113	0.21618	0.364301	0.120816	0.513372	0.231016	-0.212232	-0.0535661	0.143591	0.219147	0.665434	1	0.954592	0.932649	0.740957	0.740977	0.718735	0.822439	0.758229	0.798698	0.395556	0.603277	0.251118	0.159619	0.353115	0.178451	0.224916	0.0783839	0.0808378	4.78203e-05	0.10682	0.0869465	0.200057	0.304555	0.269761	0.263197	0.194992	0.176504	0.125613	0.109756	0.185887	-0.00109373	0.206352	0.448597	0.26748	0.143264	0.501283	0.348389
Ileu	-0.144603	-0.0593937	0.203183	0.347402	0.0431764	0.408278	0.177921	-0.199097	-0.104324	0.118664	0.18984	0.632497	0.954592	1	0.968252	0.697262	0.704173	0.644776	0.742144	0.633692	0.690941	0.341126	0.576125	0.221872	0.112871	0.332913	0.201113	0.242394	0.101501	0.173372	0.0638389	0.178429	0.121686	0.241551	0.333292	0.307751	0.288369	0.235569	0.228127	0.165279	0.152177	0.218042	-0.0519593	0.200913	0.348141	0.184234	0.0363598	0.431077	0.311795
leu	-0.289305	-0.161172	0.175159	0.320194	-0.0940779	0.352085	0.114426	-0.246069	-0.166659	0.125651	0.151874	0.657605	0.932649	0.968252	1	0.685936	0.696748	0.637408	0.710107	0.600286	0.705803	0.269238	0.525227	0.222939	0.192488	0.364697	0.223883	0.264932	0.130756	0.18235	0.101349	0.243125	0.236622	0.35012	0.468671	0.448268	0.438806	0.383537	0.380672	0.327052	0.313016	0.367469	0.0271039	0.25886	0.412709	0.291136	0.0620019	0.50438	0.416003
Fa18.2	-0.0293073	0.0636395	0.250991	0.316564	0.108177	0.448406	0.267569	-0.151764	0.0784005	0.330207	0.244436	0.598824	0.740957	0.697262	0.685936	1	0.871164	0.583226	0.689144	0.606691	0.662447	0.349764	0.513494	0.305464	0.410511	0.514225	0.248926	0.23126	0.163802	0.134185	0.0915229	0.21047	0.15946	0.128177	0.264803	0.273587	0.265343	0.176434	0.166923	0.114794	0.107842	0.208064	-0.00322384	0.176274	0.40296	0.39633	0.242698	0.575215	0.402811
Tryp	-0.0347249	0.084693	0.21912	0.323298	0.110773	0.493375	0.278599	-0.149053	0.0976836	0.320914	0.216431	0.570924	0.740977	0.704173	0.696748	0.871164	1	0.683726	0.763426	0.619366	0.70768	0.378392	0.495698	0.362421	0.471913	0.481717	0.17743	0.151051	0.0905755	0.129089	0.0269433	0.127655	0.167038	0.126533	0.199665	0.255259	0.281617	0.176654	0.149145	0.103413	0.0838761	0.192393	0.0899136	0.194148	0.442292	0.468611	0.346118	0.618016	0.415883
Meth	0.00388957	0.00242021	0.145822	0.295138	0.148762	0.467257	0.186761	-0.173538	0.00745148	0.220196	0.290151	0.540613	0.718735	0.644776	0.637408	0.583226	0.683726	1	0.725643	0.682731	0.675439	0.433253	0.48189	0.265523	0.34917	0.344432	-0.0257757	0.117709	0.0356589	0.0862757	-0.0409019	0.144006	0.0765974	0.0445917	0.102621	0.104097	0.0952791	0.0101478	0.00987769	0.00057708	-0.051542	0.0395262	0.154635	0.211603	0.374424	0.313033	0.289615	0.480511	0.3096
Thr	0.165605	0.174256	0.185169	0.384922	0.323331	0.711866	0.456188	-0.150022	0.0504691	0.164422	0.182861	0.555605	0.822439	0.742144	0.710107	0.689144	0.763426	0.725643	1	0.814292	0.810832	0.560184	0.607739	0.388634	0.384623	0.376478	0.156375	0.301332	0.069775	0.106568	-0.112079	0.0595292	0.143452	-0.0170429	0.0849279	0.116775	0.136081	0.103404	0.00461151	-0.0147318	-0.0464494	0.0706742	0.0553391	0.248747	0.507095	0.31918	0.41692	0.526118	0.371496
Ala	0.238754	0.135322	0.276693	0.385148	0.412167	0.729138	0.405616	-0.137595	0.136911	0.0588886	0.245537	0.508935	0.758229	0.633692	0.600286	0.606691	0.619366	0.682731	0.814292	1	0.827007	0.605999	0.548733	0.302083	0.264019	0.392647	0.072121	0.25118	0.0324138	0.022238	-0.142524	-0.119945	-0.0404917	-0.0797992	0.00348765	-0.0486203	0.0467905	-0.0269117	-0.104942	-0.140454	-0.179855	-0.0880064	0.0858832	0.260209	0.51301	0.278195	0.340757	0.535066	0.347829
Ser	-0.12758	-0.0546302	0.304684	0.437688	0.135978	0.620665	0.346775	-0.144944	0.000634453	-0.00515584	0.298466	0.556034	0.798698	0.690941	0.705803	0.662447	0.70768	0.675439	0.810832	0.827007	1	0.537355	0.575156	0.293762	0.357754	0.368532	0.117216	0.265057	0.0902921	0.0689649	-0.129125	0.0179155	0.156357	0.194201	0.314113	0.28923	0.385636	0.271034	0.182918	0.185711	0.140104	0.244995	0.128726	0.267157	0.586527	0.456057	0.418244	0.672822	0.500368
Asp	0.410382	0.275394	0.256315	0.477877	0.410996	0.474093	0.521951	-0.00547676	0.202169	0.0524126	0.296825	0.18305	0.395556	0.341126	0.269238	0.349764	0.378392	0.433253	0.560184	0.605999	0.537355	1	0.643721	0.423259	0.323035	0.432827	0.125701	0.22075	0.142068	0.121907	-0.105119	-0.0487542	-0.0852229	-0.174523	-0.160106	-0.200021	-0.050552	-0.158391	-0.248817	-0.244927	-0.270253	-0.203421	0.0310638	0.000389104	0.184962	0.00133257	0.384981	0.332295	0.285532
Asx	0.16788	0.266989	0.250085	0.706455	0.227459	0.37363	0.385875	-0.221844	-0.00102022	-0.00498682	0.141023	0.368084	0.603277	0.576125	0.525227	0.513494	0.495698	0.48189	0.607739	0.548733	0.575156	0.643721	1	0.332733	0.305534	0.466332	0.194022	0.277074	0.212729	0.204764	-0.0331227	0.077081	-0.00825643	-0.0143895	0.0854504	0.0334463	0.0784132	0.0410784	-0.0431044	-0.0176105	-0.0402007	0.0384897	-0.1741	-0.136263	0.15956	0.036126	0.132367	0.265153	0.199257
Hypotaurine	0.201054	0.12163	0.148986	0.255785	0.170221	0.373844	0.321328	0.0180503	0.250273	0.252247	0.144212	0.17638	0.251118	0.221872	0.222939	0.305464	0.362421	0.265523	0.388634	0.302083	0.293762	0.423259	0.332733	1	0.446726	0.361524	0.00337977	0.15595	0.193849	0.177551	0.0386809	0.035596	0.0792845	-0.171752	-0.0482504	-0.0269552	0.00513978	0.0445018	-0.0247529	-0.00655587	-0.0032078	0.0285752	0.0688411	0.159901	0.194046	0.270816	0.402557	0.31352	0.317616
Fructose	0.00358649	0.173636	-0.114803	0.0810176	-0.146512	0.255746	0.248137	-0.358406	0.0614799	0.235186	0.217504	0.339227	0.159619	0.112871	0.192488	0.410511	0.471913	0.34917	0.384623	0.264019	0.357754	0.323035	0.305534	0.446726	1	0.654616	0.157665	0.311196	0.289999	0.318674	0.0889339	0.30253	0.465095	-0.0185647	0.256089	0.29271	0.366303	0.307713	0.230835	0.301152	0.267027	0.366367	0.253831	0.187312	0.380525	0.542817	0.564815	0.459302	0.548925
FA16.0	-0.0196352	0.0639879	0.0568506	0.23349	-0.031472	0.238988	0.215805	-0.33505	0.0518425	0.357236	0.327758	0.372875	0.353115	0.332913	0.364697	0.514225	0.481717	0.344432	0.376478	0.392647	0.368532	0.432827	0.466332	0.361524	0.654616	1	0.300807	0.358894	0.38096	0.447766	0.415691	0.381188	0.340029	0.190294	0.299729	0.282775	0.378808	0.294488	0.321951	0.284776	0.250386	0.316471	0.148331	0.101348	0.270365	0.392273	0.38603	0.544127	0.632475
Salicylate	-0.00642043	0.1144	0.14725	0.136445	0.0637126	0.126204	0.190672	0.00675514	0.0432289	0.0330299	0.0170231	0.0764187	0.178451	0.201113	0.223883	0.248926	0.17743	-0.0257757	0.156375	0.072121	0.117216	0.125701	0.194022	0.00337977	0.157665	0.300807	1	0.318028	0.225239	-0.000522799	0.0885138	0.0465294	0.149394	0.208581	0.195048	0.230817	0.143056	0.124798	0.191755	0.11795	0.140684	0.156791	0.045566	-0.0456243	0.151819	0.0744968	0.0767779	0.180344	0.159022
Hydroxylamine	0.0132717	0.211252	-0.180109	0.0073705	-0.12764	0.182822	0.109928	-0.41225	0.0713004	-0.193821	0.015621	0.336541	0.224916	0.242394	0.264932	0.23126	0.151051	0.117709	0.301332	0.25118	0.265057	0.22075	0.277074	0.15595	0.311196	0.358894	0.318028	1	0.700742	0.0942092	0.122693	0.162588	0.233593	0.0796683	0.2286	0.288156	0.290716	0.361037	0.299878	0.235535	0.289384	0.343409	0.00141901	0.306524	0.239481	0.109454	0.136173	0.213722	0.348496
Sucrose	-0.0374101	0.0917117	-0.29159	-0.0277341	-0.186631	-0.0266544	0.0108005	-0.330391	-0.0579873	-0.159337	0.064178	0.244138	0.0783839	0.101501	0.130756	0.163802	0.0905755	0.0356589	0.069775	0.0324138	0.0902921	0.142068	0.212729	0.193849	0.289999	0.38096	0.225239	0.700742	1	0.141851	0.0591273	0.2689	0.194688	0.0211443	0.194178	0.220489	0.216051	0.174309	0.22763	0.156006	0.246464	0.257476	-0.0357833	0.21377	0.0273313	0.0623731	0.19613	0.143601	0.302386
Allantoin	-0.0641274	0.00311824	-0.117662	0.16354	-0.12212	0.0229912	0.11343	-0.129338	-0.200161	0.18068	0.288747	0.275236	0.0808378	0.173372	0.18235	0.134185	0.129089	0.0862757	0.106568	0.022238	0.0689649	0.121907	0.204764	0.177551	0.318674	0.447766	-0.000522799	0.0942092	0.141851	1	0.402312	0.43319	0.37124	0.0982259	0.165315	0.164694	0.208029	0.237519	0.276811	0.224913	0.19809	0.22951	-0.243255	0.0338457	-0.0784696	-0.0263326	0.0178785	0.140667	0.275312
Guanosine	-0.172177	-0.0827334	-0.0151867	-0.0437133	-0.188707	-0.214038	-0.251935	-0.147979	-0.0936322	0.288832	0.0831747	0.0430313	4.78203e-05	0.0638389	0.101349	0.0915229	0.0269433	-0.0409019	-0.112079	-0.142524	-0.129125	-0.105119	-0.0331227	0.0386809	0.0889339	0.415691	0.0885138	0.122693	0.0591273	0.402312	1	0.225529	0.215599	0.315503	0.169657	0.233384	0.193394	0.288552	0.383431	0.27625	0.303328	0.260423	-0.0323122	0.0533418	-0.178552	0.00161957	-0.161476	0.165276	0.256836
Gluconate	-0.391117	-0.223173	-0.20464	-0.104924	-0.314288	-0.183545	-0.0614811	-0.187496	-0.286046	0.278992	0.0807132	0.39355	0.10682	0.178429	0.243125	0.21047	0.127655	0.144006	0.0595292	-0.119945	0.0179155	-0.0487542	0.077081	0.035596	0.30253	0.381188	0.0465294	0.162588	0.2689	0.43319	0.225529	1	0.652746	0.342973	0.368309	0.45236	0.371265	0.358174	0.41883	0.406204	0.422592	0.434637	0.0300563	0.105945	0.0801092	0.14336	0.0760223	0.1841	0.471455
Hexonic.acid	-0.375514	-0.161595	-0.0364141	-0.00845731	-0.283096	0.0353224	0.025911	-0.0826942	-0.268225	0.082245	0.030782	0.328909	0.0869465	0.121686	0.236622	0.15946	0.167038	0.0765974	0.143452	-0.0404917	0.156357	-0.0852229	-0.00825643	0.0792845	0.465095	0.340029	0.149394	0.233593	0.194688	0.37124	0.215599	0.652746	1	0.329388	0.412811	0.519372	0.479697	0.500061	0.536527	0.511961	0.499731	0.54145	0.306205	0.221035	0.325422	0.338947	0.197797	0.277489	0.553298
Oxalate	-0.760124	-0.536882	0.103033	0.065968	-0.501835	-0.200836	-0.192951	-0.0626527	-0.26296	0.00212765	0.150521	0.131755	0.200057	0.241551	0.35012	0.128177	0.126533	0.0445917	-0.0170429	-0.0797992	0.194201	-0.174523	-0.0143895	-0.171752	-0.0185647	0.190294	0.208581	0.0796683	0.0211443	0.0982259	0.315503	0.342973	0.329388	1	0.650311	0.753283	0.65058	0.612375	0.668579	0.666797	0.626553	0.661553	0.131043	0.137627	0.216459	0.282467	-0.072087	0.382812	0.402787
Galactonate	-0.766623	-0.428469	0.00432681	0.0107085	-0.628243	-0.234198	-0.206438	-0.325664	-0.268866	-0.0204491	0.230134	0.310977	0.304555	0.333292	0.468671	0.264803	0.199665	0.102621	0.0849279	0.00348765	0.314113	-0.160106	0.0854504	-0.0482504	0.256089	0.299729	0.195048	0.2286	0.194178	0.165315	0.169657	0.368309	0.412811	0.650311	1	0.812155	0.808794	0.784904	0.759604	0.849572	0.830755	0.850763	0.0875112	0.10214	0.246381	0.409445	0.0074477	0.40132	0.491026
Phosphoric.acid	-0.799466	-0.457714	-0.0407468	-0.0342243	-0.611589	-0.168271	-0.0621057	-0.229955	-0.349251	0.0372131	0.12138	0.301695	0.269761	0.307751	0.448268	0.273587	0.255259	0.104097	0.116775	-0.0486203	0.28923	-0.200021	0.0334463	-0.0269552	0.29271	0.282775	0.230817	0.288156	0.220489	0.164694	0.233384	0.45236	0.519372	0.753283	0.812155	1	0.85507	0.826314	0.846152	0.870137	0.852618	0.889583	0.108048	0.193047	0.339565	0.493014	0.107176	0.489388	0.563186
Threonic.acid	-0.722281	-0.438003	-0.0471331	-0.00411227	-0.644861	-0.157209	-0.0871431	-0.348694	-0.311493	0.012872	0.187254	0.3576	0.263197	0.288369	0.438806	0.265343	0.281617	0.0952791	0.136081	0.0467905	0.385636	-0.050552	0.0784132	0.00513978	0.366303	0.378808	0.143056	0.290716	0.216051	0.208029	0.193394	0.371265	0.479697	0.65058	0.808794	0.85507	1	0.850771	0.832228	0.853412	0.814576	0.857533	0.113507	0.185361	0.395309	0.496747	0.136726	0.559176	0.58763
Alpha.hydroxybutyrate	-0.662768	-0.329009	-0.124544	-0.0539257	-0.640403	-0.160619	-0.133028	-0.389242	-0.304177	0.00514313	0.0902489	0.314291	0.194992	0.235569	0.383537	0.176434	0.176654	0.0101478	0.103404	-0.0269117	0.271034	-0.158391	0.0410784	0.0445018	0.307713	0.294488	0.124798	0.361037	0.174309	0.237519	0.288552	0.358174	0.500061	0.612375	0.784904	0.826314	0.850771	1	0.830928	0.877608	0.853939	0.881669	0.0963177	0.237813	0.293057	0.408879	0.0228235	0.400745	0.510039
Xylofuranose	-0.718224	-0.484785	-0.0829891	-0.064453	-0.666779	-0.255582	-0.146314	-0.309078	-0.4041	0.086037	0.085228	0.318012	0.176504	0.228127	0.380672	0.166923	0.149145	0.00987769	0.00461151	-0.104942	0.182918	-0.248817	-0.0431044	-0.0247529	0.230835	0.321951	0.191755	0.299878	0.22763	0.276811	0.383431	0.41883	0.536527	0.668579	0.759604	0.846152	0.832228	0.830928	1	0.883761	0.884826	0.88746	0.0833006	0.25964	0.22704	0.439215	0.0153569	0.44198	0.526293
Glycolic.acid	-0.770129	-0.457539	-0.0519284	-0.0584682	-0.699363	-0.272779	-0.165881	-0.332584	-0.337616	0.0359496	0.090397	0.239325	0.125613	0.165279	0.327052	0.114794	0.103413	0.00057708	-0.0147318	-0.140454	0.185711	-0.244927	-0.0176105	-0.00655587	0.301152	0.284776	0.11795	0.235535	0.156006	0.224913	0.27625	0.406204	0.511961	0.666797	0.849572	0.870137	0.853412	0.877608	0.883761	1	0.910848	0.92321	0.146697	0.174193	0.242836	0.477522	0.030333	0.389288	0.482976
Erythronic.acid	-0.752507	-0.437883	-0.110486	-0.0957427	-0.679345	-0.330205	-0.174492	-0.328371	-0.378436	0.0113678	0.0648386	0.262187	0.109756	0.152177	0.313016	0.107842	0.0838761	-0.051542	-0.0464494	-0.179855	0.140104	-0.270253	-0.0402007	-0.0032078	0.267027	0.250386	0.140684	0.289384	0.246464	0.19809	0.303328	0.422592	0.499731	0.626553	0.830755	0.852618	0.814576	0.853939	0.884826	0.910848	1	0.923152	0.0895593	0.181153	0.190502	0.422023	0.026115	0.383286	0.492966
Glyceric.acid	-0.728332	-0.35588	-0.113633	-0.0227962	-0.658307	-0.224665	-0.124264	-0.364209	-0.347217	-0.0219435	0.140847	0.287366	0.185887	0.218042	0.367469	0.208064	0.192393	0.0395262	0.0706742	-0.0880064	0.244995	-0.203421	0.0384897	0.0285752	0.366367	0.316471	0.156791	0.343409	0.257476	0.22951	0.260423	0.434637	0.54145	0.661553	0.850763	0.889583	0.857533	0.881669	0.88746	0.92321	0.923152	1	0.110249	0.203332	0.313851	0.498766	0.0977623	0.456378	0.53465
Fumarate	-0.0968007	-0.0886325	0.253684	-0.0254583	0.0546671	0.295947	0.116901	0.181783	0.176039	0.0555619	-0.0495587	-0.123596	-0.00109373	-0.0519593	0.0271039	-0.00322384	0.0899136	0.154635	0.0553391	0.0858832	0.128726	0.0310638	-0.1741	0.0688411	0.253831	0.148331	0.045566	0.00141901	-0.0357833	-0.243255	-0.0323122	0.0300563	0.306205	0.131043	0.0875112	0.108048	0.113507	0.0963177	0.0833006	0.146697	0.0895593	0.110249	1	0.209143	0.287624	0.337515	0.319193	0.198325	0.315076
Glucose.6.phosphate	-0.0573915	-0.182572	0.0339184	-0.088863	-0.0717304	0.228627	0.0159791	-0.0687362	0.053818	0.0347497	0.080769	0.307468	0.206352	0.200913	0.25886	0.176274	0.194148	0.211603	0.248747	0.260209	0.267157	0.000389104	-0.136263	0.159901	0.187312	0.101348	-0.0456243	0.306524	0.21377	0.0338457	0.0533418	0.105945	0.221035	0.137627	0.10214	0.193047	0.185361	0.237813	0.25964	0.174193	0.181153	0.203332	0.209143	1	0.303077	0.346613	0.291998	0.388392	0.346762
GABA	-0.156511	-0.0936917	0.138417	0.13048	0.0123217	0.539157	0.239125	-0.0890303	0.0178244	0.059395	0.16544	0.402748	0.448597	0.348141	0.412709	0.40296	0.442292	0.374424	0.507095	0.51301	0.586527	0.184962	0.15956	0.194046	0.380525	0.270365	0.151819	0.239481	0.0273313	-0.0784696	-0.178552	0.0801092	0.325422	0.216459	0.246381	0.339565	0.395309	0.293057	0.22704	0.242836	0.190502	0.313851	0.287624	0.303077	1	0.531187	0.431582	0.540486	0.513055
Ethanolamine	-0.321484	-0.199841	0.0872342	0.000232723	-0.182562	0.241925	0.165442	-0.251461	-0.0609202	0.179048	0.22076	0.288411	0.26748	0.184234	0.291136	0.39633	0.468611	0.313033	0.31918	0.278195	0.456057	0.00133257	0.036126	0.270816	0.542817	0.392273	0.0744968	0.109454	0.0623731	-0.0263326	0.00161957	0.14336	0.338947	0.282467	0.409445	0.493014	0.496747	0.408879	0.439215	0.477522	0.422023	0.498766	0.337515	0.346613	0.531187	1	0.605538	0.622709	0.472849
Glutamine	0.121363	0.105168	0.133174	0.120601	0.1794	0.479758	0.438044	0.0257059	0.0998843	0.19314	0.244641	0.136631	0.143264	0.0363598	0.0620019	0.242698	0.346118	0.289615	0.41692	0.340757	0.418244	0.384981	0.132367	0.402557	0.564815	0.38603	0.0767779	0.136173	0.19613	0.0178785	-0.161476	0.0760223	0.197797	-0.072087	0.0074477	0.107176	0.136726	0.0228235	0.0153569	0.030333	0.026115	0.0977623	0.319193	0.291998	0.431582	0.605538	1	0.521647	0.475825
Glucose	-0.276816	-0.297726	0.339187	0.345753	0.00396895	0.404259	0.338084	-0.0412201	-0.0209277	0.174456	0.246061	0.422069	0.501283	0.431077	0.50438	0.575215	0.618016	0.480511	0.526118	0.535066	0.672822	0.332295	0.265153	0.31352	0.459302	0.544127	0.180344	0.213722	0.143601	0.140667	0.165276	0.1841	0.277489	0.382812	0.40132	0.489388	0.559176	0.400745	0.44198	0.389288	0.383286	0.456378	0.198325	0.388392	0.540486	0.622709	0.521647	1	0.679768
Myoinositol	-0.3517	-0.24327	0.135164	0.162917	-0.158794	0.289988	0.266614	-0.118832	-0.0464172	0.224581	0.191463	0.426632	0.348389	0.311795	0.416003	0.402811	0.415883	0.3096	0.371496	0.347829	0.500368	0.285532	0.199257	0.317616	0.548925	0.632475	0.159022	0.348496	0.302386	0.275312	0.256836	0.471455	0.553298	0.402787	0.491026	0.563186	0.58763	0.510039	0.526293	0.482976	0.492966	0.53465	0.315076	0.346762	0.513055	0.472849	0.475825	0.679768	1
Shikimate	-0.392894	-0.161186	0.0107064	0.104063	-0.332715	0.0562985	0.176849	-0.355142	-0.204337	0.0367252	0.103923	0.222209	0.121795	0.132083	0.250206	0.2857	0.263336	0.0349477	0.176661	0.0684737	0.287992	0.0650498	0.192931	0.136931	0.551569	0.509879	0.212849	0.36777	0.244958	0.257566	0.288222	0.361726	0.506562	0.435747	0.55676	0.674058	0.699554	0.694042	0.658979	0.687586	0.632876	0.726734	0.152124	0.223193	0.343528	0.575478	0.326155	0.548234	0.560697
Glutamate	-0.509782	-0.293017	0.149395	0.190153	-0.281309	0.248913	0.22313	-0.292271	-0.169223	0.146582	0.17798	0.516736	0.490932	0.429398	0.543737	0.553144	0.524398	0.367494	0.4172	0.392144	0.638193	0.117649	0.264274	0.128998	0.472734	0.468881	0.226921	0.276268	0.164441	0.133626	0.0910638	0.268248	0.370316	0.489294	0.668396	0.688469	0.771658	0.662956	0.627459	0.635331	0.617244	0.672033	0.177659	0.272514	0.580721	0.665932	0.354976	0.761121	0.658482
N.Acetylglutamate	-0.666009	-0.473845	0.271003	0.0779113	-0.393594	0.0768333	0.0568722	-0.0854653	-0.144463	0.0993014	0.110993	0.285445	0.248291	0.231251	0.374099	0.286155	0.235975	0.0996165	0.150753	0.137313	0.401479	-0.119774	-0.0427426	0.0216914	0.248447	0.317716	0.240422	0.271497	0.0882148	0.0899545	0.258563	0.244703	0.418523	0.642505	0.719775	0.754539	0.793478	0.747063	0.748464	0.764231	0.723384	0.737615	0.265236	0.300442	0.473875	0.544549	0.203528	0.648813	0.619716
Quinate	-0.403859	-0.229407	0.080746	0.00707389	-0.296916	0.0746434	0.112938	-0.1024	-0.173728	-0.0216153	-0.0114796	0.226668	0.143087	0.151284	0.272958	0.136095	0.132624	-0.0126219	0.181606	0.0774714	0.277584	-0.0724152	-0.0644328	0.156425	0.319698	0.185778	0.226999	0.371811	0.0964812	0.103159	0.0411381	0.27468	0.521627	0.333373	0.544355	0.577529	0.626096	0.648904	0.626833	0.639688	0.657323	0.691785	0.266832	0.277562	0.400721	0.430974	0.227277	0.452809	0.482938
Succinate	-0.288721	-0.247235	-0.101304	-0.0950936	-0.280764	0.134551	0.0402949	-0.274872	-0.273503	0.125033	0.130349	0.257152	0.172708	0.130976	0.26256	0.151536	0.202053	0.132693	0.206336	0.202179	0.282648	0.0498322	-0.015869	0.12893	0.439088	0.392971	0.0575407	0.212133	0.134859	0.125594	0.205775	0.221077	0.546119	0.313129	0.398586	0.490274	0.552634	0.588123	0.515852	0.529241	0.496798	0.547179	0.406236	0.253145	0.508996	0.456447	0.286414	0.398593	0.587975
Benzoate	-0.340198	-0.242628	0.112013	-0.0268874	-0.241291	0.0223883	0.114548	0.0767413	0.0556663	0.0566351	0.0597135	0.00993411	0.0480449	0.0463569	0.12312	0.130729	0.20412	-0.0662116	0.0569797	-0.0389963	0.162042	-0.0552606	-0.123807	0.0133045	0.129794	0.080736	0.013997	0.0472802	-0.00691402	-0.0015499	0.00180512	-0.0716593	0.16039	0.309312	0.353784	0.396083	0.432174	0.367252	0.351253	0.41246	0.3406	0.336865	0.204342	0.047637	0.208674	0.319387	0.12854	0.20668	0.286396
Glucuronate	-0.176971	-0.122389	0.131771	-0.136044	-0.219649	-0.0285156	0.122996	-0.00646566	0.00825506	-0.0391237	-0.0353821	0.0157558	-0.210455	-0.196124	-0.093719	-0.0524973	-0.0726303	-0.292957	-0.119832	-0.125503	-0.028505	-0.101975	-0.264906	0.0702389	0.312098	0.171318	0.231866	0.178525	0.0430111	0.034355	0.152594	0.075753	0.450796	0.168912	0.245123	0.255741	0.356699	0.396313	0.434441	0.359167	0.401771	0.377288	0.299345	0.26672	0.181122	0.370658	0.223941	0.233792	0.337608
Malate	-0.0356341	-0.00461041	0.205647	0.102035	-0.104057	0.289246	0.133883	-0.0143709	0.115699	0.0450727	0.133736	0.143802	0.102534	0.0897174	0.15454	0.181264	0.288024	0.044869	0.203406	0.208634	0.314527	0.245312	0.0425441	0.145693	0.484891	0.396255	0.160353	0.145554	0.0969349	0.131827	0.0194656	0.0753086	0.400708	0.0627434	0.167247	0.156897	0.309617	0.234082	0.242222	0.20018	0.149702	0.214923	0.434249	0.236594	0.311347	0.386413	0.418009	0.406598	0.450979
Melezitose	-0.182442	-0.151624	0.193163	0.00950105	-0.169432	0.0639764	-0.112968	0.0892124	0.0874567	-0.0472413	0.113526	0.0405726	0.02196	-0.000982648	0.033337	0.0397506	-0.0359009	-0.116135	-0.0163732	0.091303	0.147024	-0.121796	-0.161683	-0.133475	-0.0492136	-0.0119774	0.119641	0.262587	0.0821502	-0.0913282	0.124904	-0.204831	0.0619708	0.202815	0.22947	0.180577	0.204617	0.237015	0.236927	0.184861	0.20025	0.195918	0.160667	0.260834	0.174014	0.0296851	-0.0160745	0.143782	0.143719
Phe	-0.0335176	0.124322	0.174284	0.17153	-0.0026268	0.38734	0.0828206	-0.0942022	0.151765	0.060888	0.224912	0.368408	0.479926	0.41471	0.445776	0.472208	0.504184	0.305352	0.459893	0.504994	0.567043	0.328624	0.207366	0.249146	0.321131	0.39583	0.327402	0.451835	0.317355	0.0475237	0.0152958	-0.0534151	0.24494	0.101432	0.255463	0.204645	0.302561	0.196735	0.243706	0.131407	0.14722	0.22306	0.149574	0.239839	0.409341	0.270794	0.296157	0.444459	0.410108
Methanamine	0.0802661	0.0143263	0.474087	0.283722	0.187887	0.387492	0.432865	0.152539	0.209881	0.0142311	0.293869	0.170785	0.300704	0.272589	0.263232	0.306344	0.248262	0.20981	0.391083	0.450962	0.462916	0.636638	0.286898	0.300825	0.195095	0.348371	0.280266	0.414903	0.172318	0.0271424	0.0651559	0.0173969	0.145539	0.120758	0.135704	0.155873	0.211908	0.183955	0.141288	0.112259	0.0902674	0.11839	0.241896	0.315107	0.298147	0.140524	0.36252	0.457554	0.481041
FA18.1	-0.224683	-0.255825	0.25119	0.141916	-0.0111705	0.203689	0.23089	0.0553687	0.122309	-0.167571	-0.103318	0.18269	0.161317	0.142432	0.193431	0.0820656	0.105903	-0.00824143	0.131245	0.170017	0.262103	0.0352452	-0.0688646	0.00880356	-0.0345005	0.0861059	0.302972	0.529695	0.314083	-0.135765	0.0620871	-0.0768762	0.123152	0.309766	0.189097	0.31089	0.347576	0.268392	0.35923	0.248394	0.291839	0.278538	0.13873	0.383149	0.311506	0.263407	0.20808	0.471642	0.328138
Lys	-0.393741	-0.282188	0.0480299	0.0246557	-0.251854	-0.0423814	-0.059722	0.0196905	-0.173884	-0.114282	-0.0690053	0.0302245	0.0663763	0.0820122	0.176973	0.0033605	-0.033603	-0.015996	0.00567085	-0.0144819	0.156088	-0.0427499	-0.080381	-0.124947	0.0124176	0.133506	0.260771	0.422033	0.201066	0.00234237	0.282723	0.208485	0.359627	0.50034	0.381494	0.48035	0.395693	0.459546	0.496705	0.43369	0.438648	0.464086	0.176067	0.186123	0.248009	0.136204	0.0121053	0.265504	0.411202
Hydrouracil	-0.407661	-0.192461	-0.0313189	-0.020912	-0.320691	0.0769564	-0.0945644	-0.245588	-0.153926	0.0280302	0.0676842	0.319879	0.275687	0.28661	0.371128	0.186831	0.156851	0.0903631	0.191019	0.158376	0.325227	-0.0276445	0.065847	-0.0460061	0.150201	0.339632	0.255732	0.601401	0.317347	0.11411	0.381327	0.276638	0.433907	0.565174	0.464377	0.573402	0.541754	0.618855	0.602491	0.540803	0.519729	0.563535	0.239261	0.31493	0.345296	0.254636	0.063678	0.366942	0.50249
Tyr	-0.41278	-0.374821	0.125785	0.0711592	-0.243741	0.0690271	-0.0344442	0.0663651	-0.221389	0.0101838	-0.0387771	0.221586	0.227907	0.235101	0.309061	0.133791	0.0682283	0.0300367	0.115293	0.106429	0.25251	-0.0210011	-0.0029482	0.00172971	-0.0548786	0.175356	0.172113	0.356121	0.206695	0.0157875	0.190229	0.27994	0.379635	0.44633	0.371617	0.449225	0.423862	0.442249	0.530976	0.445632	0.432487	0.418802	0.238754	0.225283	0.366745	0.209123	0.0526346	0.321389	0.434397
Di.Galactosylglycerol	-0.325307	-0.338549	0.403604	0.129452	-0.0540656	0.126395	0.0453672	0.291535	0.0146149	-0.0985572	-0.0322014	-0.00399207	0.0369304	0.0491386	0.107015	-0.00126908	-0.0785869	-0.131041	0.00642808	0.0488674	0.165823	-0.15391	-0.1986	-0.122468	-0.162107	0.0133733	0.253218	0.266642	-0.0224984	-0.0132642	0.280244	-0.00713596	0.237866	0.43736	0.261959	0.323429	0.302687	0.349365	0.414465	0.325178	0.317912	0.303242	0.298007	0.317334	0.223382	0.128036	-0.0047736	0.338562	0.268313
Galactinol	-0.195326	-0.142026	0.238921	0.0606437	-0.140397	0.0193	-0.0129631	0.149787	0.0725567	0.101771	-0.0600447	0.0487173	0.0132151	0.101341	0.15697	0.164917	0.086164	-0.11004	0.0138494	-0.051453	0.0484684	-0.0504484	-0.129284	0.090239	0.0998543	0.197314	0.294005	0.451005	0.170557	0.103295	0.469637	0.17194	0.318992	0.326888	0.243589	0.355818	0.288172	0.380576	0.475355	0.352307	0.364839	0.390428	0.186834	0.420963	0.125953	0.169882	0.0388598	0.316799	0.347584
RI_1008	0.0375135	0.216833	-0.0843443	-0.221884	-0.0830501	-0.0331972	-0.242236	-0.122627	-0.0220696	0.0952256	0.0298745	0.062063	0.00500198	-0.0473633	-0.0271807	-0.00211048	-0.0431134	0.00612138	0.0317964	0.0391351	0.026275	-0.146995	-0.0577843	-0.00694154	0.0275637	-0.0586257	-0.191736	-0.158599	-0.254536	0.0118782	0.146317	0.0574371	0.14677	-0.0300081	0.0590184	-0.0183657	-0.0770842	0.1647	-0.00745974	0.0677829	0.00272586	0.0484092	0.0794964	-0.0972963	0.00914585	0.0288364	-0.102433	-0.20304	-0.0677727
RI_1022	-0.000121194	0.0109155	0.0576259	-0.127917	0.0675709	0.119157	-0.0444743	0.119544	0.113059	-0.0286647	-0.130083	-0.00956132	0.0325913	-0.0353844	-0.0114207	0.0210655	0.0126334	-0.0345614	0.0691485	0.100033	0.091435	-0.134093	-0.188571	0.0194071	-0.0624276	-0.13787	-0.051742	0.044067	-0.100824	-0.1152	0.0251067	-0.10483	0.00398973	-0.00749147	0.0181859	0.0744267	-0.0175439	0.165793	-0.0102672	0.00395169	0.0376512	0.0669582	0.0267902	0.281326	0.0820745	0.140429	0.14475	0.114406	0.0698825
RI_1086	-0.0390874	-0.235525	0.282819	0.0282027	0.246544	0.0649954	0.217091	0.465808	0.132595	-0.146843	-0.228768	-0.18798	-0.144125	-0.174484	-0.163583	-0.166071	-0.23619	-0.200446	-0.16234	-0.0537712	-0.0996757	-0.167238	-0.36618	-0.222331	-0.410048	-0.255905	0.183356	-0.0868051	-0.0951127	-0.166243	-0.0138947	-0.177195	-0.0988278	0.025286	-0.139816	-0.0216462	-0.0841773	-0.108159	0.0135011	-0.0773325	-0.068078	-0.11469	-0.00342898	0.089324	0.0347252	-0.073524	-0.0514026	0.118027	-0.0424254
RI_1113	0.299754	0.294696	0.0217119	-0.00286341	0.277034	0.323487	0.00211729	0.0135425	0.283164	-0.00240796	-0.117261	0.0827809	0.0456401	-0.0340134	-0.068933	-0.00700251	0.0500907	0.0588293	0.1935	0.236754	0.12863	0.0271608	0.0720631	0.104634	0.0699419	-0.0267062	0.0239468	0.105727	-0.083358	-0.0415734	-0.0276787	-0.184378	-0.107369	-0.309102	-0.262772	-0.333293	-0.300664	-0.152253	-0.301346	-0.280271	-0.271694	-0.287303	0.0129876	0.0216457	0.0900659	-0.0705557	0.119539	-0.114647	-0.0720064
RI_1122	0.23691	0.357878	-0.366095	-0.152102	0.00623071	0.115558	0.0492685	-0.488816	0.124219	-0.211365	-0.104343	0.337568	0.132733	0.093705	0.0885242	0.11712	0.055448	0.0802111	0.190735	0.244052	0.154037	0.119746	0.144547	0.0464616	0.159405	0.147654	0.211449	0.751088	0.566597	-0.0423706	0.0152329	-0.0321895	0.00214597	-0.18257	-0.0212886	0.000876877	0.0427757	0.116358	0.0158064	-0.0538756	0.0430815	0.0746341	-0.153402	0.249039	0.163992	-0.00343117	0.0910651	0.0468357	0.105854
RI_1126	-0.0436798	0.13282	-0.149927	-0.0834999	-0.0288166	-0.0553232	-0.119347	-0.0362164	-0.0685661	0.0403657	-0.0749249	-0.0785588	-0.0309114	-0.0554806	-0.0336719	0.0328278	0.0488529	0.00914714	-0.0606259	-0.0234508	0.00969469	-0.0422916	-0.0433054	0.059248	0.0502442	0.0508189	0.0353676	-0.037779	0.162684	-0.108805	-0.0505224	-0.0391741	-0.0898188	-0.0771662	0.0349487	0.0673557	0.00698806	0.0518946	-0.0830439	-0.0376589	-0.0383444	-0.0455503	0.0144422	-0.112337	-0.0854997	0.0362525	0.0166999	-0.0116906	-0.0115629
RI_1135	-0.140061	0.0645472	-0.103428	-0.110759	-0.0833713	-0.0407649	0.0999487	0.0349632	-0.0974143	-0.142015	-0.185319	0.0378328	0.00808779	0.00530034	0.054777	-0.0197828	0.00356569	-0.0584108	0.0183438	-0.078969	0.0171703	-0.11292	-0.0914637	0.0458817	0.0364847	-0.0547184	0.124612	0.115202	0.113575	0.0204422	-0.0310061	0.152147	0.191119	0.0576903	0.168851	0.306156	0.205265	0.271468	0.145396	0.170756	0.201732	0.232387	-0.0401714	-0.0243611	0.0569309	0.0497594	0.016438	0.0720628	0.174223
RI_1153	-0.0290636	0.089982	0.0816354	-0.0532957	0.0838357	0.0810192	0.137445	0.162196	0.145392	0.0176979	-0.138388	0.0798912	0.043729	-0.0144071	0.0208473	0.135474	0.0493585	0.00649475	0.0469735	0.161707	0.106384	3.82571e-05	-0.133715	0.0298978	0.0512313	0.022863	0.125819	0.0535463	-0.0605361	0.0584952	-0.0173888	0.00313392	0.141122	-0.0247471	0.107401	0.167248	0.0742063	0.177213	0.0484893	0.0817163	0.070838	0.0988673	-0.0170641	0.0461485	0.134854	0.0429971	0.0236033	0.132656	0.195515
RI_1157	-0.0636032	0.0462976	-0.0420005	-0.00544108	-0.0573315	0.0401665	0.0868446	-0.0855689	0.120606	-0.15344	0.099335	0.075952	0.0229679	-0.0111407	0.00615598	0.0671748	0.00331912	0.00953308	0.0436657	0.0590156	0.136633	0.0293721	-0.0133968	0.105741	0.0631662	0.0610833	0.218741	0.411143	0.355152	-0.0758428	-0.0164293	-0.0825162	0.0345996	0.0953344	0.14662	0.212316	0.175113	0.21051	0.147255	0.114602	0.156637	0.189188	-0.0983836	0.221943	0.123801	0.0872564	0.144096	0.164125	0.140214
RI_1166	-0.180814	-0.0773055	0.0663738	1.91275e-05	-0.0306778	-0.0904158	0.0678653	0.175862	-0.00922378	-0.144795	-0.0875667	-0.0712184	-0.0717169	-0.0718781	-0.0420746	0.0585608	-0.00567169	-0.0467932	-0.126442	-0.0833129	-0.0298963	-0.136378	-0.139177	-0.0797523	-0.0213501	0.028428	0.183561	0.0764204	0.218801	-0.0251844	0.0361718	0.0898101	0.125483	0.0990238	0.164547	0.291847	0.142704	0.1676	0.110441	0.150422	0.144027	0.173679	-0.0908288	0.0623834	0.0429705	0.0662835	0.0309155	0.17326	0.153365
RI_1180	-0.12985	-0.324945	0.573597	0.315566	0.313801	0.0985871	0.335364	0.779639	0.199974	0.00226386	-0.0997641	-0.339757	-0.181917	-0.192236	-0.178058	-0.0527666	-0.0547164	-0.163129	-0.164562	-0.110764	-0.0449739	-0.0586366	-0.267661	-0.00885757	-0.236292	-0.212029	0.0322353	-0.439378	-0.27681	-0.0522801	-0.149159	-0.125683	-0.0510469	0.0560563	-0.0806628	-0.00358949	-0.0778466	-0.180879	-0.0776978	-0.0778675	-0.0886688	-0.121884	0.0705048	0.00361679	-0.0480714	0.00881799	0.092779	0.204614	0.0169816
RI_1239	-0.08462	-0.0261284	0.0774582	0.0225311	0.0175797	0.104533	0.0883614	0.0803412	0.107309	-0.0819399	-0.0300322	0.10416	0.0711841	0.0502245	0.075146	0.128823	0.100781	0.0618272	0.112078	0.101202	0.153602	-0.0451705	-0.0397467	0.1249	0.0317079	0.0515923	0.0587622	0.220371	0.216516	0.0486672	-0.034615	0.0868958	0.124518	0.0715576	0.200896	0.222337	0.152543	0.200539	0.093699	0.143172	0.137088	0.200602	-0.0276049	0.131142	0.172904	0.0136336	0.0604767	0.208654	0.189971
RI_1241	-0.00327881	0.121795	-0.0802176	-0.0959061	0.0292378	0.0270824	0.145666	0.0341372	-0.00482619	-0.0253296	-0.189945	0.142743	0.0668134	0.063594	0.0685	0.0499161	0.0635759	-0.0371792	0.0894982	0.0610103	0.0688757	-0.0104038	-0.0465207	0.0249176	-0.00338727	-0.00381154	0.149878	0.079815	0.0625608	0.0594824	-0.0617214	0.111888	0.0944807	-0.0742686	0.086604	0.142892	0.0926334	0.195861	0.0666233	0.0590239	0.0980843	0.0934827	-0.0624432	-0.0301869	0.0332377	-0.0535819	-0.0328471	0.124157	0.172839
RI_1279	-0.0285475	-0.0228084	0.163264	0.118472	0.10611	0.314529	0.188724	0.063316	0.00231324	-0.0665003	0.0181338	0.312012	0.249058	0.175469	0.20947	0.198918	0.199346	0.175389	0.302802	0.353053	0.334993	0.100302	0.0414353	0.0994678	0.124039	0.100113	0.0556738	0.167139	-0.00110384	0.0460356	-0.00235135	0.0157888	0.200475	-0.0198744	0.13078	0.131325	0.150227	0.271343	0.122782	0.120138	0.174753	0.154947	0.0297669	0.232959	0.402644	0.184456	0.163278	0.283369	0.272222
RI_1282	0.0548873	0.0701499	0.031729	-0.0219945	0.113336	0.298706	0.157903	0.152692	0.139149	-0.0860831	-0.0692316	0.114318	0.0287322	-0.0259883	-0.0113881	0.0774252	0.0537283	-0.0300389	0.13938	0.150302	0.116611	-0.0580308	-0.103276	0.181901	0.0316769	-0.0079337	-0.0404993	0.169818	0.067767	0.0443269	-0.00530508	-0.0118825	0.115549	-0.061196	-0.00175455	0.0491725	0.0063894	0.147408	0.0210017	-0.00052637	0.0635857	0.0744948	-0.0204433	0.279614	0.271879	0.0815769	0.1236	0.105649	0.183929
RI_1379	-0.00792684	0.0659889	0.0201292	-0.0211526	-0.0344364	-0.00106181	0.0845158	-0.0433201	0.0939609	-0.104437	-0.0569442	0.0735114	0.00611568	0.0011383	0.0187454	0.061671	0.044674	-0.0630072	0.0107739	0.0454106	0.078651	-0.0380514	0.0301121	0.284255	0.172707	0.0147826	0.0508281	0.0438978	0.00673097	0.113281	0.0327315	-0.0904326	-0.0298669	-0.105913	0.114656	0.131156	0.0360237	0.197556	0.028361	0.110702	0.138052	0.132378	-0.197287	0.0862855	-0.0214143	0.134881	0.0895655	0.110053	0.115992
RI_1423	-0.179371	-0.0422965	-0.075392	-0.0597017	-0.0849548	-0.0242961	0.116286	0.0609149	-0.124075	-0.123691	-0.153054	0.0314009	0.0190462	0.0216706	0.0635995	-0.00099506	-0.0087613	-0.0886417	-0.0151008	-0.0780552	0.00807185	-0.108304	-0.0924796	0.010552	0.00181789	0.0190786	0.165318	0.141493	0.17532	0.0901515	0.0523466	0.173903	0.198987	0.116072	0.195097	0.366491	0.200166	0.321193	0.212777	0.230462	0.25467	0.267677	-0.0685443	0.02283	0.0600105	0.0718338	0.0135487	0.128999	0.176554
RI_1463	-0.127905	0.0117047	0.0661796	-0.0325164	-0.0121304	0.0684914	0.128551	0.124953	0.161896	-0.188534	-0.13172	-0.0182544	-0.0327595	-0.0447902	-0.0139462	-0.0980852	-0.135615	-0.117524	-0.0396744	0.0121461	0.049057	-0.111861	-0.157133	0.0564179	-0.0806694	-0.0961014	-0.0238743	0.0826868	-0.00942719	0.0262899	0.000328721	0.0637052	0.141749	0.0789581	0.150868	0.201327	0.10478	0.244451	0.149675	0.179424	0.182919	0.187124	-0.0174101	0.159987	0.0845994	0.0313404	0.00456712	0.0820534	0.245512
RI_1463_2	-0.0428337	0.0174775	0.0321855	-0.136101	0.00957767	0.0708533	0.024067	0.187935	0.0986673	-0.0912603	-0.241527	-0.0609546	-0.13679	-0.168836	-0.136992	-0.0113575	-0.00848098	-0.140269	-0.0770507	-0.0807598	-0.0147889	-0.146108	-0.236117	0.00431602	0.046001	-0.223834	-0.0374012	0.0321687	-0.0428455	-0.208606	-0.14971	-0.079529	0.0330925	-0.089942	-0.00945367	0.0960367	0.0351526	0.0684212	-0.0530353	0.00946011	0.0214783	0.0194327	0.0477377	0.193346	0.0968355	0.0520046	0.138191	0.0557025	0.138484
RI_1494	0.0819984	-0.108355	0.212158	0.0692606	0.214195	0.241493	0.154577	0.251615	0.230967	0.00770688	0.0887523	-0.0163859	-0.0542784	-0.0957904	-0.090324	0.0416578	0.11021	0.0594246	0.0557118	0.15103	0.0663277	0.0674685	-0.123595	0.13009	0.157446	0.0517453	0.0178842	-0.115273	-0.140814	-0.0927613	-0.0946788	-0.0929722	0.043394	-0.0348236	-0.1014	-0.100091	-0.108032	-0.0946117	-0.201207	-0.115291	-0.132186	-0.146256	0.134919	0.189982	0.232069	0.19357	0.198405	0.182976	0.206268
RI_1568	-0.116959	0.0412854	0.0923062	0.0588671	0.000985703	0.307948	0.118811	-0.0012122	0.0454079	0.0472948	0.0702718	0.192354	0.2474	0.213738	0.256604	0.290277	0.275661	0.240194	0.259762	0.302332	0.325823	0.0702547	0.081598	0.200528	0.183848	0.152243	0.0541651	0.300002	0.131521	0.064028	0.0081028	-0.0025041	0.0619488	0.0536009	0.146327	0.25818	0.198464	0.232549	0.108615	0.119145	0.153931	0.180456	0.053787	0.0740686	0.327851	0.297103	0.291189	0.341622	0.266983
RI_1601	-0.213578	-0.178387	0.036171	-0.0027834	-0.111755	-0.118999	-0.0607797	0.101416	-0.119602	0.0349293	-0.0754841	0.0134994	0.0447999	0.0449043	0.0791571	0.109828	0.0513641	0.0783373	-0.0284907	-0.0467342	-0.00488769	-0.100227	-0.0633897	-0.0897118	-0.0508775	0.103421	0.175045	-0.0314252	0.0464922	0.00434884	0.155469	0.149605	0.102632	0.19953	0.186514	0.34017	0.178105	0.212765	0.174538	0.171233	0.159091	0.179363	-0.0622811	0.0330792	0.0253932	0.0459396	-0.0154326	0.229033	0.147014
RI_1644	-0.139186	0.0119452	-0.108872	-0.126748	-0.103342	0.0117839	0.0473642	0.00199001	-0.119294	-0.156897	-0.124769	0.0406126	0.0224481	0.0109033	0.0591636	-0.0137069	-0.0135958	-0.0492622	0.00414574	-0.0197656	0.0532761	-0.15197	-0.134283	0.0253612	0.016271	-0.0034794	0.102088	0.178175	0.201956	0.0482499	-0.0249362	0.124991	0.17521	0.0474507	0.203577	0.310203	0.205128	0.28621	0.185036	0.213746	0.229657	0.263477	-0.0287983	0.0837665	0.126121	0.116103	0.0690574	0.124001	0.181486
RI_1703	-0.0589668	-0.123328	0.163721	0.0590673	0.0973629	0.259238	0.175623	0.111898	0.14028	0.0616153	0.166664	0.201517	0.198887	0.124125	0.133368	0.218985	0.232427	0.242749	0.226803	0.25869	0.242142	0.0715638	-0.00499238	0.211579	0.15863	0.0444013	0.0794578	0.0268216	-0.062281	-0.0590988	-0.0371355	0.00197975	0.148938	0.0984203	0.0663746	0.145758	0.0620001	0.162182	0.0190372	0.077674	0.0884632	0.0739908	0.129088	0.310215	0.261599	0.268236	0.208453	0.284853	0.202898
RI_1718	-0.0452463	0.0782284	-0.0981157	-0.0951701	-0.0168831	-0.0700395	0.0317833	-0.0246936	0.0944866	-0.101504	0.0721194	-0.0361631	-0.0860162	-0.0684304	-0.095002	-0.000366614	-0.0623617	-0.0875045	-0.0766867	-0.0770342	-0.143064	-0.0622902	-0.0910699	-0.105998	0.0220127	0.069782	-0.0576682	0.21477	0.128413	0.142949	0.0969182	0.121731	0.070898	0.0321217	0.0471987	0.128068	0.0204086	0.0640382	0.0653625	0.0584241	0.061708	0.0663555	-0.124155	0.156604	-0.0383394	-0.0138519	-0.000870347	-0.0253948	0.0986483
RI_1735	-0.11955	0.0628884	0.0380912	0.0795714	-0.0686572	0.0503663	0.150091	-0.0379328	0.00411599	-0.0268857	-0.013695	0.16842	0.175927	0.150134	0.180388	0.286589	0.262242	0.104257	0.156318	0.156455	0.251153	0.0822965	0.143796	0.0809425	0.224146	0.142308	0.264957	0.206933	0.296756	0.0135036	-0.160403	0.0266694	0.103477	0.020567	0.272581	0.304469	0.234241	0.212012	0.116695	0.168908	0.199077	0.216159	-0.141886	0.0163872	0.153019	0.15501	0.177786	0.268139	0.19018
RI_1772	-0.00579731	0.0785025	-0.00321798	-0.0058992	0.0428	0.153895	0.167798	0.0317767	-0.117226	-0.178699	-0.102991	0.0919576	0.0778167	0.0552069	0.0840213	0.0578108	0.0703487	-0.0216216	0.133637	0.0848174	0.140222	0.0188008	0.000286986	0.123726	0.0624791	0.0194491	0.0919222	0.18239	0.0789538	0.0402099	-0.0593964	0.0766896	0.130031	0.0172521	0.0181801	0.202922	0.191392	0.17634	0.0408173	0.101992	0.09763	0.136636	-0.0742379	0.0529468	0.230695	0.108111	0.143431	0.232894	0.156374
RI_1795	-0.123484	-0.171045	0.07451	-0.0445929	0.0405476	0.00146661	0.190667	0.239188	-0.0806066	-0.130103	-0.147932	-0.0766087	-0.0994695	-0.125069	-0.0924162	-0.116333	-0.0782779	-0.0783591	-0.0326276	-0.0970761	0.00379392	-0.179588	-0.182464	0.0419934	-0.0724563	-0.211248	-0.0375056	-0.12126	-0.0656892	-0.0193648	-0.171091	-0.00322324	0.0572979	-0.0407652	0.0429884	0.144334	0.154533	0.0841046	0.0367495	0.0914899	0.10425	0.0746641	-0.11859	-0.0283313	-0.00100139	0.0316123	0.0792987	0.128511	0.0287127
RI_1806	-0.150798	0.0334385	-0.00245833	-0.0406913	-0.100247	-0.0837956	0.079694	0.113724	-0.0456031	-0.0914512	-0.139156	-0.0250352	-0.045659	-0.0394703	0.00217103	-0.0187395	-0.0185807	-0.101868	-0.0909462	-0.128347	-0.0568862	-0.0837794	-0.0719266	0.0791286	0.0350049	-0.0169257	0.131673	0.0686203	0.150996	0.0424316	-0.00973969	0.0810319	0.12487	0.0660924	0.186535	0.307591	0.194491	0.231459	0.111065	0.176006	0.196344	0.193903	-0.0369743	-0.127866	-0.0113431	-0.00350376	-0.0337089	0.0581846	0.132129
RI_1858	-0.119355	0.00515898	0.0196215	-0.0864941	0.00158441	0.0843134	0.196065	0.0436784	0.00742871	-0.143468	-0.124183	0.0777723	0.0232594	-0.0290609	0.0133606	0.050651	0.0536751	-0.0191195	0.0728178	0.0564767	0.145477	-0.148606	-0.126195	0.0473467	0.0493023	-0.0750147	0.0675516	0.146559	0.0327909	0.0117505	-0.133534	-0.00159076	0.117672	-0.0106936	0.156238	0.245933	0.249421	0.236831	0.156474	0.201644	0.208005	0.236458	-0.115331	0.0502407	0.168504	0.160608	0.0833123	0.188456	0.102622
RI_1867	0.186856	0.323037	0.0811081	0.195184	0.248739	0.326428	0.259524	-0.0306069	0.211429	0.01299	0.177474	0.252055	0.311982	0.301032	0.252455	0.364539	0.448544	0.303899	0.382614	0.389283	0.329142	0.349383	0.31908	0.294053	0.330277	0.293748	0.237929	0.309959	0.228762	0.156801	-0.033515	0.0748723	0.0989502	-0.0880658	-0.0675153	-0.00452031	-0.0127704	-0.0027033	-0.121089	-0.121262	-0.0636489	-0.0324968	0.0256719	0.111316	0.14208	0.177752	0.257432	0.237669	0.1979
RI_1912	0.103667	0.140631	0.115753	0.0375877	0.171614	0.125476	0.0490134	0.151242	0.226227	-0.00477851	-0.0618745	0.149483	0.0843235	0.0189247	0.0268651	0.105388	0.0294613	0.00692264	0.0911926	0.182822	0.0834124	0.00993142	-0.0766239	-0.0299249	-0.0996943	0.0176936	0.0394387	0.0976365	0.126008	0.0198437	0.0302618	-0.0520829	0.0651931	-0.109095	-0.0113746	-0.035609	-0.0558357	-0.015242	-0.0707885	-0.0756332	-0.0658801	-0.0540395	-0.00777619	0.216139	0.101484	-0.0674878	0.0588337	0.11221	0.0826467
RI_1915	0.18426	0.234924	0.093163	0.17547	0.22943	0.347936	0.2444	0.0286049	0.209602	0.0102798	-0.0932507	0.219838	0.299469	0.291347	0.266816	0.229571	0.290378	0.190816	0.378258	0.319711	0.278124	0.206454	0.258402	0.168363	0.187927	0.150302	0.116412	0.290719	0.128456	0.0116418	-0.127971	-0.0914009	0.0274663	-0.191847	0.0135394	-0.0156712	0.00207207	0.0324618	-0.0802199	-0.0787819	-0.0291639	-0.0249288	0.043388	0.125639	0.189306	0.0850296	0.168172	0.163633	0.166251
RI_1939	0.0711749	0.0507675	0.0795856	0.0474455	0.158598	0.102174	0.0856724	0.156012	0.111139	-0.100418	-0.118534	0.103084	0.0380446	-0.0299602	-0.0350284	0.108394	-0.0349474	-0.0504784	0.0195788	0.161976	0.0982547	-0.0275602	-0.102026	-0.0641523	-0.160506	-0.0721273	-0.0649021	0.0991709	0.0834823	-0.0239604	0.00235531	-0.0300911	-0.00356473	-0.168006	-0.03908	-0.0437913	-0.0728036	0.0045828	-0.0180322	-0.072521	-0.0317494	-0.0177599	-0.08194	0.177305	0.121742	-0.0480479	-0.0264708	0.0719401	0.0669639
RI_1940	0.191984	0.304435	-0.100692	0.075992	0.13817	0.240121	0.203859	-0.295205	0.148227	-0.0510583	0.0603275	0.341296	0.342229	0.303126	0.262547	0.374368	0.351666	0.286832	0.398588	0.43551	0.378733	0.324075	0.358197	0.0781053	0.261102	0.169107	0.209547	0.432288	0.328018	0.0168254	-0.232182	-0.0159584	0.0159329	-0.197593	0.0224628	-0.0116898	0.0370937	-0.0204662	-0.108063	-0.0847159	-0.0490323	-0.0182251	-0.214035	0.0827274	0.188384	0.0354698	0.152967	0.144887	0.0726737
RI_1947	0.145168	0.172081	0.0634237	0.0319283	0.123529	0.247857	0.166214	-0.0526358	0.127295	-0.0978275	-0.0056142	0.195507	0.137299	0.0594761	0.0669527	0.131055	0.146567	0.246734	0.243323	0.281484	0.259051	0.170393	0.070162	0.145825	0.21885	0.0580601	0.0584113	0.174552	0.0952335	-0.0888502	-0.234131	-0.0777213	0.0284725	-0.181997	0.039553	0.00752376	0.0522519	0.0449327	-0.0815048	0.0276133	-0.00858595	0.0405075	0.111184	0.148477	0.195972	0.222097	0.371179	0.232495	0.110645
RI_1957	-0.101718	0.0716926	-0.0534549	-0.0329815	-0.0344293	0.0635996	0.176983	-0.0632608	-0.0808805	-0.264988	-0.0132533	0.0758975	0.0235992	0.00149524	0.0219507	0.0304989	0.0851964	-0.0274588	0.0895805	-0.00208505	0.160734	-0.0140469	0.0350121	0.158907	0.233223	0.0206602	0.129847	0.17758	0.202962	0.0860669	-0.122992	0.0390836	0.159756	-0.0524738	0.182066	0.230799	0.231322	0.213886	0.0963165	0.172034	0.220861	0.230492	-0.175825	-0.086984	0.0496262	0.207304	0.219489	0.186029	0.146063
RI_1960	0.269115	0.189527	0.0816539	0.0562526	0.213413	0.217753	0.170322	-0.0339481	0.300618	0.147228	-0.0193918	0.164101	0.061807	0.0207879	0.00370112	0.205708	0.26795	0.185835	0.195746	0.294536	0.150109	0.190479	0.0765969	0.143686	0.263667	0.0992706	0.079696	0.000679034	-0.0777836	-0.0726823	-0.14271	-0.111096	-0.0858934	-0.220785	-0.0781478	-0.153213	-0.121855	-0.115452	-0.214425	-0.114055	-0.155991	-0.141595	0.00672493	0.139448	0.150439	0.141844	0.222716	0.14539	0.102145
RI_2023	-0.119066	-0.042433	0.0568216	-0.00583075	0.010463	0.073491	0.178604	0.193952	-0.0597525	-0.192696	-0.195984	-0.047475	-0.0454832	-0.0533438	-0.0185668	-0.0591159	-0.0826657	-0.129639	-0.0292971	-0.0968047	-0.0148239	-0.15068	-0.135391	-0.0975579	-0.104733	-0.142447	0.112528	-0.0153314	0.0258224	0.0140269	-0.100186	0.025427	0.0946949	0.0181152	0.120715	0.226933	0.102658	0.169418	0.066066	0.132196	0.099875	0.124133	-0.00181123	-0.0705968	0.0436405	0.0118056	-0.0111586	0.0476892	0.022322
RI_2087	0.0292144	0.125077	0.03109	0.0472442	0.0918278	0.137606	0.0557183	0.0543831	-0.121173	-0.0796633	0.0494667	-0.0647108	0.136858	0.131512	0.129958	0.0785803	0.126152	0.0398805	0.179209	0.0568746	0.140018	0.0364499	0.116561	-0.0403347	0.0952946	-0.101159	0.0923271	-0.195028	-0.109909	0.0151869	-0.163536	-0.0696932	0.0962676	-0.0970959	0.0292949	-0.00856259	-0.0423603	-0.0701657	-0.135057	-0.0496764	-0.0710813	-0.0510987	0.0319509	-0.177812	0.0769726	0.0863766	0.11056	-0.0516826	-0.0955599
RI_2196	-0.17278	-0.109834	0.0477373	0.0137714	-0.045495	0.0855362	0.108814	0.156122	-0.0967208	-0.126968	-0.145524	-0.0315382	-0.0166414	-0.0565396	-0.00814367	-0.011036	-0.0287819	-0.0971064	-0.00330653	-0.0789199	0.0504845	-0.175032	-0.0972314	-0.0824026	-0.0831282	-0.172171	0.0498468	-0.0843596	0.0128404	-0.0415403	-0.139165	-0.0245487	0.0689082	0.0285944	0.165291	0.231339	0.139741	0.191593	0.11373	0.176313	0.131897	0.157239	-0.0160937	-0.0519546	0.0604228	0.105649	0.0590788	0.101701	0.00684905
RI_2210	-0.0096609	0.0838932	0.0784908	0.0355808	0.0657724	0.100629	0.126623	0.215792	0.0165262	-0.0816758	-0.108112	0.019838	-0.0452806	-0.0785354	-0.0544752	0.0323988	-0.0331272	-0.0942066	-0.00563882	-0.0249696	0.0165146	-0.0876183	-0.055259	-0.11278	-0.0428155	-0.0753558	0.201375	0.0409149	0.0662565	0.0937865	-0.106521	0.0359284	0.127429	-0.0430303	0.0779401	0.112196	0.0123461	0.0957144	-0.00896276	0.04164	0.0510749	0.0496878	-0.0580143	-0.0925475	0.0209799	-0.0797674	0.0365403	0.0102349	0.0262551
RI_2238	0.231802	0.0462658	0.184354	0.113193	0.196705	0.189796	0.105245	0.067616	0.296389	0.11168	0.0603419	0.0426829	-0.0232295	-0.0682841	-0.0960164	0.0843096	0.0471627	0.0576965	0.0799797	0.190219	0.0470671	0.133851	0.0198649	0.0486265	0.0433313	0.0141963	0.000656854	0.0556879	-0.0885449	-0.109962	-0.0880511	-0.199291	-0.117089	-0.154611	-0.221853	-0.311801	-0.223087	-0.23212	-0.168206	-0.208991	-0.214107	-0.231983	0.0692048	0.183426	0.0995761	0.010692	0.125031	-0.0326168	-0.00738166
RI_2336	0.0461165	0.227555	0.0183618	0.0757495	0.00934368	0.0264887	0.0983142	-0.003902	0.207056	0.0352461	0.117301	0.163486	0.102526	0.133086	0.11257	0.205664	0.212481	0.117364	0.124096	0.146369	0.146838	0.221126	0.139065	0.177053	0.177128	0.167219	0.266111	0.304134	0.213867	0.169356	0.0643941	0.102291	0.0895435	-0.0183187	0.0218793	0.125604	0.0178901	0.0763144	0.0125112	0.0453211	0.0754546	0.0491058	-0.113364	0.0707795	-0.0365121	0.0169315	0.122766	0.116106	0.153686
RI_2351	0.0957572	0.227611	-0.242148	-0.0927034	0.0100918	0.09557	-0.00347554	-0.234311	0.0356649	0.108227	0.00602319	0.141727	0.149344	0.114797	0.097959	0.163784	0.149463	0.19313	0.158849	0.15258	0.133995	0.0781377	0.165949	0.194731	0.277136	0.229938	-0.00554486	0.188608	0.159596	0.0997175	0.0806065	0.101485	0.0230308	-0.125838	0.0678684	0.11728	0.0217872	0.146919	-0.0454876	0.025175	0.0158958	0.0909981	-0.0991226	0.00088047	0.100068	0.0724695	0.0939889	0.103055	0.15569
RI_2365	0.0375024	0.0939065	0.12966	0.0535548	0.142188	0.305449	0.238194	0.0871181	0.0861408	-0.0662665	-0.170894	0.217241	0.116568	0.0800211	0.107528	0.175916	0.125918	0.0364773	0.213912	0.223304	0.176679	-0.0405032	-0.0483639	0.116381	0.0769702	0.109134	0.12374	0.209585	0.133656	0.0737199	0.0180832	0.0901693	0.230085	-0.0427037	0.0305483	0.175259	0.0936559	0.21863	0.110014	0.105779	0.125216	0.149002	0.0195614	0.254772	0.279093	0.19891	0.200264	0.284805	0.221344
RI_2381	-0.0997675	-0.165865	0.290166	0.153958	0.104974	0.0412616	0.16673	0.498881	-0.0941695	-0.0946925	-0.0187087	-0.229887	-0.107795	-0.0913739	-0.0833025	-0.0660145	-0.0731518	-0.0746779	-0.0775448	-0.151291	-0.0290674	-0.100048	-0.130429	-0.10271	-0.135677	-0.271662	0.0472975	-0.32418	-0.106989	-0.0562592	-0.269286	-0.0251382	0.0782533	-0.0482716	0.0411061	0.0917021	-0.0366515	-0.0739226	-0.0364086	0.0110038	-0.00288332	-0.00138417	0.0526057	-0.0440503	0.0209699	-0.000299811	0.0975555	0.0291667	-0.035494
RI_2392	-0.121637	-0.292407	0.468912	0.240048	0.284292	0.0521096	0.303648	0.722002	0.186024	-0.10135	-0.153367	-0.30668	-0.182766	-0.179607	-0.164231	-0.0857864	-0.110777	-0.210062	-0.211491	-0.140569	-0.110534	-0.115799	-0.3177	-0.0550771	-0.270614	-0.236322	0.132676	-0.310892	-0.144752	-0.105305	-0.137541	-0.122539	-0.0529814	0.0554912	-0.0682736	0.0320883	-0.0707626	-0.173545	-0.0612634	-0.0766712	-0.0535138	-0.0910378	0.0509099	0.0428907	-0.0228062	-0.0261094	0.0592018	0.180273	0.0192544
RI_2394	0.0856068	0.112494	0.161383	0.0963795	0.159543	0.144218	0.235267	0.111479	0.177718	-0.199482	-0.138631	0.078393	0.0106697	-0.00625737	-0.0149604	0.167176	0.053204	-0.077199	0.0868878	0.107419	0.100839	0.0540748	-0.0318421	-0.0426129	-0.0101845	0.0202416	0.160834	0.255919	0.152987	0.00553582	-0.0556548	0.0135459	0.124541	-0.0759539	0.0267357	0.0601121	0.0126328	0.10153	0.032453	0.0186104	0.0378691	0.0510809	-0.0571551	0.113426	0.165964	0.0793258	0.0204273	0.110317	0.0693772
RI_2404	0.0598514	0.2002	-0.046854	-0.0509524	0.0474909	0.0858949	0.0899831	-0.026626	0.173619	0.0790617	0.106162	0.107114	0.145429	0.150014	0.126089	0.250603	0.273586	0.0337055	0.169309	0.108446	0.106811	0.076146	0.0282001	0.119233	0.185532	0.153422	0.184602	0.181134	0.131145	0.0783265	-0.010884	-0.00907598	0.0202656	-0.026372	0.0925883	0.0834083	0.0457942	0.120574	-0.0222163	-0.0103167	0.00733585	0.0585751	-0.122869	0.0543648	0.0533279	0.072771	0.0631795	0.080767	0.120892
RI_2435	-0.131505	-0.410076	0.455812	0.196621	0.260488	0.0598041	0.166816	0.626011	0.126779	-0.0511007	-0.0831893	-0.252847	-0.0679421	-0.0687728	-0.0549569	-0.0691225	-0.0911804	-0.0769883	-0.159268	-0.0457528	-0.0518737	-0.138839	-0.347627	-0.0640612	-0.324408	-0.251018	0.0155124	-0.393275	-0.259921	-0.15562	-0.0959381	-0.177082	-0.10824	0.0670989	-0.0600476	-0.029131	-0.0698182	-0.214886	-0.0586631	-0.084743	-0.081858	-0.143298	0.0996614	0.108844	-0.000417746	0.0480538	0.0497319	0.207686	-0.033894
RI_2442	-0.136348	-0.0718376	-0.0161949	-0.0507479	-0.0849221	0.144266	0.141961	-0.0682425	-0.155559	0.154254	-0.00763872	0.288401	0.196734	0.130122	0.192307	0.209218	0.240276	0.207709	0.230224	0.182444	0.270971	-0.0103867	0.0292983	0.0794279	0.194766	0.0763453	-0.0141073	0.0123861	0.0127747	0.0218	0.00206916	0.0947084	0.248882	-0.00336486	0.205496	0.234145	0.274828	0.277509	0.216973	0.234546	0.251601	0.226457	0.121919	0.0748231	0.320798	0.292672	0.19333	0.292138	0.25954
RI_2458	-0.00576389	0.000631323	0.109873	-0.00555334	0.12535	0.164327	0.232724	-0.0261287	0.0686026	0.208067	0.134633	0.0982167	0.212647	0.160253	0.14765	0.208805	0.167303	0.127751	0.15191	0.17258	0.210836	0.066595	0.0407668	0.014865	0.0316154	0.132645	0.139905	0.0760726	-0.00997819	-0.0313433	-0.0599067	0.0395556	-0.137843	0.00624139	0.160941	0.120566	0.136245	0.0805306	0.0794475	0.102494	0.066944	0.0880029	0.0184151	0.0477403	0.0994553	0.154727	0.254408	0.266883	0.0583167
RI_2470	0.0300984	0.0508735	-0.117783	-0.244906	0.103763	0.019916	-0.0587232	-0.0587811	0.0433712	-0.0679634	0.0344783	0.0836686	0.0392766	-0.0410005	-0.0527774	0.0030478	-0.0544064	-0.00265262	0.0221468	0.103717	0.0547439	-0.111126	-0.170632	-0.17906	-0.142854	-0.0883809	-0.0237631	0.0511974	-0.0245283	-0.0847549	0.19847	-0.0700908	-0.0385013	-0.0271093	-0.00520624	-0.0307543	-0.105573	0.0156818	-0.0384982	-0.08104	-0.0178123	-0.0361678	-0.0999024	-0.0368808	-0.0364179	0.0170055	-0.0305398	-0.0614555	-0.0407424
RI_2490	0.0615378	0.0716339	-0.128866	-0.214505	0.118386	0.0130444	-0.0727123	-0.0434192	0.0859284	-0.157111	-0.0738889	0.00702909	-0.030933	-0.119504	-0.112756	-0.068794	-0.0987198	-0.0602689	-0.00239511	0.0783783	0.0155092	-0.102814	-0.158797	-0.106003	-0.145108	-0.146954	0.0234728	0.0863292	-0.00368039	-0.12887	0.0786691	-0.0993956	-0.0505368	-0.0748607	-0.0682597	-0.0811211	-0.18655	-0.0112294	-0.0892245	-0.125284	-0.0434944	-0.0811697	-0.123214	0.0323421	-0.0352806	-0.00722398	0.00473636	-0.112218	-0.0801871
RI_2491	0.0203237	0.0839128	0.163116	-0.000656718	0.184486	0.156642	0.193463	0.191122	0.215857	-0.180025	-0.112845	0.0151811	-0.00871284	-0.0738138	-0.0463437	0.0728375	-0.0270484	-0.0647019	0.040608	0.143327	0.126243	-0.0623878	-0.163299	-0.112248	-0.0710105	-0.0814271	0.186651	0.18552	0.0806268	-0.0595697	-0.0744006	-0.0493081	0.126808	-0.063094	0.051925	0.0859756	0.0135615	0.104993	0.0117462	0.0151118	0.0374895	0.0560382	-0.00892544	0.151257	0.156462	0.0650503	0.0399129	0.12862	0.0690353
RI_2542	0.125087	0.13231	-0.148702	-0.184509	0.162706	-0.0133291	-0.086355	-0.106223	0.0295969	-0.0941116	0.00218055	0.0158886	-0.0176741	-0.0850628	-0.114412	-0.103508	-0.163675	-0.0782442	-0.0388731	0.0693462	-0.0147281	-0.0685139	-0.0723649	-0.122577	-0.207149	-0.0945382	0.029657	0.0911517	0.0438465	-0.127885	0.16341	-0.0509044	-0.143609	-0.0542237	-0.122244	-0.130888	-0.230392	-0.0731439	-0.124629	-0.164286	-0.0883838	-0.117287	-0.152049	-0.019593	-0.148063	-0.0637135	-0.0135464	-0.140366	-0.106097
RI_2561	-0.169697	-0.42497	0.457343	0.172728	0.220098	-0.0414325	0.158234	0.683857	0.15967	0.00609358	-0.118237	-0.30372	-0.176968	-0.1634	-0.144774	-0.143607	-0.161323	-0.198561	-0.279056	-0.185451	-0.17041	-0.187548	-0.390462	-0.08373	-0.354734	-0.254403	0.0460153	-0.424125	-0.227957	-0.113338	-0.0557157	-0.133844	-0.10113	0.118028	-0.0437957	0.00402322	-0.0592835	-0.189598	-0.0240858	-0.0601609	-0.0404007	-0.113518	0.079979	0.0801536	-0.0721887	-0.0497924	-0.0383224	0.165443	-0.0174766
RI_2572	0.144545	0.220796	0.13669	0.139728	0.26264	0.278082	0.393086	0.0646245	0.231864	-0.0852159	-0.107806	0.106256	0.107265	0.0766666	0.0695903	0.213436	0.144245	0.0205886	0.187837	0.289592	0.235865	0.179937	0.0989168	0.0329175	0.103007	0.0485269	0.200162	0.397207	0.195795	-0.00870264	-0.154615	-0.0506414	0.0186806	-0.133861	-0.00170875	0.101563	0.0284797	0.0701386	-0.0370515	-0.01784	0.0216402	0.0421175	-0.101252	0.155329	0.199937	0.0697781	0.163208	0.21993	0.205097
RI_2668	0.134207	0.0699705	-0.035238	-0.0999917	0.101677	0.0367834	0.0248555	0.0221897	0.137017	-0.265296	-0.132346	0.0395089	-0.0713653	-0.0858133	-0.0956875	-0.0353578	-0.0961012	-0.0762337	-0.0564295	-0.000405004	-0.0312301	-0.0612989	-0.171868	-0.0860698	-0.106596	-0.0469572	0.0966943	0.17839	0.248295	-0.0270618	-0.0236062	-0.00721994	0.0549438	-0.120204	-0.0783361	-0.0499686	-0.107865	-0.00310932	-0.0577551	-0.109961	-0.0787993	-0.0384821	-0.0561703	0.190195	0.0817407	-0.0541555	-0.0191547	-0.0668971	-0.000111616
RI_2669	0.0725016	0.188132	0.064238	-0.0187784	0.218093	0.159947	0.144411	0.139967	0.276881	-0.14372	-0.0758579	-0.0341931	-0.00388405	-0.0838358	-0.0692292	-0.0222067	-0.0601338	-0.0738593	0.0273824	0.115801	0.123824	-0.024293	-0.135444	-0.027487	-0.0895446	-0.106276	0.126818	0.197202	0.108365	-0.140001	-0.0223219	-0.163452	0.0213061	-0.0719335	-0.00980462	0.0331142	0.00299675	0.0532623	-0.068948	-0.0691179	-0.0154124	0.01567	-0.0192622	0.153696	0.134334	-0.0518698	0.0743435	0.117188	0.0882402
RI_2672	0.0559732	0.129096	-0.102011	-0.00312406	0.000934043	-0.0515584	-0.00661162	-0.0632541	0.0213705	0.0960032	0.1737	0.152767	0.0939469	0.11121	0.0951286	0.180016	0.181766	0.140072	0.106294	0.0640941	0.0647829	0.176553	0.0815694	0.14424	0.225264	0.149997	0.207157	0.0972255	0.141246	0.13471	0.0099847	0.11298	0.0361564	-0.0374823	0.0209164	0.0256109	-0.00597714	-0.0217029	-0.0225984	-0.0451359	-0.0288644	0.00748824	-0.11953	0.0146617	0.00150193	0.015162	0.0934227	0.0344736	0.0985103
RI_2692	0.0363869	0.0207918	0.154132	0.0607634	0.167612	0.189444	0.103861	0.112492	0.204483	0.00045915	0.115484	0.0938312	0.0709436	0.0539191	0.0271893	0.147423	0.164899	0.132399	0.119939	0.156185	0.135279	-0.00513877	-0.0489458	0.00603898	0.104475	0.130105	0.0593799	0.14589	0.127852	0.0535171	-0.0196635	0.00486464	0.0465107	-0.0929235	0.0516586	-0.019535	-0.0325127	-0.0469765	-0.0453279	-0.0215033	-0.0125673	-0.0161688	-0.0150315	0.185752	0.0989015	0.125805	0.147244	0.242468	0.119257
RI_2776	-0.0389506	-0.149784	0.215532	-0.0882147	0.146228	0.0393719	0.0884358	0.324876	0.149765	-0.129151	-0.151741	-0.144282	-0.120046	-0.16268	-0.142755	-0.0790211	-0.185271	-0.183301	-0.145591	-0.0343132	-0.0369121	-0.240641	-0.408326	-0.210629	-0.309549	-0.235019	0.064424	0.00711099	-0.0764487	-0.203181	0.0386229	-0.198734	0.00402412	0.0165435	-0.0332947	0.0417556	-0.0405949	0.0448651	0.0710385	0.0207978	0.0568003	0.00474159	0.0611239	0.192994	0.0742936	0.0384159	-0.07014	0.0724574	-0.0416538
RI_2801	-0.0920307	-0.000775744	0.0241752	-0.000213849	0.029237	0.0427904	0.173753	0.0915484	0.0551573	-0.294346	-0.190841	-0.0858493	-0.106023	-0.118922	-0.0780651	0.0107247	-0.0585729	-0.136955	-0.0462646	0.0149119	0.0608543	-0.10949	-0.152853	-0.0296447	-0.0157614	-0.0826897	0.144983	0.330235	0.19528	-0.0611795	-0.0239872	0.00503981	0.137317	0.0384548	0.105136	0.209612	0.126078	0.235443	0.191909	0.131742	0.197778	0.224112	-0.0370471	0.144247	0.144587	0.0775672	-0.0491154	0.11052	0.11191
RI_2804	-0.101013	0.0417487	7.33648e-05	-0.0531425	-0.0546422	-0.0648972	-0.141908	-0.176602	0.0577133	-0.0947002	-0.0804369	0.0862026	0.0374904	-0.00732572	0.0127061	0.0693111	0.0389083	0.0506816	0.0615907	0.115604	0.149356	-0.0837238	-0.00746918	-0.114469	0.04024	0.0693088	0.10617	0.193215	0.0345238	-0.129706	0.180313	-0.122002	0.00433102	0.0806713	0.149488	0.141507	0.106396	0.148869	0.12636	0.152283	0.109685	0.194708	0.0701917	-0.00103702	0.0905741	0.145575	0.0644181	0.148596	-0.0173018
RI_2854	0.0515914	0.107119	-0.121162	-0.0336632	0.0459498	0.0858525	0.195292	-0.105383	-0.0239883	0.176594	0.0338133	0.066692	0.119745	0.153683	0.117572	0.0920098	0.190442	0.134348	0.14278	0.0908204	0.0935056	0.120258	0.125634	0.146924	0.28842	0.126734	0.0352607	-0.0319296	-0.0582291	0.181519	-0.0994506	0.071596	-0.0467561	-0.110906	0.0116139	0.0601898	0.0876126	-0.0245692	-0.0308733	0.00926694	-0.0178898	0.0172574	0.0163879	-0.0500715	0.0323179	0.0731813	0.164932	0.112458	0.0688188
RI_2863	0.018363	0.00604116	0.106069	-0.00536715	0.0596836	0.103861	0.0330389	0.0785701	0.115499	-0.155299	-0.0158337	0.110523	0.0414743	-0.0259588	-0.007236	0.0911903	-0.00675165	-0.023164	0.00338675	0.0598613	0.0744354	-0.120615	-0.132466	-0.125964	-0.1672	-0.114122	0.0159611	0.0355335	0.0355802	-0.133499	-0.0485617	-0.0446976	0.0151416	-0.0366768	0.0666099	0.009127	-0.0480874	0.104812	0.0136166	0.0105117	0.0245253	0.04922	-0.0740276	0.15746	0.114417	0.0583465	-0.0155094	0.0221323	-0.0271388
RI_2866	-0.059722	0.142885	-0.0854408	0.0654457	0.0357007	0.0624259	0.0869391	-0.0305527	-0.000465477	0.0514753	0.0143708	0.143573	0.137474	0.147168	0.161706	0.208853	0.230628	0.138669	0.141883	0.0579861	0.120741	0.0165446	0.0996439	0.14782	0.261854	0.176109	0.136585	0.0924115	0.137548	0.232989	0.18485	0.246992	0.248095	0.0208348	0.0511416	0.161698	0.0924398	0.169437	0.112437	0.0827988	0.131588	0.131957	-0.0544239	0.0605696	0.0578511	0.108206	0.0727703	0.212251	0.241822
RI_2882	-0.0726853	0.119089	-0.0521907	0.0477416	0.0326665	0.00365024	0.0626871	0.0212221	-0.0161135	0.0141541	0.00204026	0.0767929	0.06256	0.0762539	0.0965679	0.149803	0.152534	0.0581581	0.0589818	-0.00105837	0.056285	-0.0486785	0.00832667	0.0792632	0.169281	0.125592	0.124168	0.0475201	0.106035	0.213643	0.23144	0.230056	0.261473	0.0562898	0.0404786	0.174268	0.0844687	0.176457	0.138922	0.0989448	0.13498	0.14467	-0.0527796	0.0702699	0.00508942	0.103943	0.0231265	0.186905	0.206964
RI_2898	-0.110107	-0.239974	0.341103	0.0628166	0.205971	-0.0170373	0.127631	0.617102	0.163635	-0.0599159	-0.167363	-0.353482	-0.247965	-0.258471	-0.218432	-0.141103	-0.172751	-0.176947	-0.235762	-0.154006	-0.165079	-0.203368	-0.439382	-0.126899	-0.232942	-0.252352	0.0671459	-0.31873	-0.200476	-0.103406	-0.0312886	-0.0920443	-0.00987331	0.0380619	-0.0490215	0.010581	-0.125665	-0.13918	-0.0703955	-0.0594728	-0.0462961	-0.0829877	0.11073	0.0427596	-0.044123	-0.00545497	0.00321375	0.0710109	-0.0459139
RI_2939	-0.108605	0.0145008	0.015068	0.181851	0.0158627	0.0440697	0.183212	0.058134	0.0253014	0.0503273	0.00821185	0.131459	0.112665	0.161947	0.172487	0.220565	0.255908	0.134894	0.121742	0.0188653	0.103259	0.0877978	0.130438	0.176684	0.286885	0.191538	0.151529	0.118915	0.194354	0.248283	0.0706448	0.249178	0.252844	0.0397751	0.0781946	0.202692	0.160716	0.139697	0.147549	0.11661	0.15252	0.142234	-0.056203	0.0998913	0.112889	0.0957855	0.10349	0.269137	0.271544
RI_2955	-0.00885111	0.100106	-0.0029646	0.0107047	-0.000513703	-0.000443517	0.0597522	-0.0831664	0.20281	-0.0106272	0.0610315	0.12532	0.103893	0.115259	0.120538	0.242699	0.27549	0.0793585	0.118028	0.0500517	0.135006	0.0352948	0.0318872	0.069481	0.167715	0.100198	0.207176	0.292393	0.267981	-0.0250784	0.0156796	-0.0630347	0.0213456	-0.003358	0.10374	0.126965	0.14014	0.157103	0.103028	0.0705306	0.139128	0.135709	-0.0632524	0.181897	0.123287	0.0923679	0.0953247	0.225245	0.114634
RI_2956	0.0188955	-0.00151137	0.0865928	0.00194466	0.143431	0.188176	0.136966	0.11752	0.0478954	-0.0657789	0.00753004	0.0604248	0.0890511	0.0542368	0.0760081	0.0414289	0.101907	0.0931953	0.161476	0.179686	0.184535	0.0475131	-0.105266	0.0103789	0.0253323	-0.00437408	-0.0123884	0.153799	-0.00943002	0.000522822	-0.0417387	0.00722073	0.0381792	0.0254731	0.0971584	0.0837571	0.0334544	0.131964	0.0115517	0.0322801	0.0943665	0.113043	0.0180136	0.210975	0.192179	0.113708	0.229569	0.227095	0.157304
RI_2974	-0.00854153	0.0259668	-0.0139178	0.0681041	0.010369	0.14973	-0.0329664	-0.128365	-0.00854873	0.0565994	-0.0266958	0.230393	0.252972	0.274174	0.294882	0.210264	0.303958	0.293335	0.292955	0.294604	0.291763	0.133005	0.193043	0.113643	0.281686	0.140807	0.0288963	0.227466	0.156005	0.0462912	0.0688662	0.0374121	0.167114	-0.0187427	0.0687999	0.136664	0.20206	0.16708	0.0938664	0.0775622	0.10234	0.110601	0.0300716	0.145389	0.24199	0.107477	0.0925164	0.267869	0.130812
RI_2979	-0.0501125	-0.0219042	-0.0126623	0.012456	0.0390244	-0.0284992	0.181549	-0.102248	0.166891	-0.126151	-0.147629	0.0389986	0.0368614	0.0219033	0.0318359	0.125138	0.0346871	-0.179702	-0.0285428	0.0260255	0.052016	-0.023374	0.0230486	0.0617373	-0.00771823	-0.0114483	0.191483	0.238128	0.197753	-0.167964	-0.196836	-0.0986048	-0.0419754	0.0471831	0.202632	0.186237	0.209505	0.137445	0.0946181	0.122596	0.142009	0.165136	-0.0928193	0.0081368	0.174652	0.0582916	-0.0275622	0.116311	0.0733006
RI_3011	0.181214	0.0808892	0.25689	0.0132118	0.322921	0.243546	0.252783	0.312693	0.155656	0.104327	0.0154213	-0.0917525	-0.0835634	-0.134904	-0.146922	0.0490611	0.0770886	0.0201956	0.025569	0.0994928	0.0370401	0.00218707	-0.146457	0.0375131	-0.000701417	0.00298426	0.117302	-0.0937226	-0.108825	-0.0105273	-0.0480159	-0.0657846	-0.0451765	-0.111391	-0.118584	-0.0850185	-0.230424	-0.079182	-0.170272	-0.13123	-0.121783	-0.147112	0.052338	0.17868	0.029353	0.11148	0.230193	0.0687666	0.0394919
RI_3012	0.00426228	0.078624	0.139214	0.155437	0.153328	0.0837034	0.151473	0.33398	0.159129	-0.0161501	0.00312732	0.0109631	-0.0320992	0.0262457	-0.00503687	0.0646742	0.106759	-0.0270545	0.0236985	-0.028391	-0.00133571	0.0633041	0.0223659	0.191036	0.164776	0.0560578	0.125248	0.111187	0.203176	0.143472	-0.04453	0.163754	0.185544	-0.101863	-0.0961957	0.0416461	-0.0861325	-0.0390549	-0.0545162	-0.0686037	0.0346893	-0.0275305	-0.0711017	0.159823	0.02229	-0.0331873	0.0975206	0.0925642	0.159687
RI_3227	0.145911	0.10039	0.170896	0.0958092	0.249568	0.317663	0.272556	0.116983	0.20765	0.0202157	0.164612	0.0189394	0.110865	0.071358	0.0427247	0.127329	0.244072	0.297163	0.218202	0.316354	0.227151	0.244612	0.0380442	0.117919	0.142698	0.00337295	-0.0264213	-0.0108966	-0.105698	-0.119533	-0.310493	-0.142263	-0.181399	-0.083466	-0.0864446	-0.0738762	-0.0454689	-0.0918093	-0.227686	-0.167445	-0.164073	-0.123554	0.217415	0.0657288	0.254295	0.153413	0.281927	0.196744	0.1248
RI_3292	0.0628608	0.122122	0.039082	-0.042471	0.165422	0.102108	0.100532	0.0806389	0.109399	-0.285233	-0.0558392	-0.013272	0.0113543	-0.0406425	-0.0302971	-0.0487208	-0.0153153	0.0102221	0.0305232	0.171619	0.156034	0.137212	-0.0730194	-0.12087	-0.0569381	-0.0838735	0.0302712	0.0792454	-0.0103362	-0.145247	-0.219822	-0.0643304	0.0606001	-0.073766	0.0104101	-0.0247058	0.0260461	0.0315225	-0.0843903	-0.0739466	0.011824	0.0165749	0.0795093	0.0879021	0.19321	0.00670814	0.0544067	0.0719775	0.104756
RI_3293	-0.0401576	-0.182008	0.270733	-0.0114501	0.147574	0.0349828	0.101825	0.321279	0.134688	-0.172641	-0.210899	-0.136566	-0.0966564	-0.135032	-0.117869	-0.0699686	-0.233175	-0.197822	-0.109686	0.022983	0.00247432	-0.148668	-0.323451	-0.216776	-0.33703	-0.198726	0.135571	-0.000573959	-0.0720264	-0.152169	0.0539973	-0.165578	-0.0365218	0.060471	-0.0017538	0.026704	-0.034889	0.0241184	0.0735207	0.00717468	0.0142952	-0.00699254	-0.0151018	0.164451	0.0315732	-0.0304427	-0.0862056	0.0639729	0.00338306
RI_3434	0.0653263	0.180392	-0.0318267	-0.0469745	0.0159764	0.0442544	-0.0504084	-0.0734628	0.217238	-0.221562	-0.0318984	-0.0653025	0.0670904	0.0705192	0.0467325	0.0482875	0.0622274	-0.0445661	0.0920056	0.0615083	0.0315025	-0.0332093	-0.0399929	-0.0537913	-0.0457123	-0.0336705	0.0854425	0.274288	0.15422	-0.166162	0.0785507	-0.158585	-0.060577	0.0957606	0.0159292	0.027013	-0.00255899	0.0345691	-0.0545309	-0.0594189	-0.0161144	0.00908418	-0.0897897	0.0197223	0.0305004	-0.069974	-0.0839936	-0.0118411	-0.0334777
RI_3449	-0.0292134	-0.108198	0.236396	0.0132257	0.153491	0.0522511	0.106977	0.280368	0.185677	-0.183479	-0.110472	-0.0555623	-0.0601674	-0.125402	-0.105003	-0.033617	-0.156538	-0.0924287	-0.0657618	0.0572391	0.0552273	-0.173827	-0.274002	-0.169654	-0.262364	-0.247933	0.0750723	-0.0144984	-0.141708	-0.198251	-0.0664664	-0.177511	-0.00995759	0.0200384	0.0274191	0.0435797	-0.0457734	0.0419829	0.0400256	0.000277413	0.0309268	0.0128528	-0.0346486	0.0674119	0.102876	0.0240964	-0.076653	0.075421	-0.0684915
RI_3584	0.109421	0.140449	0.18658	0.19188	0.201344	0.282264	0.329878	0.176608	0.168967	-0.192286	-0.00656693	0.205263	0.143798	0.146754	0.140717	0.250544	0.196324	0.0153346	0.263158	0.251861	0.221265	0.173791	0.109398	0.16657	0.164043	0.0695354	0.241508	0.342057	0.274955	0.0789485	-0.205055	0.0664019	0.210121	-0.116372	0.034309	0.102296	0.0664208	0.118434	-0.0334796	-0.0249492	0.0513715	0.0497682	-0.0917245	0.287905	0.254318	0.0793293	0.147032	0.215205	0.192984
RI_959	0.0356566	0.127437	0.0616049	0.00151102	0.129522	0.126701	0.17771	0.0778927	0.210427	-0.199496	-0.0901904	0.108431	0.0397464	-0.0124133	0.0167617	0.147399	0.0443422	-0.0247045	0.0701571	0.159403	0.136967	-0.0209565	-0.0978843	0.0149921	0.0341839	0.0351567	0.21927	0.377683	0.314839	-0.0299078	-0.00295204	-0.0320757	0.105638	-0.0668066	0.0779494	0.142839	0.0508773	0.13416	0.061034	0.0408829	0.106333	0.129318	-0.0824235	0.23692	0.164571	0.0779682	0.0922205	0.190978	0.152748
RI_967	0.187962	0.201383	0.0377922	-0.036781	0.20722	0.241639	0.161076	-0.00769332	0.302131	-0.11744	-0.0798774	0.0162543	0.0600083	-0.0290304	-0.0283414	0.158881	0.0763175	-0.0195967	0.151291	0.261636	0.204821	0.0281049	-0.0512192	0.0433245	0.11795	0.0368081	0.125506	0.176186	-0.0317427	-0.148463	-0.0436464	-0.232431	-0.0610731	-0.138312	-0.0479643	-0.0450675	-0.0357821	-0.031076	-0.0556751	-0.0931147	-0.0908079	0.00365674	-0.00375024	0.204446	0.217128	0.170818	0.126086	0.1507	0.0777869
RI_968	-0.207538	0.0473222	-0.168028	-0.131516	-0.183531	-0.212532	-0.104778	-0.0969626	-0.17954	-0.139587	-0.0383752	-0.021403	-0.0173643	0.0124325	0.0289902	0.0953887	0.0228709	-0.0403325	-0.0951239	-0.113307	-0.0378329	-0.154264	-0.0350083	-0.131141	0.0209955	0.0908694	0.160417	0.146587	0.270933	0.0170037	0.0985524	0.166907	0.160124	0.0926037	0.248353	0.345086	0.220385	0.267198	0.173196	0.217635	0.205789	0.249735	-0.168992	-0.0558143	-0.0477937	0.053389	-0.0600054	0.0606714	0.101079
RI_968_2	-0.210225	-0.0869126	0.0807221	0.0410654	-0.0420095	-0.0564963	0.136931	0.163908	0.0104222	-0.233558	-0.110892	-0.0605495	-0.0765153	-0.0753853	-0.037489	0.0353858	-0.0171898	-0.0820326	-0.121417	-0.0822771	0.00800778	-0.107677	-0.125497	-0.0781138	-0.0233259	0.0141099	0.217772	0.182575	0.301389	-0.0313933	-0.038995	0.0704825	0.11487	0.113729	0.211417	0.331353	0.19123	0.207777	0.160459	0.193792	0.205512	0.228239	-0.0915718	0.0976526	0.0671975	0.0904715	0.0656801	0.211846	0.18008
RI_973	0.183879	0.307164	-0.378058	-0.2132	-0.0780452	0.0355956	-0.0116545	-0.499436	0.079189	-0.216289	-0.0543439	0.311936	0.0659607	0.0374565	0.039791	0.0779798	-0.0182815	0.0339073	0.113995	0.199874	0.110173	0.111333	0.101225	0.00484127	0.169559	0.149192	0.181951	0.758978	0.525643	-0.00436198	0.0357044	0.046104	0.0864433	-0.141624	0.0306728	0.0397171	0.0737968	0.181261	0.0746894	0.00396367	0.100336	0.124803	-0.125632	0.229677	0.141608	-0.0304687	0.0399466	-0.00609671	0.153025
RI_980	-0.141694	0.0766359	-0.10615	-0.137945	-0.0588402	0.0189656	0.0778532	-0.0187645	-0.00887944	-0.174768	-0.0998626	0.0952203	0.0784977	0.0473311	0.0889184	0.0853625	0.0492662	-0.0535362	0.0683966	0.0315539	0.104924	-0.0970907	-0.0973139	0.0131656	0.0329991	-0.00809768	0.170541	0.262914	0.261742	-0.0264532	-0.0125833	0.105912	0.161434	0.0949192	0.217173	0.341648	0.214202	0.286313	0.157346	0.174103	0.225062	0.263375	-0.0949359	0.0667147	0.136795	0.0969305	0.054645	0.138651	0.162451
RI_984	0.0711847	0.154097	0.0292794	-0.0286051	0.154268	0.166227	0.194675	0.0347554	0.252	-0.185794	-0.108518	0.139178	0.060852	-0.00884964	0.0137719	0.158667	0.0550525	0.00737109	0.119658	0.20853	0.181803	0.00361507	-0.0868509	0.00721569	0.0409085	0.0232505	0.216749	0.422646	0.324371	-0.0575351	-0.0435934	-0.0518354	0.0826437	-0.117888	0.0555906	0.108943	0.0383536	0.128981	0.0392788	0.0134984	0.0770121	0.10371	-0.0802514	0.24746	0.194146	0.0580134	0.105508	0.170763	0.156568
RI_989	-0.126528	-0.281044	0.432029	0.211087	0.231667	0.142832	0.263234	0.562816	0.24819	0.0801508	-0.073582	-0.190587	-0.0557665	-0.0671953	-0.0579372	0.0939699	0.104109	0.0821934	-0.0206725	0.0120196	0.0417404	-0.041332	-0.181384	0.0948404	-0.0400135	-0.0863987	-0.0427734	-0.330925	-0.17969	-0.0542698	-0.145323	-0.067715	-0.0580771	0.0302405	0.0107226	0.0634585	-0.0779585	-0.0949689	-0.0571094	-0.0411307	-0.044957	-0.06007	0.109338	0.0709478	0.0568511	0.0607677	0.122823	0.215742	0.11756
RI_992	-0.30455	-0.0666839	-0.0810239	-0.0640798	-0.196689	-0.0763559	-0.0248149	0.0355043	-0.186307	-0.20656	-0.00206259	0.0418221	0.0509881	0.0846895	0.127498	-0.032237	-0.0263019	-0.0794108	-0.0710929	-0.115047	0.0386054	-0.167268	-0.101489	0.0333297	0.0132014	-0.0169093	0.0703568	0.126545	0.219079	0.0902996	0.0710581	0.149053	0.229538	0.126546	0.303204	0.377458	0.314134	0.329784	0.263463	0.270445	0.284792	0.330306	-0.08255	-0.0146301	0.113884	0.0750755	-0.0341608	0.124371	0.214967
RI_997	0.0347523	0.200589	-0.0603506	-0.223811	-0.0730966	-0.0285743	-0.227894	-0.0868056	-0.0131294	0.0835799	0.016775	0.0448668	-0.0073674	-0.0590688	-0.0344617	-0.00317207	-0.0576445	-0.0212684	0.0291916	0.0412833	0.0272885	-0.151763	-0.0797738	-0.013816	0.0019128	-0.0695793	-0.154971	-0.158352	-0.254505	0.00140267	0.134501	0.0442705	0.145653	-0.0258586	0.0533972	-0.01717	-0.0740996	0.166723	-0.0047488	0.0685411	0.001932	0.0367282	0.0762336	-0.0836124	0.0241113	0.0266364	-0.109427	-0.195333	-0.0739247
Spearman p values
	Citrate	Monomethyl.Phosphate	Parabanic.acid	Suberylglycine	Pentonic.acid	Gly	Pyroglutamate	Glycerol.3.phosphate	Urea	Nicotinate	Serotonin	Pro	Val	Ileu	leu	Fa18.2	Tryp	Meth	Thr	Ala	Ser	Asp	Asx	Hypotaurine	Fructose	FA16.0	Salicylate	Hydroxylamine	Sucrose	Allantoin	Guanosine	Gluconate	Hexonic.acid	Oxalate	Galactonate	Phosphoric.acid	Threonic.acid	Alpha.hydroxybutyrate	Xylofuranose	Glycolic.acid	Erythronic.acid	Glyceric.acid	Fumarate	Glucose.6.phosphate	GABA	Ethanolamine	Glutamine	Glucose	Myoinositol
Citrate	NA	3.77476e-15	0.895531	0.409238	3.4861e-14	5.33434e-05	0.000566057	0.444915	0.000710934	0.509404	0.64364	0.218574	0.29307	0.15543	0.00386125	0.774521	0.73427	0.969679	0.103178	0.0179055	0.210609	2.7062e-05	0.0984622	0.0471321	0.972041	0.847818	0.94997	0.896801	0.714576	0.530443	0.0900227	6.83314e-05	0.000138899	0	0	0	0	1.05471e-13	0	0	0	0	0.343021	0.57458	0.123805	0.0012473	0.233881	0.00579218	0.000383568
Monomethyl.Phosphate	3.77476e-15	NA	0.27556	0.687093	0.0001347	0.0129936	0.159073	0.332167	0.00644241	0.789003	0.882873	0.52331	0.689177	0.561283	0.112867	0.533582	0.407019	0.981131	0.0861502	0.183996	0.593154	0.0060591	0.00787054	0.232844	0.0872899	0.53134	0.262007	0.0367901	0.369108	0.97569	0.417998	0.0271823	0.111913	1.20618e-08	1.07542e-05	2.15247e-06	6.46952e-06	0.000940222	4.22688e-07	2.17426e-06	6.51185e-06	0.000322755	0.385466	0.0719647	0.358818	0.0485085	0.302723	0.00290755	0.0157901
Parabanic.acid	0.895531	0.27556	NA	9.90319e-14	3.92731e-05	3.62052e-05	5.11356e-05	1.04465e-11	0.00251364	0.780929	0.752787	0.355291	0.0325198	0.0447937	0.0845085	0.0126725	0.0301764	0.151941	0.0679444	0.00581495	0.00228542	0.0108484	0.0130079	0.143154	0.260321	0.578196	0.147925	0.0759547	0.00357805	0.248558	0.882011	0.04325	0.72186	0.312696	0.966272	0.690363	0.644897	0.221758	0.416555	0.611585	0.278789	0.265241	0.0117191	0.74022	0.174075	0.393036	0.191121	0.000634148	0.184514
Suberylglycine	0.409238	0.687093	9.90319e-14	NA	4.67794e-05	9.5137e-06	1.37548e-06	0.000872949	0.358768	0.305165	0.840194	0.757779	0.000226293	0.000456938	0.0013083	0.00149473	0.0011659	0.00317522	9.09498e-05	9.00137e-05	6.58085e-06	6.4896e-07	4.44089e-16	0.0110192	0.42775	0.0206758	0.180349	0.942579	0.786327	0.107606	0.669094	0.303852	0.93413	0.518684	0.916653	0.737961	0.967944	0.597936	0.528354	0.567411	0.348347	0.823687	0.803492	0.384227	0.200337	0.998185	0.236852	0.000488359	0.108971
Pentonic.acid	3.4861e-14	0.0001347	3.92731e-05	4.67794e-05	NA	1.41429e-11	1.44136e-11	2.96721e-06	0.00120808	0.70676	0.499994	0.0697742	0.236011	0.672925	0.356831	0.28902	0.277536	0.143764	0.00116449	2.47648e-05	0.181859	2.6251e-05	0.024294	0.0937896	0.14999	0.75836	0.533111	0.210391	0.0657613	0.230955	0.0627588	0.00162357	0.00473438	1.40791e-07	4.36451e-12	2.24016e-11	7.71827e-13	1.24123e-12	6.63913e-14	1.11022e-15	1.46549e-14	1.75415e-13	0.592903	0.482748	0.904152	0.0719811	0.077135	0.969061	0.118349
Gly	5.33434e-05	0.0129936	3.62052e-05	9.5137e-06	1.41429e-11	NA	2.1092e-12	0.0464699	0.0138553	0.614972	0.270395	0.0168089	6.46359e-08	3.00263e-05	0.000377555	3.65033e-06	2.44748e-07	1.23201e-06	2.22045e-16	0	9.2979e-12	8.17471e-07	0.000150959	0.000149538	0.0110316	0.0177904	0.215611	0.0715709	0.794458	0.822204	0.0343219	0.0704365	0.729872	0.047377	0.0202827	0.0976692	0.122116	0.114124	0.0110851	0.00657838	0.000898327	0.0261456	0.00308924	0.0235536	1.01828e-08	0.0163961	5.77968e-07	3.65527e-05	0.00377457
Pyroglutamate	0.000566057	0.159073	5.11356e-05	1.37548e-06	1.44136e-11	2.1092e-12	NA	0.00808536	0.111353	0.499287	0.803514	0.479304	0.0220997	0.0796464	0.261898	0.00773183	0.00547232	0.0655697	2.34971e-06	3.4214e-05	0.000468656	3.5547e-08	8.70659e-05	0.00125457	0.0137558	0.0328288	0.0600217	0.281241	0.915939	0.266102	0.0123307	0.547579	0.800069	0.0569709	0.0414067	0.54351	0.393533	0.191614	0.150547	0.102596	0.0857178	0.222808	0.251651	0.875903	0.0177228	0.10352	6.45519e-06	0.000662224	0.00796146
Glycerol.3.phosphate	0.444915	0.332167	1.04465e-11	0.000872949	2.96721e-06	0.0464699	0.00808536	NA	0.0227166	0.813423	0.504511	1.74629e-06	0.0359059	0.0493691	0.0145905	0.13576	0.142971	0.0874712	0.140363	0.176669	0.154449	0.957316	0.028135	0.859972	0.000290447	0.000745456	0.947366	2.46619e-05	0.000891959	0.204336	0.145908	0.0644967	0.418219	0.539959	0.00106703	0.0227359	0.00043364	7.45533e-05	0.00195718	0.000819995	0.000963301	0.000227185	0.073224	0.501253	0.383329	0.0125013	0.80162	0.686953	0.243849
Urea	0.000710934	0.00644241	0.00251364	0.358768	0.00120808	0.0138553	0.111353	0.0227166	NA	0.275619	0.770783	0.340775	0.600383	0.306638	0.100972	0.442874	0.338617	0.941949	0.621643	0.178852	0.995053	0.0458948	0.992045	0.0129376	0.547586	0.612175	0.67255	0.485384	0.570608	0.048142	0.359124	0.00429971	0.00757746	0.00889716	0.00742902	0.000423927	0.00179552	0.00232633	3.68356e-05	0.000674477	0.00012195	0.000460373	0.0829352	0.598668	0.861706	0.551245	0.327794	0.837933	0.649932
Nicotinate	0.509404	0.789003	0.780929	0.305165	0.70676	0.614972	0.499287	0.813423	0.275619	NA	0.120326	0.0332801	0.158373	0.244522	0.217644	0.000898233	0.00127392	0.0293558	0.105697	0.564623	0.959815	0.608264	0.961131	0.0122197	0.0197456	0.000305025	0.746792	0.0558392	0.11708	0.0750153	0.00392222	0.00540397	0.42076	0.983411	0.841591	0.716015	0.899893	0.959914	0.399587	0.725266	0.911541	0.830182	0.586856	0.734087	0.561274	0.0777277	0.0567234	0.0857834	0.0262027
Serotonin	0.64364	0.882873	0.752787	0.840194	0.499994	0.270395	0.803514	0.504511	0.770783	0.120326	NA	0.171317	0.0301562	0.0611695	0.135474	0.0152804	0.0323136	0.00375411	0.0715088	0.0148123	0.00283483	0.0029983	0.166028	0.156562	0.0314465	0.000985954	0.867866	0.878662	0.530118	0.00393329	0.41551	0.429494	0.7635	0.139032	0.0226274	0.233813	0.0648486	0.376825	0.404051	0.37604	0.525884	0.166565	0.627954	0.429174	0.103525	0.0289327	0.0151924	0.0145938	0.0589483
Pro	0.218574	0.52331	0.355291	0.757779	0.0697742	0.0168089	0.479304	1.74629e-06	0.340775	0.0332801	0.171317	NA	7.74936e-14	2.82885e-12	1.89848e-13	7.36669e-11	8.34523e-10	9.13054e-09	2.88115e-09	8.74933e-08	2.78528e-09	0.0712105	0.000192321	0.0823314	0.000633162	0.000156057	0.454524	0.000703413	0.0154096	0.0060895	0.673962	6.09779e-05	0.000943809	0.195936	0.00182902	0.00253621	0.000300413	0.00162339	0.00141767	0.0176253	0.00910702	0.00411706	0.225322	0.00207213	3.93318e-05	0.00397729	0.179751	1.49979e-05	1.18397e-05
Val	0.29307	0.689177	0.0325198	0.000226293	0.236011	6.46359e-08	0.0220997	0.0359059	0.600383	0.158373	0.0301562	7.74936e-14	NA	0	0	0	0	0	0	0	0	5.54778e-05	4.8924e-11	0.0126258	0.116426	0.00036189	0.0787388	0.0259741	0.442971	0.42878	0.999627	0.29515	0.394604	0.04826	0.00229579	0.00722646	0.00883368	0.0543464	0.0821117	0.217784	0.281997	0.0668652	0.991472	0.0414938	3.61161e-06	0.00775294	0.159333	1.46032e-07	0.000439041
Ileu	0.15543	0.561283	0.0447937	0.000456938	0.672925	3.00263e-05	0.0796464	0.0493691	0.306638	0.244522	0.0611695	2.82885e-12	0	NA	0	1.55431e-15	6.66134e-16	7.78932e-13	0	2.50155e-12	3.55271e-15	0.000587409	5.40038e-10	0.0281145	0.268479	0.000809688	0.0470652	0.0161825	0.319988	0.0877802	0.532298	0.0787772	0.232629	0.0165683	0.000797929	0.00205151	0.00398283	0.0195403	0.0238681	0.103866	0.134686	0.0310188	0.611373	0.0472901	0.000443471	0.0693709	0.722258	9.37286e-06	0.00177617
leu	0.00386125	0.112867	0.0845085	0.0013083	0.356831	0.000377555	0.261898	0.0145905	0.100972	0.217644	0.135474	1.89848e-13	0	0	NA	6.43929e-15	1.55431e-15	1.70064e-12	2.22045e-16	6.44487e-11	4.44089e-16	0.00734432	2.81682e-08	0.0273477	0.0575799	0.000222498	0.0266846	0.00838077	0.199376	0.0723176	0.320712	0.0158547	0.0189862	0.000409174	1.13261e-06	3.67875e-06	6.19408e-06	9.68759e-05	0.000110298	0.00101263	0.0016999	0.000197499	0.79107	0.0100608	2.4104e-05	0.00363286	0.544186	1.18868e-07	2.04299e-05
Fa18.2	0.774521	0.533582	0.0126725	0.00149473	0.28902	3.65033e-06	0.00773183	0.13576	0.442874	0.000898233	0.0152804	7.36669e-11	0	1.55431e-15	6.43929e-15	NA	0	2.94375e-10	4.44089e-15	3.55926e-11	1.09468e-13	0.000415166	6.40946e-08	0.00222374	2.68901e-05	6.095e-08	0.0134488	0.0219556	0.107036	0.187742	0.370098	0.0375097	0.116793	0.208463	0.0084138	0.00641398	0.00827675	0.0822357	0.100425	0.260355	0.290528	0.039796	0.974867	0.0825184	3.89294e-05	5.34825e-05	0.0160454	5.83058e-10	3.92109e-05
Tryp	0.73427	0.407019	0.0301764	0.0011659	0.277536	2.44748e-07	0.00547232	0.142971	0.338617	0.00127392	0.0323136	8.34523e-10	0	6.66134e-16	1.55431e-15	0	NA	8.65974e-15	0	1.05631e-11	4.44089e-16	0.000122189	2.10587e-07	0.000245167	9.32652e-07	5.1192e-07	0.0804939	0.137629	0.375094	0.205217	0.792281	0.210337	0.100188	0.214409	0.0487109	0.0111909	0.00496661	0.0818488	0.142723	0.310905	0.411574	0.057706	0.378608	0.0554186	5.12166e-06	1.13671e-06	0.000481238	1.2053e-11	2.05535e-05
Meth	0.969679	0.981131	0.151941	0.00317522	0.143764	1.23201e-06	0.0655697	0.0874712	0.941949	0.0293558	0.00375411	9.13054e-09	0	7.78932e-13	1.70064e-12	2.94375e-10	8.65974e-15	NA	0	9.76996e-15	2.37588e-14	8.34962e-06	5.06453e-07	0.00823144	0.000425323	0.000514961	0.801091	0.248368	0.727399	0.398276	0.689245	0.157161	0.453466	0.662845	0.314648	0.307698	0.350697	0.921002	0.923098	0.9955	0.614241	0.699185	0.128429	0.0364716	0.000145762	0.00169887	0.00382167	5.51695e-07	0.00192117
Thr	0.103178	0.0861502	0.0679444	9.09498e-05	0.00116449	2.22045e-16	2.34971e-06	0.140363	0.621643	0.105697	0.0715088	2.88115e-09	0	0	2.22045e-16	4.44089e-15	0	0	NA	0	0	2.00255e-09	3.22571e-11	7.66821e-05	9.21969e-05	0.000133077	0.124135	0.00256834	0.494792	0.296296	0.271875	0.560389	0.158782	0.867714	0.405714	0.252164	0.181526	0.310949	0.964055	0.885521	0.649706	0.489234	0.588359	0.013518	9.9078e-08	0.00135813	1.95051e-05	2.64289e-08	0.000165785
Ala	0.0179055	0.183996	0.00581495	9.00137e-05	2.47648e-05	0	3.4214e-05	0.176669	0.178852	0.564623	0.0148123	8.74933e-08	0	2.50155e-12	6.44487e-11	3.55926e-11	1.05631e-11	9.76996e-15	0	NA	0	3.79772e-11	4.92309e-09	0.00250231	0.00861658	6.36166e-05	0.480362	0.0126035	0.75136	0.827938	0.161523	0.239432	0.692203	0.434754	0.972811	0.634486	0.647304	0.792518	0.303767	0.167762	0.0763764	0.388845	0.400434	0.00966395	6.62622e-08	0.00554341	0.000596057	1.37943e-08	0.000449108
Ser	0.210609	0.593154	0.00228542	6.58085e-06	0.181859	9.2979e-12	0.000468656	0.154449	0.995053	0.959815	0.00283483	2.78528e-09	0	3.55271e-15	4.44089e-16	1.09468e-13	4.44089e-16	2.37588e-14	0	0	NA	1.16457e-08	5.86002e-10	0.00332631	0.000298488	0.000188626	0.250366	0.00834896	0.376596	0.499827	0.205089	0.861006	0.124179	0.0553505	0.00163389	0.00387084	8.80268e-05	0.00694646	0.0714195	0.0671273	0.168834	0.0150412	0.206503	0.00783028	2.20931e-10	2.3674e-06	1.8238e-05	3.24185e-14	1.55126e-07
Asp	2.7062e-05	0.0060591	0.0108484	6.4896e-07	2.6251e-05	8.17471e-07	3.5547e-08	0.957316	0.0458948	0.608264	0.0029983	0.0712105	5.54778e-05	0.000587409	0.00734432	0.000415166	0.000122189	8.34962e-06	2.00255e-09	3.79772e-11	1.16457e-08	NA	8.72191e-13	1.41056e-05	0.0011774	8.54127e-06	0.217459	0.0289404	0.162882	0.231775	0.302948	0.633552	0.404079	0.0856616	0.1153	0.0483016	0.62107	0.1193	0.0134908	0.0150701	0.00711699	0.0445385	0.7614	0.996966	0.0682569	0.98961	9.07055e-05	0.000829164	0.00437274
Asx	0.0984622	0.00787054	0.0130079	4.44089e-16	0.024294	0.000150959	8.70659e-05	0.028135	0.992045	0.961131	0.166028	0.000192321	4.8924e-11	5.40038e-10	2.81682e-08	6.40946e-08	2.10587e-07	5.06453e-07	3.22571e-11	4.92309e-09	5.86002e-10	8.72191e-13	NA	0.000815312	0.00221831	1.30144e-06	0.0555804	0.00574492	0.0354637	0.0431212	0.746105	0.450612	0.935691	0.888164	0.402821	0.74371	0.442799	0.687973	0.673439	0.86335	0.694305	0.706709	0.0864355	0.180937	0.116561	0.723972	0.193848	0.00832478	0.0491821
Hypotaurine	0.0471321	0.232844	0.143154	0.0110192	0.0937896	0.000149538	0.00125457	0.859972	0.0129376	0.0122197	0.156562	0.0823314	0.0126258	0.0281145	0.0273477	0.00222374	0.000245167	0.00823144	7.66821e-05	0.00250231	0.00332631	1.41056e-05	0.000815312	NA	4.00906e-06	0.000254683	0.973652	0.125174	0.0558027	0.0802835	0.705319	0.727862	0.437732	0.0908299	0.637069	0.792191	0.95994	0.663484	0.808831	0.948916	0.974992	0.780009	0.500599	0.115774	0.0555499	0.00699373	3.96965e-05	0.00166927	0.00143834
Fructose	0.972041	0.0872899	0.260321	0.42775	0.14999	0.0110316	0.0137558	0.000290447	0.547586	0.0197456	0.0314465	0.000633162	0.116426	0.268479	0.0575799	2.68901e-05	9.32652e-07	0.000425323	9.21969e-05	0.00861658	0.000298488	0.0011774	0.00221831	4.00906e-06	NA	2.65343e-13	0.121024	0.00181476	0.0037732	0.00138361	0.383846	0.00246382	1.40006e-06	0.856023	0.0109209	0.00344624	0.000207683	0.00205429	0.0222071	0.00258442	0.00786148	0.000207111	0.0116686	0.0647634	0.00011103	7.73362e-09	1.37828e-09	1.96383e-06	4.85085e-09
FA16.0	0.847818	0.53134	0.578196	0.0206758	0.75836	0.0177904	0.0328288	0.000745456	0.612175	0.000305025	0.000985954	0.000156057	0.00036189	0.000809688	0.000222498	6.095e-08	5.1192e-07	0.000514961	0.000133077	6.36166e-05	0.000188626	8.54127e-06	1.30144e-06	0.000254683	2.65343e-13	NA	0.00261543	0.000284554	0.000108875	3.78339e-06	2.07544e-05	0.000107759	0.000613452	0.0605415	0.00271442	0.00478399	0.000119931	0.00324586	0.00122589	0.00448229	0.0128958	0.0014998	0.144942	0.320721	0.0070923	6.47404e-05	8.64508e-05	7.00316e-09	2.83551e-12
Salicylate	0.94997	0.262007	0.147925	0.180349	0.533111	0.215611	0.0600217	0.947366	0.67255	0.746792	0.867866	0.454524	0.0787388	0.0470652	0.0266846	0.0134488	0.0804939	0.801091	0.124135	0.480362	0.250366	0.217459	0.0555804	0.973652	0.121024	0.00261543	NA	0.00141681	0.0257552	0.995924	0.386105	0.649142	0.142048	0.0392948	0.0542759	0.0222181	0.159946	0.220809	0.058556	0.247392	0.167059	0.123125	0.655941	0.655529	0.135617	0.465982	0.4524	0.0755664	0.117816
Hydroxylamine	0.896801	0.0367901	0.0759547	0.942579	0.210391	0.0715709	0.281241	2.46619e-05	0.485384	0.0558392	0.878662	0.000703413	0.0259741	0.0161825	0.00838077	0.0219556	0.137629	0.248368	0.00256834	0.0126035	0.00834896	0.0289404	0.00574492	0.125174	0.00181476	0.000284554	0.00141681	NA	8.88178e-16	0.356158	0.228756	0.109699	0.0206179	0.43551	0.0235707	0.00401099	0.0036841	0.000259988	0.00270057	0.0195583	0.00385113	0.00053644	0.988936	0.00214233	0.0175491	0.283334	0.181228	0.0345941	0.000437129
Sucrose	0.714576	0.369108	0.00357805	0.786327	0.0657613	0.794458	0.915939	0.000891959	0.570608	0.11708	0.530118	0.0154096	0.442971	0.319988	0.199376	0.107036	0.375094	0.727399	0.494792	0.75136	0.376596	0.162882	0.0354637	0.0558027	0.0037732	0.000108875	0.0257552	8.88178e-16	NA	0.163531	0.563043	0.00742137	0.0547309	0.836279	0.0553805	0.0291357	0.0326256	0.0860525	0.024184	0.125036	0.0144281	0.0104826	0.726486	0.0345529	0.789358	0.541773	0.052927	0.158344	0.00247617
Allantoin	0.530443	0.97569	0.248558	0.107606	0.230955	0.822204	0.266102	0.204336	0.048142	0.0750153	0.00393329	0.0060895	0.42878	0.0877802	0.0723176	0.187742	0.205217	0.398276	0.296296	0.827938	0.499827	0.231775	0.0431212	0.0802835	0.00138361	3.78339e-06	0.995924	0.356158	0.163531	NA	4.01689e-05	8.37762e-06	0.000167653	0.335929	0.103789	0.105113	0.0398306	0.018525	0.00579312	0.0259763	0.0505536	0.0230069	0.0157967	0.740757	0.44247	0.796886	0.861291	0.167111	0.0060748
Guanosine	0.0900227	0.417998	0.882011	0.669094	0.0627588	0.0343219	0.0123307	0.145908	0.359124	0.00392222	0.41551	0.673962	0.999627	0.532298	0.320712	0.370098	0.792281	0.689245	0.271875	0.161523	0.205089	0.302948	0.746105	0.705319	0.383846	2.07544e-05	0.386105	0.228756	0.563043	4.01689e-05	NA	0.0255602	0.033	0.00155359	0.0949004	0.0207352	0.0563922	0.00395887	9.73449e-05	0.00589708	0.00239626	0.00960232	0.752114	0.601912	0.0785665	0.987372	0.112182	0.103872	0.010683
Gluconate	6.83314e-05	0.0271823	0.04325	0.303852	0.00162357	0.0704365	0.547579	0.0644967	0.00429971	0.00540397	0.429494	6.09779e-05	0.29515	0.0787772	0.0158547	0.0375097	0.210337	0.157161	0.560389	0.239432	0.861006	0.633552	0.450612	0.727862	0.00246382	0.000107759	0.649142	0.109699	0.00742137	8.37762e-06	0.0255602	NA	3.26628e-13	0.000545854	0.000190456	2.92227e-06	0.000167467	0.000293281	1.77027e-05	3.32445e-05	1.45997e-05	7.75474e-06	0.768917	0.299142	0.432966	0.159051	0.456874	0.0695773	9.58724e-07
Hexonic.acid	0.000138899	0.111913	0.72186	0.93413	0.00473438	0.729872	0.800069	0.418219	0.00757746	0.42076	0.7635	0.000943809	0.394604	0.232629	0.0189862	0.116793	0.100188	0.453466	0.158782	0.692203	0.124179	0.404079	0.935691	0.437732	1.40006e-06	0.000613452	0.142048	0.0206179	0.0547309	0.000167653	0.033	3.26628e-13	NA	0.000926735	2.39809e-05	4.26204e-08	5.8017e-07	1.58303e-07	1.23828e-08	7.12011e-08	1.6178e-07	8.57396e-09	0.00216656	0.0287284	0.00107678	0.000640159	0.0509024	0.00566959	3.45373e-09
Oxalate	0	1.20618e-08	0.312696	0.518684	1.40791e-07	0.047377	0.0569709	0.539959	0.00889716	0.983411	0.139032	0.195936	0.04826	0.0165683	0.000409174	0.208463	0.214409	0.662845	0.867714	0.434754	0.0553505	0.0856616	0.888164	0.0908299	0.856023	0.0605415	0.0392948	0.43551	0.836279	0.335929	0.00155359	0.000545854	0.000926735	NA	4.27214e-13	0	4.14779e-13	2.07825e-11	5.37348e-14	6.61693e-14	5.17586e-12	1.21236e-13	0.198385	0.17657	0.0322912	0.00483198	0.48057	0.000100121	3.9256e-05
Galactonate	0	1.07542e-05	0.966272	0.916653	4.36451e-12	0.0202827	0.0414067	0.00106703	0.00742902	0.841591	0.0226274	0.00182902	0.00229579	0.000797929	1.13261e-06	0.0084138	0.0487109	0.314648	0.405714	0.972811	0.00163389	0.1153	0.402821	0.637069	0.0109209	0.00271442	0.0542759	0.0235707	0.0553805	0.103789	0.0949004	0.000190456	2.39809e-05	4.27214e-13	NA	0	0	0	0	0	0	0	0.391529	0.316935	0.0144622	2.83468e-05	0.941978	4.21365e-05	2.84617e-07
Phosphoric.acid	0	2.15247e-06	0.690363	0.737961	2.24016e-11	0.0976692	0.54351	0.0227359	0.000423927	0.716015	0.233813	0.00253621	0.00722646	0.00205151	3.67875e-06	0.00641398	0.0111909	0.307698	0.252164	0.634486	0.00387084	0.0483016	0.74371	0.792191	0.00344624	0.00478399	0.0222181	0.00401099	0.0291357	0.105113	0.0207352	2.92227e-06	4.26204e-08	0	0	NA	0	0	0	0	0	0	0.289602	0.0568444	0.000624776	2.50516e-07	0.293534	3.15992e-07	1.5729e-09
Threonic.acid	0	6.46952e-06	0.644897	0.967944	7.71827e-13	0.122116	0.393533	0.00043364	0.00179552	0.899893	0.0648486	0.000300413	0.00883368	0.00398283	6.19408e-06	0.00827675	0.00496661	0.350697	0.181526	0.647304	8.80268e-05	0.62107	0.442799	0.95994	0.000207683	0.000119931	0.159946	0.0036841	0.0326256	0.0398306	0.0563922	0.000167467	5.8017e-07	4.14779e-13	0	0	NA	0	0	0	0	0	0.265777	0.0676541	5.61304e-05	1.96694e-07	0.179446	2.17048e-09	2.00576e-10
Alpha.hydroxybutyrate	1.05471e-13	0.000940222	0.221758	0.597936	1.24123e-12	0.114124	0.191614	7.45533e-05	0.00232633	0.959914	0.376825	0.00162339	0.0543464	0.0195403	9.68759e-05	0.0822357	0.0818488	0.921002	0.310949	0.792518	0.00694646	0.1193	0.687973	0.663484	0.00205429	0.00324586	0.220809	0.000259988	0.0860525	0.018525	0.00395887	0.000293281	1.58303e-07	2.07825e-11	0	0	0	NA	0	0	0	0	0.345446	0.0183757	0.00340624	2.91511e-05	0.82348	4.33202e-05	8.11808e-08
Xylofuranose	0	4.22688e-07	0.416555	0.528354	6.63913e-14	0.0110851	0.150547	0.00195718	3.68356e-05	0.399587	0.404051	0.00141767	0.0821117	0.0238681	0.000110298	0.100425	0.142723	0.923098	0.964055	0.303767	0.0714195	0.0134908	0.673439	0.808831	0.0222071	0.00122589	0.058556	0.00270057	0.024184	0.00579312	9.73449e-05	1.77027e-05	1.23828e-08	5.37348e-14	0	0	0	0	NA	0	0	0	0.414802	0.00982969	0.0245643	6.05825e-06	0.880698	5.2098e-06	2.60996e-08
Glycolic.acid	0	2.17426e-06	0.611585	0.567411	1.11022e-15	0.00657838	0.102596	0.000819995	0.000674477	0.725266	0.37604	0.0176253	0.217784	0.103866	0.00101263	0.260355	0.310905	0.9955	0.885521	0.167762	0.0671273	0.0150701	0.86335	0.948916	0.00258442	0.00448229	0.247392	0.0195583	0.125036	0.0259763	0.00589708	3.32445e-05	7.12011e-08	6.61693e-14	0	0	0	0	0	NA	0	0	0.149471	0.0862647	0.0159836	6.63244e-07	0.766851	7.43944e-05	4.73338e-07
Erythronic.acid	0	6.51185e-06	0.278789	0.348347	1.46549e-14	0.000898327	0.0857178	0.000963301	0.00012195	0.911541	0.525884	0.00910702	0.281997	0.134686	0.0016999	0.290528	0.411574	0.614241	0.649706	0.0763764	0.168834	0.00711699	0.694305	0.974992	0.00786148	0.0128958	0.167059	0.00385113	0.0144281	0.0505536	0.00239626	1.45997e-05	1.6178e-07	5.17586e-12	0	0	0	0	0	0	NA	0	0.380497	0.0742423	0.0602553	1.50332e-05	0.798529	9.79877e-05	2.51291e-07
Glyceric.acid	0	0.000322755	0.265241	0.823687	1.75415e-13	0.0261456	0.222808	0.000227185	0.000460373	0.830182	0.166565	0.00411706	0.0668652	0.0310188	0.000197499	0.039796	0.057706	0.699185	0.489234	0.388845	0.0150412	0.0445385	0.706709	0.780009	0.000207111	0.0014998	0.123125	0.00053644	0.0104826	0.0230069	0.00960232	7.75474e-06	8.57396e-09	1.21236e-13	0	0	0	0	0	0	0	NA	0.27983	0.0446344	0.00164945	1.72361e-07	0.338226	2.32416e-06	1.42238e-08
Fumarate	0.343021	0.385466	0.0117191	0.803492	0.592903	0.00308924	0.251651	0.073224	0.0829352	0.586856	0.627954	0.225322	0.991472	0.611373	0.79107	0.974867	0.378608	0.128429	0.588359	0.400434	0.206503	0.7614	0.0864355	0.500599	0.0116686	0.144942	0.655941	0.988936	0.726486	0.0157967	0.752114	0.768917	0.00216656	0.198385	0.391529	0.289602	0.265777	0.345446	0.414802	0.149471	0.380497	0.27983	NA	0.0387571	0.00408218	0.00067716	0.00135749	0.0502744	0.00157786
Glucose.6.phosphate	0.57458	0.0719647	0.74022	0.384227	0.482748	0.0235536	0.875903	0.501253	0.598668	0.734087	0.429174	0.00207213	0.0414938	0.0472901	0.0100608	0.0825184	0.0554186	0.0364716	0.013518	0.00966395	0.00783028	0.996966	0.180937	0.115774	0.0647634	0.320721	0.655529	0.00214233	0.0345529	0.740757	0.601912	0.299142	0.0287284	0.17657	0.316935	0.0568444	0.0676541	0.0183757	0.00982969	0.0862647	0.0742423	0.0446344	0.0387571	NA	0.00241736	0.000471746	0.00352956	7.7545e-05	0.000468913
GABA	0.123805	0.358818	0.174075	0.200337	0.904152	1.01828e-08	0.0177228	0.383329	0.861706	0.561274	0.103525	3.93318e-05	3.61161e-06	0.000443471	2.4104e-05	3.89294e-05	5.12166e-06	0.000145762	9.9078e-08	6.62622e-08	2.20931e-10	0.0682569	0.116561	0.0555499	0.00011103	0.0070923	0.135617	0.0175491	0.789358	0.44247	0.0785665	0.432966	0.00107678	0.0322912	0.0144622	0.000624776	5.61304e-05	0.00340624	0.0245643	0.0159836	0.0602553	0.00164945	0.00408218	0.00241736	NA	1.83292e-08	9.12507e-06	9.21836e-09	6.60591e-08
Ethanolamine	0.0012473	0.0485085	0.393036	0.998185	0.0719811	0.0163961	0.10352	0.0125013	0.551245	0.0777277	0.0289327	0.00397729	0.00775294	0.0693709	0.00363286	5.34825e-05	1.13671e-06	0.00169887	0.00135813	0.00554341	2.3674e-06	0.98961	0.723972	0.00699373	7.73362e-09	6.47404e-05	0.465982	0.283334	0.541773	0.796886	0.987372	0.159051	0.000640159	0.00483198	2.83468e-05	2.50516e-07	1.96694e-07	2.91511e-05	6.05825e-06	6.63244e-07	1.50332e-05	1.72361e-07	0.00067716	0.000471746	1.83292e-08	NA	3.96481e-11	7.59748e-12	8.81405e-07
Glutamine	0.233881	0.302723	0.191121	0.236852	0.077135	5.77968e-07	6.45519e-06	0.80162	0.327794	0.0567234	0.0151924	0.179751	0.159333	0.722258	0.544186	0.0160454	0.000481238	0.00382167	1.95051e-05	0.000596057	1.8238e-05	9.07055e-05	0.193848	3.96965e-05	1.37828e-09	8.64508e-05	0.4524	0.181228	0.052927	0.861291	0.112182	0.456874	0.0509024	0.48057	0.941978	0.293534	0.179446	0.82348	0.880698	0.766851	0.798529	0.338226	0.00135749	0.00352956	9.12507e-06	3.96481e-11	NA	3.63191e-08	7.35762e-07
Glucose	0.00579218	0.00290755	0.000634148	0.000488359	0.969061	3.65527e-05	0.000662224	0.686953	0.837933	0.0857834	0.0145938	1.49979e-05	1.46032e-07	9.37286e-06	1.18868e-07	5.83058e-10	1.2053e-11	5.51695e-07	2.64289e-08	1.37943e-08	3.24185e-14	0.000829164	0.00832478	0.00166927	1.96383e-06	7.00316e-09	0.0755664	0.0345941	0.158344	0.167111	0.103872	0.0695773	0.00566959	0.000100121	4.21365e-05	3.15992e-07	2.17048e-09	4.33202e-05	5.2098e-06	7.43944e-05	9.79877e-05	2.32416e-06	0.0502744	7.7545e-05	9.21836e-09	7.59748e-12	3.63191e-08	NA	1.39888e-14
Myoinositol	0.000383568	0.0157901	0.184514	0.108971	0.118349	0.00377457	0.00796146	0.243849	0.649932	0.0262027	0.0589483	1.18397e-05	0.000439041	0.00177617	2.04299e-05	3.92109e-05	2.05535e-05	0.00192117	0.000165785	0.000449108	1.55126e-07	0.00437274	0.0491821	0.00143834	4.85085e-09	2.83551e-12	0.117816	0.000437129	0.00247617	0.0060748	0.010683	9.58724e-07	3.45373e-09	3.9256e-05	2.84617e-07	1.5729e-09	2.00576e-10	8.11808e-08	2.60996e-08	4.73338e-07	2.51291e-07	1.42238e-08	0.00157786	0.000468913	6.60591e-08	8.81405e-07	7.35762e-07	1.39888e-14	NA
Shikimate	6.28867e-05	0.112837	0.916669	0.307861	0.000815877	0.581899	0.081507	0.000332804	0.0435674	0.719582	0.308512	0.0278702	0.232206	0.194814	0.0129626	0.00434879	0.00879654	0.73263	0.0818363	0.502893	0.00403279	0.524534	0.0569968	0.178788	3.95244e-09	8.20639e-08	0.0353573	0.000194946	0.0150571	0.0104547	0.0040023	0.00025251	1.02697e-07	7.30654e-06	2.62989e-09	2.79776e-14	1.11022e-15	2.22045e-15	1.62537e-13	5.32907e-15	2.72093e-12	0	0.134825	0.0271684	0.000533908	5.70297e-10	0.00104749	5.11622e-09	1.92182e-09
Glutamate	8.26089e-08	0.00341085	0.142045	0.0607357	0.00501633	0.0134537	0.0272123	0.00349735	0.0957601	0.149793	0.0795443	5.12283e-08	2.86329e-07	1.02415e-05	7.21334e-09	3.49543e-09	2.98835e-08	0.00019729	1.92301e-05	6.5133e-05	1.5663e-12	0.248611	0.0085501	0.205538	8.8758e-07	1.11854e-06	0.0246414	0.00589372	0.105657	0.189606	0.372514	0.00757205	0.000174549	3.1788e-07	5.4845e-14	4.66294e-15	0	1.03251e-13	4.72422e-12	2.11142e-12	1.29949e-11	3.57492e-14	0.0800976	0.0066332	3.65241e-10	7.32747e-14	0.000335098	0	1.72085e-13
N.Acetylglutamate	7.26086e-14	8.29869e-07	0.00695329	0.445734	6.08524e-05	0.452072	0.578052	0.402739	0.155836	0.330639	0.276577	0.00438521	0.0136954	0.0219611	0.000147866	0.00428437	0.0193252	0.329099	0.138416	0.177565	4.18157e-05	0.240107	0.676026	0.832104	0.0136346	0.00143308	0.0170973	0.00684704	0.387718	0.37839	0.0101501	0.0151656	1.79812e-05	9.92983e-13	0	0	0	0	0	0	0	0	0.00830357	0.00264858	8.28349e-07	6.78186e-09	0.0444244	5.03153e-13	1.02072e-11
Quinate	3.72685e-05	0.0230705	0.429306	0.944886	0.00298907	0.465102	0.268193	0.315696	0.08712	0.832684	0.910674	0.0248064	0.159855	0.137018	0.00654171	0.181482	0.192975	0.901829	0.0735095	0.448314	0.00565251	0.478568	0.528483	0.124013	0.00133244	0.067027	0.0245909	0.000163512	0.344624	0.312104	0.687543	0.00619721	3.6372e-08	0.000795445	6.88271e-09	4.79535e-10	5.419e-12	4.98268e-13	5.03175e-12	1.33848e-12	1.96065e-13	3.10862e-15	0.00790867	0.00565651	4.33689e-05	9.42376e-06	0.0244111	2.8488e-06	4.74446e-07
Succinate	0.00393667	0.0141149	0.32093	0.35164	0.0051052	0.18653	0.693624	0.00615972	0.00643085	0.219936	0.200791	0.0105837	0.0890195	0.198616	0.00900516	0.136356	0.0460223	0.192743	0.0415093	0.0458838	0.00480372	0.626055	0.876751	0.205781	6.10008e-06	6.26584e-05	0.573583	0.0359937	0.185514	0.217855	0.0420784	0.0286974	6.01718e-09	0.001693	4.80404e-05	2.98631e-07	3.63746e-09	1.9208e-10	5.44692e-08	2.11091e-08	1.96042e-07	5.54812e-09	3.31916e-05	0.0119046	8.71368e-08	2.31505e-06	0.004248	4.80242e-05	1.94582e-10
Benzoate	0.000609388	0.0160771	0.272157	0.792702	0.0166888	0.826793	0.261387	0.452616	0.586152	0.57964	0.559173	0.92266	0.638506	0.650357	0.227128	0.199471	0.0437961	0.517138	0.577332	0.703028	0.110912	0.58889	0.224527	0.896548	0.202732	0.429363	0.891195	0.643864	0.94613	0.987915	0.985926	0.483184	0.114647	0.00194095	0.000352038	5.41113e-05	8.84289e-06	0.000199358	0.000390658	2.44052e-05	0.000599782	0.000694592	0.0435622	0.641362	0.0392058	0.00134783	0.207166	0.0411636	0.00425057
Glucuronate	0.0812931	0.22992	0.195882	0.181646	0.029771	0.780456	0.2276	0.949618	0.935701	0.702104	0.729433	0.877624	0.0375231	0.0529342	0.358677	0.607683	0.477259	0.0034178	0.239878	0.218191	0.780535	0.31772	0.00838751	0.49192	0.00175699	0.0916612	0.0216012	0.0786126	0.674106	0.736997	0.13361	0.458475	3.19215e-06	0.0963817	0.014987	0.0110334	0.000311931	5.35248e-05	7.83651e-06	0.000281309	4.12319e-05	0.000128362	0.00275052	0.00793584	0.0742925	0.00017197	0.0266443	0.0205072	0.00067471
Malate	0.727581	0.964063	0.04221	0.317433	0.307885	0.00386884	0.188747	0.888307	0.256592	0.659433	0.189238	0.157757	0.315058	0.379653	0.128667	0.0740624	0.00402853	0.660878	0.0445543	0.0392438	0.00160956	0.0149068	0.677447	0.152308	4.19883e-07	5.36731e-05	0.114734	0.152703	0.34235	0.195688	0.849117	0.461123	4.33973e-05	0.539372	0.099756	0.122869	0.00192	0.0203465	0.0162609	0.0481195	0.141219	0.0335673	7.91737e-06	0.0190007	0.00180497	8.49449e-05	1.84574e-05	3.261e-05	3.1593e-06
Melezitose	0.0721715	0.136127	0.0566928	0.926022	0.0953444	0.531413	0.268068	0.382353	0.391826	0.644137	0.265696	0.691619	0.830056	0.992338	0.744519	0.69756	0.725623	0.254794	0.872868	0.371254	0.148556	0.232201	0.111716	0.190109	0.630353	0.906818	0.240634	0.00899798	0.421298	0.371122	0.220415	0.0430513	0.544388	0.0451915	0.0230314	0.0751837	0.0432748	0.0187829	0.0188281	0.0684115	0.0480407	0.0531885	0.114015	0.009485	0.0865927	0.771693	0.875168	0.157817	0.157999
Phe	0.743182	0.222587	0.086098	0.0912546	0.97952	8.13995e-05	0.417505	0.356193	0.135758	0.551456	0.0259766	0.00018964	5.72018e-07	2.18047e-05	4.22614e-06	9.16214e-07	1.20432e-07	0.00223248	1.89783e-06	1.14091e-07	1.14917e-09	0.000954078	0.0404807	0.0133639	0.00126374	5.47634e-05	0.000999318	3.01031e-06	0.00145217	0.642155	0.881169	0.601412	0.0150646	0.320318	0.0111238	0.0432455	0.0024611	0.0521845	0.0155978	0.19713	0.14801	0.0272624	0.141564	0.017376	2.84936e-05	0.00699862	0.00306723	4.54564e-06	2.74324e-05
Methanamine	0.432062	0.888652	8.17791e-07	0.00463899	0.0639318	8.08327e-05	8.52405e-06	0.13375	0.0380584	0.889386	0.0033144	0.0926921	0.00262474	0.00661757	0.00882435	0.002156	0.0137067	0.0381252	6.84419e-05	3.16233e-06	1.59133e-06	1.84297e-12	0.00418091	0.00261374	0.0542166	0.000439362	0.00518765	2.15939e-05	0.0897553	0.79078	0.523856	0.864992	0.152746	0.236236	0.182749	0.125362	0.0361957	0.0698	0.165228	0.2711	0.376727	0.24562	0.0164098	0.00157608	0.00286593	0.167547	0.000244138	2.17232e-06	5.33871e-07
FA18.1	0.0261332	0.011006	0.0125997	0.163337	0.91307	0.0442533	0.0221745	0.588159	0.230227	0.0990935	0.311355	0.0717792	0.112539	0.161795	0.0563441	0.421778	0.299338	0.935807	0.197685	0.0941911	0.00913014	0.73044	0.500452	0.931439	0.735924	0.399209	0.00242622	2.04266e-08	0.00163568	0.18255	0.543631	0.451819	0.227006	0.00190986	0.0622077	0.00183475	0.000453743	0.00753851	0.000280568	0.0136552	0.00354839	0.00548302	0.173094	9.86016e-05	0.00179466	0.00877763	0.0397806	9.47998e-07	0.000971834
Lys	6.04331e-05	0.00487573	0.638611	0.809568	0.0123596	0.678612	0.559117	0.847395	0.0868323	0.262504	0.499575	0.767661	0.516094	0.422081	0.0812894	0.973802	0.742551	0.875773	0.955805	0.88745	0.124836	0.675974	0.431402	0.220254	0.90341	0.190007	0.00950291	1.50254e-05	0.0471181	0.981737	0.00479196	0.0393879	0.000275916	1.55414e-07	0.000106277	5.57208e-07	5.51207e-05	1.93635e-06	1.97224e-07	8.15728e-06	6.2476e-06	1.48579e-06	0.0828852	0.0665123	0.0138065	0.181129	0.905827	0.00823606	2.59836e-05
Hydrouracil	3.09521e-05	0.0576151	0.759499	0.838053	0.00128447	0.451346	0.354339	0.014791	0.13021	0.784101	0.507841	0.00132362	0.00600321	0.00422082	0.00016847	0.0654672	0.12298	0.37622	0.0595486	0.119334	0.00108471	0.787001	0.519454	0.652831	0.139883	0.000623144	0.0110361	5.81746e-11	0.00145256	0.263227	0.000107085	0.00582502	8.06326e-06	1.33864e-09	1.46052e-06	6.78869e-10	8.38003e-09	1.11047e-11	5.26121e-11	9.00123e-09	4.1568e-08	1.52908e-09	0.0176566	0.00158627	0.000497425	0.0113971	0.533334	0.000202043	1.34813e-07
Tyr	2.40185e-05	0.000143222	0.217149	0.48625	0.0155823	0.49944	0.73634	0.516166	0.0284679	0.920723	0.704621	0.0283232	0.0240075	0.0197912	0.00195834	0.189055	0.504428	0.769064	0.258278	0.296929	0.0121267	0.837372	0.977015	0.986514	0.591472	0.0841539	0.0901429	0.00031953	0.0411487	0.877379	0.0606306	0.00524226	0.000115564	4.09815e-06	0.000164911	3.4868e-06	1.36727e-05	5.13351e-06	1.86125e-08	4.26008e-06	8.69719e-06	1.77271e-05	0.0179056	0.0257258	0.000203764	0.0387754	0.606743	0.0012517	7.85461e-06
Di.Galactosylglycerol	0.00108146	0.000650269	3.77327e-05	0.203936	0.596984	0.214911	0.657348	0.0035847	0.886424	0.334294	0.752937	0.96888	0.718081	0.630874	0.294263	0.990105	0.441787	0.19839	0.949911	0.632763	0.102717	0.130251	0.0499501	0.229619	0.110767	0.896015	0.0118793	0.00795483	0.825954	0.896859	0.00519135	0.944403	0.018349	6.69838e-06	0.00916969	0.00116025	0.00245035	0.000421956	2.20748e-05	0.00108671	0.00142288	0.0024035	0.00287975	0.00145328	0.027035	0.208968	0.962792	0.000649939	0.00755676
Galactinol	0.0539261	0.163008	0.0178233	0.553057	0.167936	0.850386	0.899188	0.140992	0.477707	0.318692	0.556992	0.63381	0.897239	0.320755	0.122693	0.104637	0.39889	0.280747	0.892335	0.614854	0.635546	0.621787	0.204527	0.376878	0.32794	0.0514828	0.00329915	3.15468e-06	0.0931349	0.311463	1.06914e-06	0.090472	0.00136756	0.00101892	0.0156492	0.000323581	0.00400889	0.000110777	7.57126e-07	0.000374118	0.000221151	7.05596e-05	0.0654625	1.58741e-05	0.216531	0.0944551	0.704019	0.00148198	0.000453598
RI_1008	0.713821	0.0319865	0.40896	0.0281059	0.416211	0.745553	0.0162545	0.229009	0.829221	0.350968	0.770277	0.543788	0.961013	0.643281	0.790492	0.983545	0.673375	0.952298	0.755946	0.702022	0.797321	0.148636	0.571959	0.945915	0.787609	0.566366	0.0585817	0.118808	0.0114307	0.907586	0.150539	0.574275	0.149266	0.769278	0.563764	0.85755	0.450593	0.1051	0.941885	0.507221	0.978748	0.635959	0.436504	0.340545	0.92878	0.77805	0.315539	0.0449478	0.507286
RI_1022	0.999055	0.915047	0.573015	0.209397	0.508554	0.242554	0.663679	0.241015	0.267679	0.779338	0.201719	0.925554	0.750043	0.729416	0.911131	0.836881	0.90174	0.735475	0.498683	0.327071	0.37056	0.188048	0.0629524	0.849565	0.541419	0.175798	0.612866	0.666575	0.323239	0.258662	0.806152	0.304288	0.968899	0.941638	0.85893	0.466403	0.863862	0.10278	0.920075	0.969195	0.712817	0.512414	0.793434	0.00501345	0.421727	0.167839	0.155006	0.261984	0.494126
RI_1086	0.702367	0.0195638	0.00477706	0.782805	0.0143952	0.524881	0.0317779	1.34242e-06	0.193075	0.149061	0.0234656	0.0637971	0.156815	0.0857324	0.107513	0.102197	0.0192122	0.0478168	0.110247	0.598987	0.32881	0.0997753	0.000208782	0.0277828	2.75141e-05	0.0109802	0.0707319	0.395377	0.351543	0.101837	0.891986	0.0809025	0.332962	0.804795	0.169721	0.832449	0.409891	0.2891	0.895027	0.449131	0.50537	0.260793	0.973268	0.381755	0.734268	0.471841	0.615201	0.247083	0.678297
RI_1113	0.00271213	0.00322311	0.831948	0.977676	0.0057523	0.0011577	0.983492	0.894707	0.00472383	0.981226	0.250185	0.417729	0.655417	0.739518	0.500026	0.945441	0.624263	0.565016	0.0562549	0.018918	0.206845	0.790642	0.480715	0.305196	0.493757	0.794068	0.814944	0.300146	0.414479	0.684411	0.786743	0.0691497	0.29266	0.00195552	0.0089478	0.000797896	0.00262838	0.134489	0.00256707	0.00518683	0.00680524	0.0041256	0.898998	0.832453	0.377798	0.489964	0.241037	0.260973	0.481061
RI_1122	0.0188369	0.000296943	0.000209549	0.134881	0.951447	0.257178	0.629971	3.27702e-07	0.222974	0.0366874	0.30655	0.000675759	0.192606	0.358749	0.386049	0.250759	0.587624	0.432379	0.0599359	0.0154466	0.129929	0.240216	0.155592	0.64962	0.116921	0.146805	0.0366108	0	1.19191e-09	0.67869	0.881655	0.753026	0.983268	0.0719679	0.835177	0.993163	0.675789	0.253874	0.877233	0.598276	0.673603	0.465158	0.131539	0.0134052	0.106624	0.973251	0.372508	0.646987	0.299561
RI_1126	0.669333	0.192312	0.140616	0.413683	0.778198	0.588467	0.241797	0.723309	0.502316	0.693113	0.463416	0.441951	0.762536	0.587404	0.742041	0.74829	0.632864	0.92877	0.553174	0.81871	0.924519	0.679256	0.672003	0.562246	0.623199	0.619226	0.72954	0.711884	0.109486	0.286212	0.621275	0.701739	0.379113	0.45011	0.732622	0.509908	0.945554	0.611817	0.416247	0.712761	0.707766	0.656052	0.887756	0.270767	0.402548	0.723044	0.870352	0.90904	0.910029
RI_1135	0.168967	0.52775	0.310838	0.277598	0.414405	0.690232	0.327481	0.732515	0.339957	0.163041	0.0677171	0.711492	0.937002	0.95869	0.592159	0.846688	0.972203	0.567792	0.857718	0.439563	0.866734	0.268271	0.370409	0.65371	0.721343	0.592556	0.221503	0.258656	0.265487	0.841643	0.761829	0.134764	0.0594134	0.572585	0.0965022	0.00217034	0.0426023	0.00685333	0.153152	0.0927465	0.0463766	0.0213004	0.694517	0.811801	0.577659	0.62656	0.872368	0.480717	0.0862102
RI_1153	0.776346	0.378244	0.424224	0.602226	0.411801	0.427741	0.177148	0.110569	0.153163	0.862678	0.174165	0.434223	0.668982	0.888028	0.838548	0.1835	0.629345	0.949392	0.646018	0.111662	0.297134	0.999702	0.189307	0.770103	0.616381	0.82318	0.217026	0.600518	0.553763	0.567232	0.865054	0.975568	0.165728	0.808875	0.292516	0.0997549	0.467727	0.0808708	0.6354	0.423763	0.488225	0.332768	0.86755	0.651827	0.18553	0.674206	0.817552	0.192867	0.05369
RI_1157	0.533816	0.650775	0.681344	0.957594	0.57498	0.694552	0.395161	0.402166	0.236833	0.131442	0.330474	0.457292	0.822382	0.913301	0.952028	0.511048	0.974124	0.925773	0.669433	0.563783	0.179743	0.774036	0.895834	0.300081	0.536636	0.550178	0.0304705	2.60591e-05	0.000332658	0.457941	0.872435	0.419225	0.735193	0.350416	0.149686	0.0358301	0.0845923	0.0374727	0.147911	0.261162	0.123499	0.0620801	0.33515	0.028063	0.224547	0.392915	0.156902	0.106336	0.168495
RI_1166	0.0747954	0.44929	0.51611	0.999851	0.764278	0.37594	0.506704	0.0832488	0.928175	0.154876	0.391228	0.485887	0.482831	0.481846	0.680812	0.566796	0.955798	0.647286	0.214739	0.414733	0.770113	0.180564	0.171697	0.435025	0.834708	0.781114	0.0704126	0.454514	0.0304242	0.805564	0.723636	0.379159	0.218264	0.331999	0.105428	0.00354745	0.160989	0.099033	0.278987	0.139296	0.157102	0.0872106	0.373754	0.541706	0.674396	0.516683	0.762504	0.087988	0.131634
RI_1180	0.202536	0.00109626	6.67916e-10	0.00155001	0.0016524	0.334146	0.000736408	0	0.0483549	0.982349	0.328379	0.000620077	0.0730095	0.0579142	0.079411	0.60584	0.59257	0.108506	0.105397	0.277575	0.660133	0.566294	0.0077099	0.93102	0.0191585	0.0360874	0.752685	6.00471e-06	0.00579338	0.609172	0.142685	0.217525	0.617652	0.583527	0.429783	0.972017	0.446113	0.0746888	0.446985	0.445991	0.385271	0.231863	0.490279	0.971805	0.63832	0.931327	0.363539	0.0432773	0.868185
RI_1239	0.407425	0.798427	0.448392	0.825705	0.863586	0.305666	0.386927	0.43163	0.292932	0.422492	0.769098	0.307407	0.486098	0.623336	0.462094	0.206161	0.323448	0.545323	0.27188	0.321423	0.13103	0.65874	0.697589	0.220428	0.756605	0.613895	0.565461	0.0292242	0.0322444	0.634159	0.73508	0.394881	0.221854	0.483806	0.047309	0.0277782	0.133742	0.0477116	0.35878	0.159606	0.178287	0.0476401	0.787299	0.198041	0.0886527	0.894003	0.554153	0.0392249	0.0609872
RI_1241	0.974438	0.232208	0.432342	0.347521	0.775041	0.791233	0.152383	0.738604	0.962382	0.804465	0.0610234	0.160871	0.513329	0.533875	0.502729	0.625473	0.533992	0.716263	0.380824	0.550655	0.500383	0.919015	0.649204	0.807583	0.973593	0.970287	0.140749	0.434663	0.540555	0.560697	0.546012	0.272696	0.354767	0.467353	0.396477	0.16043	0.364295	0.0532589	0.514531	0.563728	0.336629	0.359895	0.541318	0.767942	0.745253	0.600275	0.748146	0.223209	0.0887747
RI_1279	0.780217	0.823595	0.108209	0.245293	0.298386	0.00160946	0.0627352	0.535669	0.981964	0.515309	0.85933	0.00176243	0.0133978	0.0839514	0.038446	0.0495776	0.0490791	0.0840961	0.00244056	0.000362823	0.000747081	0.325764	0.685405	0.329825	0.223652	0.326684	0.586102	0.0999793	0.991393	0.652623	0.981667	0.877369	0.047784	0.845987	0.199293	0.197412	0.139814	0.00687996	0.228416	0.23867	0.0852436	0.12765	0.771081	0.0209746	3.95298e-05	0.0690291	0.108178	0.00469246	0.00669396
RI_1282	0.591413	0.492471	0.756448	0.829793	0.266499	0.00281161	0.120455	0.133356	0.171787	0.399334	0.498166	0.262353	0.778831	0.799485	0.911383	0.448586	0.599278	0.769048	0.171068	0.139613	0.252838	0.570318	0.31155	0.0730359	0.756835	0.938199	0.692149	0.0945809	0.507321	0.664726	0.958653	0.907553	0.257214	0.549441	0.98632	0.630638	0.950212	0.147487	0.837368	0.995896	0.533929	0.465994	0.841635	0.00529742	0.00676615	0.424557	0.22531	0.300505	0.0698415
RI_1379	0.938253	0.518552	0.844038	0.836216	0.736397	0.991721	0.408005	0.671899	0.357432	0.306113	0.57757	0.471918	0.952342	0.991125	0.854637	0.546341	0.662261	0.537664	0.916145	0.65704	0.441413	0.709899	0.768501	0.00455904	0.0890211	0.885129	0.619163	0.66778	0.947554	0.266735	0.749003	0.375851	0.770334	0.299291	0.260936	0.197995	0.724722	0.0511915	0.781617	0.277844	0.175222	0.19381	0.0515147	0.398222	0.834218	0.185443	0.380464	0.280689	0.255382
RI_1423	0.0771841	0.679221	0.460625	0.559251	0.405565	0.812293	0.254172	0.55128	0.223518	0.224963	0.132428	0.758889	0.852331	0.832263	0.53384	0.992241	0.931768	0.385417	0.882674	0.444891	0.937126	0.28845	0.365096	0.917866	0.985826	0.852082	0.103783	0.164606	0.0842193	0.377343	0.608716	0.0867966	0.0494967	0.255052	0.0542143	0.000206004	0.0481361	0.00126084	0.0354213	0.0224299	0.0113858	0.00770617	0.502452	0.823431	0.557217	0.482116	0.89466	0.205537	0.0820238
RI_1463	0.209438	0.90893	0.517341	0.750599	0.905633	0.502783	0.207127	0.220233	0.111238	0.0630057	0.196056	0.858404	0.748796	0.661436	0.891588	0.336625	0.18304	0.249115	0.698112	0.905511	0.631443	0.272812	0.122299	0.581097	0.429745	0.346536	0.815494	0.41826	0.926595	0.797208	0.997437	0.533159	0.163836	0.439627	0.138112	0.0468262	0.304518	0.0152739	0.141291	0.0770959	0.0714171	0.0650373	0.86489	0.115575	0.407539	0.759339	0.9644	0.421847	0.0148227
RI_1463_2	0.675374	0.864372	0.753055	0.18146	0.925427	0.488131	0.814032	0.0638621	0.333751	0.371479	0.0165796	0.55102	0.179241	0.0965319	0.178591	0.91162	0.933946	0.168328	0.45079	0.429226	0.88508	0.151128	0.0192503	0.966356	0.652868	0.0267188	0.714641	0.75318	0.67529	0.0392711	0.141197	0.436316	0.746328	0.378457	0.92639	0.346862	0.731121	0.503221	0.604004	0.92634	0.83373	0.849369	0.640656	0.0564541	0.342847	0.611062	0.174785	0.585909	0.173863
RI_1494	0.42216	0.288224	0.0359716	0.497986	0.0341865	0.0165953	0.128573	0.0124457	0.0221289	0.939963	0.384822	0.872769	0.595539	0.348106	0.376427	0.683805	0.279999	0.561079	0.585846	0.137685	0.516402	0.509198	0.225329	0.201697	0.121548	0.612843	0.861247	0.258362	0.166665	0.363631	0.353754	0.362536	0.671371	0.733543	0.320469	0.326791	0.289673	0.354097	0.0469605	0.258284	0.194465	0.150712	0.185316	0.0609723	0.0214837	0.0561634	0.0501806	0.0713271	0.041578
RI_1568	0.251415	0.686483	0.365999	0.564766	0.992314	0.00203726	0.243935	0.990548	0.65706	0.643761	0.491717	0.0577576	0.0140485	0.0345802	0.0107564	0.00373837	0.0060082	0.0172058	0.00979396	0.00248083	0.00106065	0.491823	0.424436	0.0477247	0.0699666	0.134515	0.596309	0.00268908	0.196736	0.531082	0.936885	0.980477	0.544531	0.600146	0.150511	0.0102663	0.0501101	0.0212079	0.28706	0.242602	0.130199	0.0753827	0.598879	0.468556	0.000982456	0.00296999	0.00362638	0.000575981	0.00787218
RI_1601	0.0347193	0.0788474	0.723642	0.9783	0.273271	0.243185	0.552166	0.320392	0.240786	0.732765	0.460076	0.895041	0.661367	0.660627	0.438471	0.281679	0.615466	0.443242	0.780643	0.647701	0.961903	0.326127	0.535193	0.379683	0.618822	0.31087	0.0847149	0.758708	0.649404	0.966101	0.126356	0.141479	0.314593	0.0488663	0.0659335	0.000610048	0.0793299	0.0354319	0.0856341	0.0918261	0.117653	0.0771975	0.54237	0.746427	0.803984	0.653301	0.880115	0.0233008	0.148584
RI_1644	0.171671	0.907068	0.285914	0.213622	0.31124	0.908317	0.643274	0.984484	0.242008	0.122868	0.220917	0.691331	0.826338	0.915141	0.562803	0.893437	0.894296	0.630015	0.967683	0.84682	0.60236	0.135225	0.187417	0.804226	0.873655	0.972875	0.317182	0.0792109	0.0461289	0.637073	0.807443	0.22009	0.0844181	0.642667	0.0443721	0.00188029	0.0427433	0.00427667	0.0681454	0.034574	0.0229168	0.00875917	0.778335	0.412188	0.215916	0.254925	0.499251	0.223794	0.0737037
RI_1703	0.564106	0.226337	0.107213	0.56344	0.340213	0.00994812	0.0836763	0.272654	0.168295	0.546703	0.100961	0.0466142	0.0496133	0.223329	0.190468	0.0302815	0.0212773	0.0160226	0.0247179	0.0101119	0.0162973	0.483768	0.961088	0.0364929	0.118735	0.664198	0.436728	0.793197	0.542371	0.563232	0.716582	0.984564	0.143285	0.334969	0.516105	0.152121	0.544197	0.110601	0.8524	0.447125	0.386378	0.469025	0.205222	0.00187949	0.00926955	0.00757474	0.0394185	0.00447104	0.0451013
RI_1718	0.658203	0.443879	0.336474	0.351251	0.868943	0.493153	0.756044	0.80928	0.354737	0.319969	0.480371	0.7237	0.399702	0.503164	0.352106	0.997141	0.541847	0.391566	0.452938	0.450888	0.159922	0.542311	0.372482	0.2989	0.829654	0.494748	0.572733	0.0336967	0.207618	0.160264	0.342433	0.232453	0.487856	0.753529	0.644436	0.208853	0.841901	0.531017	0.522538	0.567704	0.546099	0.516226	0.223216	0.123578	0.707803	0.892316	0.993214	0.803972	0.333845
RI_1735	0.240993	0.538433	0.709609	0.43607	0.501747	0.622354	0.140176	0.710763	0.967915	0.792714	0.893528	0.0973689	0.083134	0.140062	0.0754938	0.00422372	0.00909194	0.306951	0.124274	0.12394	0.0126131	0.420469	0.157775	0.42818	0.0265021	0.162165	0.00837463	0.0409112	0.00300537	0.895009	0.114619	0.794345	0.310604	0.840689	0.00661937	0.00230271	0.0202592	0.0361027	0.252493	0.0963891	0.0493921	0.0325373	0.163425	0.87276	0.132519	0.127494	0.0798793	0.00759745	0.060698
RI_1772	0.95482	0.442279	0.974913	0.954027	0.675615	0.130289	0.0986302	0.756093	0.250324	0.0783178	0.312894	0.36782	0.446288	0.589252	0.410763	0.571783	0.491242	0.832636	0.189568	0.406327	0.168471	0.854212	0.997762	0.224831	0.541085	0.849244	0.368005	0.0722537	0.439651	0.694238	0.561265	0.452921	0.201901	0.866105	0.858975	0.0450751	0.0590444	0.082402	0.689854	0.317637	0.338883	0.179735	0.467537	0.604609	0.0222905	0.289318	0.158843	0.021011	0.124138
RI_1795	0.225747	0.0921883	0.465903	0.662837	0.6918	0.988565	0.0600284	0.0176922	0.430105	0.201652	0.146036	0.4534	0.329817	0.219802	0.365426	0.253976	0.44359	0.443115	0.749774	0.341644	0.970424	0.0768208	0.0721369	0.681395	0.478318	0.0367943	0.713879	0.234281	0.520457	0.849889	0.0920992	0.974872	0.575204	0.69023	0.674268	0.156209	0.128684	0.410297	0.719404	0.370272	0.306985	0.464978	0.24482	0.78184	0.992192	0.757316	0.43765	0.207271	0.778977
RI_1806	0.138297	0.743768	0.980833	0.690763	0.326031	0.412025	0.435362	0.264856	0.655679	0.370475	0.171763	0.806693	0.655283	0.699591	0.983073	0.854682	0.8559	0.318231	0.373135	0.207854	0.577958	0.412116	0.481549	0.438636	0.732208	0.868615	0.196217	0.501977	0.137776	0.678252	0.924169	0.427668	0.220541	0.517895	0.0659022	0.0020632	0.0549807	0.0218389	0.276264	0.0829937	0.0526634	0.0557333	0.71776	0.209579	0.911732	0.972685	0.741768	0.569295	0.194658
RI_1858	0.241766	0.959791	0.847923	0.397078	0.987646	0.409132	0.0530071	0.669343	0.942126	0.158735	0.223112	0.446548	0.820165	0.776367	0.896114	0.620386	0.599641	0.851769	0.47612	0.580703	0.152923	0.144187	0.215642	0.643397	0.629736	0.462879	0.508675	0.149857	0.748563	0.908575	0.189911	0.987597	0.248515	0.916768	0.124469	0.014647	0.0132591	0.0188777	0.123894	0.0464741	0.039854	0.0190718	0.258121	0.623224	0.0971996	0.114149	0.414736	0.0631166	0.314642
RI_1867	0.0654306	0.00117733	0.427232	0.0541047	0.0135209	0.00103675	0.00986385	0.764806	0.0366291	0.89898	0.0804177	0.0122878	0.0017643	0.00259511	0.0121458	0.000224007	3.62245e-06	0.00234905	0.000101026	7.44134e-05	0.000935453	0.000421657	0.00136315	0.00329391	0.000895843	0.00332788	0.0183171	0.00189673	0.0234695	0.123099	0.743201	0.463731	0.33236	0.388523	0.508903	0.964765	0.900679	0.978924	0.234944	0.234271	0.533522	0.750744	0.801876	0.275171	0.162844	0.0799366	0.0104963	0.0184489	0.0507789
RI_1912	0.309712	0.167222	0.256369	0.713279	0.0910942	0.218293	0.631746	0.137128	0.0250958	0.962754	0.545014	0.141808	0.409076	0.853262	0.79287	0.301705	0.773368	0.946063	0.371836	0.0715695	0.414174	0.922681	0.45331	0.7699	0.328719	0.862711	0.699819	0.338851	0.216331	0.846222	0.767383	0.610525	0.523618	0.284925	0.911488	0.727766	0.585011	0.881584	0.48853	0.459188	0.519243	0.597162	0.939424	0.0325534	0.320065	0.509077	0.564987	0.271312	0.418487
RI_1915	0.06933	0.0198865	0.361548	0.0839505	0.0230564	0.00044717	0.0152961	0.779786	0.0383218	0.919978	0.361094	0.0296264	0.00273888	0.00360733	0.00791249	0.0229696	0.00372588	0.0598249	0.000122923	0.00133183	0.00555609	0.0413906	0.0101987	0.097484	0.0638742	0.139613	0.253652	0.00368371	0.207465	0.909418	0.209202	0.37074	0.788342	0.0584321	0.894732	0.878275	0.983845	0.751004	0.432328	0.440651	0.775595	0.807499	0.671414	0.217688	0.0619144	0.40515	0.097869	0.107404	0.10182
RI_1939	0.486154	0.619581	0.435988	0.642704	0.11881	0.31677	0.401595	0.125022	0.275942	0.325202	0.245044	0.312459	0.709949	0.769636	0.732035	0.288049	0.732631	0.621579	0.84825	0.111061	0.335787	0.787636	0.317475	0.530283	0.114382	0.480323	0.525478	0.331278	0.413782	0.814841	0.981637	0.768658	0.97221	0.0982075	0.702421	0.668538	0.476206	0.964278	0.86011	0.477924	0.756296	0.862202	0.422491	0.0807101	0.232411	0.638484	0.795843	0.481466	0.512378
RI_1940	0.0582499	0.00230539	0.323878	0.457054	0.174852	0.017241	0.0440719	0.00316804	0.145224	0.617574	0.555133	0.000583486	0.000562271	0.00241319	0.00900863	0.000146123	0.000384106	0.00419	4.80344e-05	7.39998e-06	0.000120339	0.00113257	0.000292996	0.444599	0.00940897	0.0959912	0.0383734	8.78975e-06	0.000976267	0.869387	0.0214187	0.876062	0.876258	0.0511461	0.826226	0.909046	0.716887	0.84146	0.289534	0.406891	0.631615	0.85863	0.0343244	0.418032	0.0632194	0.728789	0.132649	0.154612	0.476996
RI_1947	0.153805	0.0902042	0.534974	0.754966	0.225578	0.0138666	0.101898	0.606735	0.211638	0.337902	0.956246	0.0536994	0.177612	0.560739	0.512449	0.198342	0.149835	0.0143174	0.0157665	0.00498799	0.0100038	0.0934531	0.492396	0.151932	0.0303861	0.570123	0.567788	0.08561	0.350928	0.384295	0.0203198	0.446847	0.780779	0.0728822	0.698991	0.941387	0.609365	0.660425	0.424968	0.787236	0.93313	0.692089	0.275747	0.144541	0.0531216	0.0279516	0.000168096	0.0212386	0.278096
RI_1957	0.318949	0.48298	0.60114	0.747151	0.736449	0.53384	0.0812718	0.536025	0.428535	0.00836671	0.896944	0.457616	0.817583	0.988342	0.830127	0.765612	0.404226	0.788399	0.380384	0.983743	0.113862	0.890809	0.732155	0.118084	0.0208251	0.839977	0.202546	0.080234	0.0450323	0.399423	0.227617	0.702395	0.116108	0.607845	0.0727705	0.0222283	0.021919	0.0344528	0.345453	0.0902939	0.028858	0.0224116	0.0833147	0.3944	0.627484	0.0405419	0.0298932	0.0666532	0.151258
RI_1960	0.00737228	0.0616056	0.424118	0.582207	0.0348632	0.0312477	0.0935925	0.740001	0.00263253	0.147988	0.849682	0.106389	0.545454	0.839001	0.971147	0.0421468	0.00764188	0.0669419	0.0534028	0.00324052	0.140129	0.0602872	0.453469	0.158097	0.00870881	0.33079	0.43535	0.994705	0.446482	0.476943	0.16097	0.276127	0.400377	0.0289147	0.44435	0.13202	0.231976	0.257617	0.0339902	0.263458	0.125073	0.1643	0.947601	0.170858	0.139249	0.163553	0.0275069	0.15317	0.316908
RI_2023	0.242915	0.678243	0.578391	0.95456	0.918557	0.472041	0.0784797	0.0556702	0.558916	0.0573052	0.0531073	0.642497	0.656526	0.601898	0.856007	0.563119	0.41838	0.203276	0.774597	0.343001	0.88481	0.138609	0.18377	0.339242	0.304736	0.161752	0.269947	0.880896	0.800739	0.890965	0.32633	0.803728	0.353672	0.859473	0.236406	0.0246336	0.314473	0.0953719	0.518062	0.19443	0.327839	0.223299	0.985878	0.489711	0.669613	0.908149	0.913162	0.640996	0.827298
RI_2087	0.775217	0.219771	0.761204	0.644116	0.3685	0.176635	0.585802	0.594829	0.234619	0.435539	0.628593	0.526702	0.179022	0.196767	0.202158	0.441825	0.2158	0.69662	0.0774567	0.578035	0.169099	0.721598	0.253044	0.693337	0.350618	0.321628	0.36589	0.0543008	0.281325	0.882009	0.107616	0.495299	0.345698	0.341545	0.774613	0.933311	0.678764	0.492373	0.184865	0.627136	0.486729	0.617295	0.754798	0.0798343	0.45125	0.397723	0.278465	0.613274	0.349272
RI_2196	0.0888852	0.281652	0.640658	0.892938	0.656443	0.402347	0.286173	0.124753	0.343422	0.212824	0.152787	0.757867	0.870803	0.580281	0.936567	0.914113	0.778458	0.341492	0.974222	0.439849	0.621537	0.0847388	0.340868	0.419868	0.415772	0.0900336	0.625954	0.408875	0.900138	0.684649	0.171737	0.810378	0.50018	0.779865	0.10384	0.0219091	0.16995	0.0587732	0.264832	0.08245	0.19545	0.122045	0.87502	0.611405	0.554506	0.300505	0.563364	0.319029	0.946635
RI_2210	0.924781	0.411479	0.442347	0.727973	0.519928	0.324184	0.214077	0.0328398	0.871689	0.423993	0.289314	0.846265	0.657961	0.442087	0.594204	0.751471	0.746072	0.356171	0.956054	0.80719	0.871778	0.390948	0.5889	0.268868	0.675504	0.460841	0.0467732	0.689151	0.516854	0.358329	0.296511	0.725421	0.211152	0.673969	0.445565	0.271372	0.903963	0.34849	0.930202	0.683933	0.617459	0.627057	0.570427	0.364742	0.837535	0.434937	0.720936	0.920326	0.797471
RI_2238	0.0216383	0.651	0.0691856	0.26711	0.0522213	0.0612301	0.302368	0.50827	0.00304319	0.273595	0.555038	0.676453	0.820392	0.504079	0.346964	0.409153	0.644688	0.572544	0.433712	0.060644	0.64536	0.188855	0.846059	0.634442	0.671819	0.889655	0.994878	0.586007	0.385938	0.281091	0.388603	0.0491424	0.250882	0.128488	0.0281282	0.00177582	0.0272427	0.0214539	0.0978005	0.0389016	0.0342626	0.0215336	0.498333	0.0706218	0.329296	0.916781	0.21994	0.749854	0.942492
RI_2336	0.652053	0.0242322	0.85758	0.458496	0.927244	0.795708	0.335492	0.969582	0.0407881	0.730433	0.250022	0.107725	0.315097	0.191417	0.269766	0.0421924	0.0356839	0.249765	0.223438	0.150392	0.149075	0.0286612	0.172046	0.0811495	0.0810192	0.0998139	0.00808488	0.00232984	0.0344694	0.0954956	0.528731	0.316212	0.380582	0.857911	0.830671	0.21782	0.861202	0.455141	0.902685	0.657674	0.460252	0.631103	0.266381	0.488585	0.721142	0.868571	0.228476	0.254912	0.130817
RI_2351	0.348274	0.0241966	0.0162945	0.363932	0.921436	0.349221	0.972905	0.0202206	0.727356	0.288798	0.953062	0.163902	0.142184	0.260346	0.33725	0.107075	0.141863	0.0567361	0.118221	0.133644	0.188375	0.444409	0.102452	0.0546763	0.00573363	0.0227457	0.956786	0.0628997	0.116478	0.328606	0.430106	0.320064	0.821903	0.216957	0.506685	0.250106	0.831374	0.148848	0.656495	0.805635	0.876544	0.372861	0.331515	0.993135	0.326901	0.478238	0.357289	0.312594	0.125812
RI_2365	0.713902	0.357712	0.203203	0.60046	0.162523	0.00222496	0.0181843	0.393668	0.399017	0.51679	0.0924802	0.0316571	0.253015	0.433474	0.291938	0.0831533	0.216661	0.721397	0.0344301	0.0270896	0.081804	0.692121	0.636276	0.253779	0.451265	0.284751	0.224778	0.0383379	0.189505	0.470658	0.859719	0.377248	0.022657	0.676304	0.765243	0.084329	0.359002	0.030557	0.28086	0.299905	0.219255	0.143111	0.848383	0.0113519	0.00538661	0.0495873	0.0480248	0.00447804	0.0285011
RI_2381	0.328363	0.102628	0.00375222	0.13013	0.303618	0.686654	0.100824	1.71074e-07	0.356361	0.353685	0.854919	0.0227772	0.290739	0.370882	0.414791	0.518389	0.474093	0.464896	0.447883	0.136998	0.776318	0.326997	0.200512	0.314224	0.182836	0.00681198	0.643742	0.00112813	0.29438	0.582163	0.00733341	0.805914	0.443733	0.636921	0.687773	0.369158	0.720122	0.469435	0.7219	0.914362	0.977521	0.989208	0.606941	0.666694	0.837611	0.997662	0.339253	0.775574	0.728611
RI_2392	0.232819	0.00348145	1.11644e-06	0.0172759	0.00455367	0.610341	0.00236969	0	0.0666598	0.320711	0.13163	0.00213062	0.0716579	0.0767895	0.106109	0.400967	0.277518	0.0378891	0.0365732	0.167411	0.278581	0.256178	0.00143392	0.590129	0.00703785	0.0191427	0.1928	0.00183462	0.155001	0.302089	0.176843	0.229346	0.604372	0.587333	0.504145	0.753777	0.48869	0.0874578	0.549	0.45303	0.600739	0.372651	0.618598	0.674966	0.823612	0.798571	0.562551	0.075684	0.850735
RI_2394	0.401957	0.270093	0.11239	0.345136	0.116602	0.156545	0.0197018	0.274464	0.0799957	0.0489222	0.173403	0.442918	0.916954	0.951239	0.883757	0.0999027	0.602852	0.449917	0.394925	0.292433	0.323166	0.596922	0.755606	0.676954	0.920717	0.843178	0.113636	0.0109756	0.1326	0.956856	0.58623	0.894681	0.221768	0.45728	0.793845	0.556548	0.901744	0.319847	0.751069	0.855672	0.711228	0.617418	0.576159	0.266117	0.102421	0.437493	0.841757	0.279532	0.497261
RI_2404	0.558264	0.0480977	0.646858	0.618304	0.642385	0.400369	0.378238	0.794672	0.0873221	0.439025	0.298151	0.293813	0.153059	0.140384	0.216031	0.0128151	0.00641415	0.741793	0.0955883	0.287816	0.295189	0.45614	0.782825	0.242252	0.067396	0.131489	0.0688053	0.0742738	0.198033	0.443306	0.915291	0.929323	0.842994	0.796588	0.36453	0.414197	0.654328	0.236956	0.828103	0.919691	0.942848	0.566702	0.228084	0.594953	0.602006	0.476404	0.53655	0.429185	0.235712
RI_2435	0.196794	2.74754e-05	2.40089e-06	0.0523239	0.00958382	0.558576	0.100646	5.46518e-12	0.213508	0.617281	0.415428	0.0120084	0.506222	0.501025	0.590942	0.498845	0.3719	0.451158	0.117242	0.654621	0.611961	0.172752	0.000452807	0.530868	0.00111853	0.0126626	0.8795	6.17728e-05	0.00974763	0.125984	0.34736	0.081099	0.28874	0.511526	0.556973	0.775841	0.494524	0.0335981	0.566118	0.406741	0.422957	0.159235	0.32888	0.286038	0.996743	0.638443	0.626751	0.0401657	0.7404
RI_2442	0.180661	0.482093	0.87424	0.619716	0.405746	0.156407	0.163202	0.50434	0.126134	0.129383	0.940493	0.0039786	0.0521856	0.201585	0.0578194	0.038685	0.0171666	0.0401435	0.0225732	0.0721687	0.00696009	0.919148	0.774588	0.436901	0.0546322	0.454959	0.890343	0.903653	0.900646	0.831276	0.983867	0.353603	0.0134657	0.973768	0.0423643	0.0203121	0.00616832	0.00566592	0.0318727	0.0200923	0.0124509	0.0249442	0.231728	0.464026	0.00127941	0.00345069	0.0564753	0.00351298	0.00985919
RI_2458	0.955081	0.995077	0.281481	0.95672	0.218757	0.105902	0.021108	0.798425	0.502087	0.0397937	0.186259	0.335975	0.0355359	0.114962	0.146817	0.0390796	0.0996413	0.209993	0.13538	0.0892604	0.0371717	0.514709	0.690219	0.884493	0.757292	0.192904	0.169447	0.456575	0.922318	0.759317	0.5579	0.698973	0.175885	0.951364	0.113392	0.236987	0.180996	0.430542	0.436788	0.315248	0.512504	0.388864	0.857171	0.640638	0.329886	0.128199	0.0114736	0.00789612	0.568417
RI_2470	0.768603	0.618849	0.248067	0.0150789	0.309261	0.845669	0.565719	0.565335	0.671534	0.506089	0.736088	0.412737	0.700995	0.688534	0.605767	0.976239	0.594671	0.979319	0.828633	0.309478	0.592384	0.275999	0.0929884	0.0777076	0.160544	0.386822	0.816338	0.616614	0.810533	0.406675	0.0501039	0.492836	0.706625	0.79103	0.959423	0.763707	0.300856	0.878194	0.706647	0.427622	0.861799	0.723665	0.327706	0.718444	0.721832	0.868001	0.765307	0.547746	0.690394
RI_2490	0.547209	0.483339	0.206007	0.033922	0.245637	0.898559	0.476761	0.671191	0.400185	0.122353	0.469639	0.945234	0.762375	0.241176	0.268969	0.500893	0.333493	0.555517	0.981326	0.443003	0.879524	0.313734	0.118342	0.298879	0.153978	0.148752	0.818544	0.397983	0.971309	0.205994	0.441308	0.330178	0.621175	0.4638	0.504232	0.427158	0.0658797	0.912614	0.382288	0.219003	0.670655	0.42688	0.226773	0.751893	0.73018	0.943718	0.963082	0.271276	0.432517
RI_2491	0.842549	0.411369	0.108535	0.994879	0.0689834	0.123485	0.056302	0.0594092	0.0327863	0.0760941	0.268591	0.882054	0.932144	0.470091	0.65045	0.476	0.791488	0.526759	0.691364	0.15915	0.215468	0.541677	0.108134	0.271148	0.487164	0.425411	0.0657308	0.0674147	0.42999	0.560121	0.46656	0.629696	0.213406	0.537103	0.611609	0.399925	0.894561	0.303532	0.908609	0.882589	0.713996	0.583649	0.930492	0.137088	0.123923	0.524531	0.696386	0.206882	0.499388
RI_2542	0.219734	0.194043	0.143928	0.0689476	0.109437	0.896358	0.397841	0.29787	0.772353	0.356658	0.982999	0.8766	0.862861	0.404966	0.261959	0.31046	0.107313	0.443786	0.703923	0.497454	0.88555	0.502642	0.478875	0.2292	0.0406955	0.354473	0.771903	0.372051	0.668145	0.20951	0.107891	0.618635	0.158321	0.595911	0.230479	0.198919	0.0224718	0.474142	0.221439	0.10599	0.386806	0.250079	0.135019	0.848142	0.145675	0.533106	0.894678	0.168032	0.298448
RI_2561	0.0948197	1.29099e-05	2.19895e-06	0.0889823	0.0294298	0.685425	0.119669	8.43769e-15	0.116306	0.952514	0.246236	0.00236375	0.0812977	0.107912	0.154937	0.158326	0.112527	0.0499957	0.00539299	0.0675186	0.09342	0.0644213	7.04496e-05	0.412392	0.000338477	0.0114752	0.652766	1.34879e-05	0.0239756	0.26649	0.58582	0.188876	0.321769	0.247079	0.668507	0.968638	0.562011	0.0615066	0.813889	0.556227	0.69286	0.265726	0.433716	0.43271	0.479949	0.626331	0.707927	0.103519	0.864379
RI_2572	0.155599	0.0289062	0.179562	0.169993	0.00898358	0.00556356	6.23211e-05	0.527254	0.0216024	0.404118	0.290687	0.297719	0.293129	0.453057	0.495937	0.0348426	0.156468	0.840524	0.064003	0.00382465	0.0193831	0.0762394	0.332525	0.747625	0.31282	0.635138	0.0481406	5.13007e-05	0.053341	0.932223	0.128478	0.620452	0.855134	0.188819	0.986677	0.319689	0.780725	0.49254	0.717196	0.861587	0.832495	0.680504	0.321179	0.126703	0.048398	0.494772	0.108332	0.0295571	0.0427751
RI_2668	0.18767	0.493581	0.730493	0.327271	0.319144	0.719156	0.808054	0.828306	0.178512	0.00828864	0.193921	0.699311	0.484986	0.400819	0.348627	0.729612	0.346537	0.45562	0.581019	0.996842	0.760161	0.548768	0.0906094	0.399407	0.296167	0.646132	0.343555	0.0788424	0.0136941	0.791387	0.81753	0.94375	0.591031	0.238411	0.443249	0.625109	0.290422	0.975759	0.572154	0.281095	0.44055	0.706764	0.58276	0.060678	0.423624	0.596374	0.851499	0.5128	0.99913
RI_2669	0.478042	0.0635801	0.529732	0.854384	0.0309787	0.115665	0.155986	0.169256	0.00578032	0.157998	0.457851	0.738191	0.969722	0.4118	0.498181	0.828176	0.556405	0.469817	0.788973	0.256172	0.22446	0.812317	0.183599	0.788186	0.380576	0.297627	0.213368	0.051617	0.288176	0.169151	0.827299	0.107798	0.835044	0.481507	0.923665	0.746168	0.976637	0.602454	0.499932	0.498874	0.88027	0.878284	0.850675	0.130793	0.187249	0.611988	0.466903	0.250481	0.387581
RI_2672	0.584086	0.205194	0.317548	0.975644	0.992717	0.614128	0.948482	0.536068	0.834552	0.347031	0.0871727	0.133163	0.357504	0.275631	0.351462	0.0761097	0.0732524	0.168932	0.297544	0.530657	0.52624	0.0820259	0.424599	0.156483	0.0257384	0.140429	0.0406877	0.340898	0.165352	0.186006	0.922268	0.268017	0.723749	0.714049	0.838019	0.802338	0.95342	0.832017	0.825193	0.658985	0.77784	0.941663	0.241071	0.886062	0.988289	0.882201	0.360205	0.736122	0.334525
RI_2692	0.722059	0.838972	0.129692	0.552272	0.0990081	0.0617211	0.308803	0.270102	0.0434142	0.99642	0.257485	0.358099	0.487576	0.59798	0.790427	0.147444	0.104675	0.193739	0.239454	0.124599	0.184136	0.959948	0.632217	0.952939	0.305937	0.201644	0.561374	0.151746	0.209629	0.600717	0.847602	0.962083	0.649274	0.362789	0.61344	0.848585	0.750626	0.645997	0.657626	0.833539	0.902251	0.874441	0.883209	0.0670669	0.3326	0.217077	0.147941	0.0161493	0.242154
RI_2776	0.70336	0.141	0.0330562	0.387719	0.15079	0.700304	0.386526	0.00109909	0.141051	0.204999	0.135821	0.156361	0.239031	0.109495	0.160836	0.439261	0.0677893	0.070818	0.152596	0.737305	0.718215	0.0169935	2.99557e-05	0.0373626	0.00192464	0.0198354	0.528539	0.944597	0.454346	0.0447961	0.705741	0.0497928	0.968631	0.871556	0.744831	0.683102	0.691459	0.660905	0.486992	0.838926	0.578533	0.963041	0.549912	0.0569137	0.467203	0.707246	0.492532	0.478311	0.683834
RI_2801	0.367438	0.993951	0.813211	0.998333	0.775047	0.675684	0.0870748	0.369965	0.589587	0.00326144	0.0597914	0.40062	0.298786	0.24349	0.444834	0.916527	0.566716	0.178712	0.651008	0.884131	0.551677	0.283174	0.132943	0.771995	0.87758	0.418244	0.154336	0.000897276	0.0539846	0.549549	0.814637	0.960719	0.177555	0.706963	0.302869	0.0383115	0.216074	0.0196076	0.0583491	0.19598	0.0509253	0.0265259	0.717228	0.156462	0.155476	0.447752	0.631036	0.278641	0.272602
RI_2804	0.322332	0.683152	0.999428	0.603271	0.593072	0.525509	0.163362	0.081939	0.572432	0.353645	0.43108	0.398677	0.71399	0.942927	0.901177	0.497672	0.703667	0.620174	0.546864	0.256988	0.142152	0.412428	0.941811	0.261717	0.694021	0.497686	0.298112	0.0566252	0.735752	0.203041	0.0756187	0.23141	0.96624	0.429734	0.141794	0.164566	0.297078	0.14347	0.215038	0.134411	0.282309	0.0547048	0.492212	0.991914	0.375101	0.152644	0.528577	0.144215	0.865723
RI_2854	0.613902	0.293791	0.234662	0.742106	0.653229	0.400603	0.0539696	0.301731	0.814628	0.0819535	0.740996	0.514096	0.240222	0.130826	0.248922	0.367547	0.0603372	0.187201	0.160762	0.373799	0.359777	0.238197	0.217707	0.148836	0.00397612	0.213673	0.730326	0.754956	0.568999	0.0736499	0.329909	0.483571	0.647546	0.276957	0.909634	0.556037	0.390979	0.810223	0.762819	0.92784	0.861204	0.866064	0.872754	0.624396	0.752072	0.473915	0.104605	0.270247	0.500738
RI_2863	0.857571	0.952922	0.298577	0.95817	0.55937	0.308803	0.746726	0.441884	0.257423	0.126777	0.877023	0.278628	0.685124	0.799708	0.943625	0.371848	0.947393	0.82089	0.973597	0.558199	0.466351	0.236796	0.193514	0.216493	0.0998539	0.263178	0.876041	0.728321	0.727977	0.190031	0.634895	0.662093	0.882359	0.719937	0.514615	0.928927	0.638208	0.304371	0.894135	0.918179	0.810556	0.630308	0.468803	0.121513	0.261938	0.568219	0.879522	0.828743	0.790807
RI_2866	0.559117	0.160452	0.402874	0.522007	0.727092	0.54143	0.394645	0.765211	0.996371	0.6147	0.888308	0.158427	0.177055	0.148153	0.111663	0.039034	0.0223305	0.173284	0.163437	0.570616	0.236301	0.871548	0.328965	0.146347	0.00919873	0.0828109	0.179899	0.365451	0.176819	0.0209573	0.0684274	0.014213	0.0137724	0.838643	0.616999	0.111682	0.365303	0.0953353	0.270338	0.417628	0.196506	0.195245	0.594552	0.553543	0.571514	0.28889	0.476408	0.0358886	0.0164437
RI_2882	0.476925	0.242824	0.609785	0.640629	0.749485	0.971544	0.539736	0.835685	0.874868	0.889982	0.984093	0.452311	0.54056	0.4555	0.344189	0.140949	0.133764	0.569471	0.564006	0.991748	0.581989	0.63408	0.935145	0.437855	0.0956453	0.217864	0.223169	0.642181	0.29873	0.0346626	0.0218497	0.0226745	0.00930471	0.581958	0.692298	0.0861283	0.408266	0.0821957	0.172492	0.332387	0.185118	0.155238	0.605751	0.491729	0.960332	0.308422	0.821175	0.0653587	0.0408802
RI_2898	0.280451	0.0173111	0.000587961	0.538897	0.0418795	0.867756	0.210426	1.31761e-11	0.1074	0.557839	0.0995193	0.000356461	0.0138237	0.0101778	0.0307118	0.165787	0.0889396	0.0813353	0.0194377	0.130008	0.104292	0.044595	6.00345e-06	0.213074	0.020984	0.0121824	0.51123	0.0013808	0.0477837	0.310941	0.759725	0.367367	0.923132	0.709823	0.631689	0.917641	0.217594	0.171688	0.490953	0.560761	0.650786	0.416563	0.277724	0.675904	0.666177	0.957486	0.974945	0.487161	0.653482
RI_2939	0.287107	0.887304	0.882927	0.0731151	0.8768	0.666556	0.0709576	0.569631	0.804678	0.622624	0.936037	0.196951	0.269359	0.111125	0.0894358	0.0290789	0.0109792	0.185401	0.232413	0.853717	0.311631	0.389974	0.200484	0.0817954	0.00418279	0.0588472	0.136375	0.243516	0.0551551	0.0136985	0.489415	0.0133519	0.0120092	0.697383	0.444076	0.0453239	0.113904	0.170087	0.147096	0.25284	0.133799	0.162385	0.58254	0.32776	0.268401	0.348131	0.310545	0.00736711	0.00683709
RI_2955	0.93107	0.326715	0.976887	0.916682	0.995995	0.996542	0.558918	0.415557	0.0451963	0.917283	0.550517	0.218869	0.308654	0.258417	0.237099	0.0160451	0.00604066	0.437303	0.247076	0.624533	0.185031	0.730075	0.755271	0.496616	0.0987978	0.326272	0.0406693	0.00348314	0.00763446	0.806366	0.878211	0.537486	0.834743	0.973821	0.309369	0.212832	0.168724	0.122371	0.31272	0.490119	0.171851	0.182733	0.536079	0.0730419	0.226494	0.365678	0.350465	0.0257514	0.261025
RI_2956	0.853486	0.988216	0.396538	0.984838	0.158842	0.0635163	0.178675	0.24913	0.639552	0.519886	0.941338	0.554493	0.383217	0.595822	0.456958	0.68545	0.318044	0.36138	0.112181	0.0766581	0.0689081	0.64223	0.30227	0.919209	0.804445	0.965904	0.903635	0.130531	0.926574	0.995923	0.683224	0.943744	0.708969	0.80338	0.341233	0.412241	0.74365	0.195222	0.910116	0.752353	0.355351	0.267748	0.860254	0.0370435	0.0579899	0.264925	0.0229708	0.0245286	0.121888
RI_2974	0.933475	0.799648	0.891807	0.505207	0.919286	0.141144	0.747262	0.207791	0.933419	0.579879	0.794146	0.0224713	0.0119647	0.00629676	0.00320283	0.0377009	0.00234421	0.00337451	0.00341795	0.0032331	0.0035574	0.191689	0.0568503	0.265197	0.00495552	0.166685	0.7776	0.0242894	0.125038	0.650821	0.500442	0.714561	0.10003	0.854658	0.500856	0.179645	0.046015	0.1001	0.357918	0.447781	0.315983	0.278288	0.768803	0.153173	0.0163663	0.292172	0.364904	0.0076608	0.199183
RI_2979	0.624112	0.830482	0.901516	0.903112	0.702824	0.780579	0.0736009	0.316421	0.100491	0.215804	0.146873	0.703012	0.718585	0.830488	0.755653	0.219543	0.734549	0.0766303	0.780252	0.799205	0.610984	0.819294	0.821768	0.545908	0.939875	0.910917	0.0589219	0.0182174	0.0509555	0.0982924	0.052062	0.334059	0.681524	0.644545	0.0453897	0.0663441	0.0384127	0.177147	0.354064	0.229128	0.163058	0.10417	0.363329	0.936621	0.0854271	0.568584	0.78762	0.254068	0.473193
RI_3011	0.0741444	0.428485	0.010666	0.897265	0.00118244	0.0156681	0.0120306	0.0017198	0.125897	0.306627	0.880202	0.368894	0.413326	0.185367	0.148842	0.631414	0.450567	0.843529	0.802654	0.329703	0.717279	0.982948	0.150145	0.713824	0.994531	0.976734	0.250017	0.358658	0.286124	0.918058	0.638708	0.51985	0.658698	0.274848	0.244843	0.405211	0.0224527	0.438326	0.0936906	0.19774	0.232254	0.148309	0.608775	0.0783502	0.774179	0.274462	0.0225917	0.501063	0.699434
RI_3012	0.966775	0.441571	0.171583	0.126436	0.131727	0.412542	0.136521	0.000776983	0.117566	0.874586	0.975619	0.914678	0.753696	0.797542	0.960742	0.526936	0.295425	0.791442	0.816829	0.781391	0.989585	0.535745	0.826964	0.0595262	0.104938	0.583516	0.219137	0.275733	0.0448018	0.158723	0.663283	0.107141	0.0673789	0.318251	0.346061	0.683889	0.399062	0.702603	0.593926	0.50208	0.734532	0.787858	0.486603	0.115954	0.827541	0.745626	0.339427	0.364655	0.116268
RI_3227	0.151688	0.32534	0.0924758	0.348011	0.013203	0.00143588	0.00662441	0.251318	0.0402012	0.843375	0.105289	0.85315	0.277136	0.48503	0.676154	0.211515	0.0154378	0.00296392	0.0308928	0.00150623	0.0244925	0.0152046	0.709952	0.247519	0.161006	0.973705	0.796216	0.915193	0.300277	0.24106	0.00186094	0.162298	0.0738446	0.413873	0.39735	0.469715	0.656628	0.368597	0.0241482	0.0993504	0.10645	0.225481	0.0315174	0.520205	0.0115116	0.131512	0.00491716	0.0521729	0.220801
RI_3292	0.538611	0.230945	0.702407	0.67797	0.103564	0.317087	0.324651	0.42992	0.283574	0.00441572	0.584987	0.896799	0.911645	0.691115	0.767119	0.633785	0.881019	0.920425	0.765431	0.0910838	0.124967	0.177889	0.474896	0.2358	0.57761	0.411589	0.767312	0.437959	0.91954	0.153578	0.0296386	0.52914	0.553343	0.47038	0.918967	0.809188	0.799049	0.757984	0.408703	0.469291	0.908006	0.871314	0.43643	0.389409	0.0566312	0.947731	0.594669	0.481238	0.30463
RI_3293	0.694616	0.0728646	0.00701183	0.910903	0.147025	0.732371	0.318438	0.00125682	0.186078	0.0891466	0.0371133	0.179959	0.343745	0.184946	0.247719	0.493592	0.0208523	0.0508725	0.282307	0.822267	0.980709	0.144018	0.00115928	0.0320329	0.000690123	0.0498026	0.183183	0.995525	0.480939	0.134706	0.597448	0.103233	0.721071	0.55419	0.986326	0.794084	0.733061	0.813641	0.471861	0.944102	0.888892	0.945519	0.882666	0.105634	0.757606	0.766032	0.398661	0.531436	0.973626
RI_3434	0.522769	0.0754882	0.755721	0.646011	0.875924	0.665242	0.622063	0.472211	0.0316594	0.028341	0.755188	0.522921	0.51158	0.49019	0.647713	0.63681	0.542719	0.663027	0.367569	0.547401	0.758133	0.745463	0.695808	0.59885	0.654907	0.742052	0.402865	0.00627407	0.129469	0.102007	0.441998	0.118842	0.553495	0.348257	0.876287	0.791755	0.980049	0.735418	0.593827	0.561116	0.87486	0.929259	0.379268	0.847151	0.765601	0.493559	0.410917	0.907873	0.743478
RI_3449	0.775224	0.288926	0.0191042	0.897157	0.131312	0.60937	0.294433	0.00517074	0.0671787	0.0705398	0.278853	0.586854	0.556185	0.218565	0.303484	0.742447	0.123737	0.365361	0.519995	0.575598	0.589114	0.0869368	0.00633086	0.0949059	0.00905871	0.0138364	0.462534	0.887322	0.16396	0.0503625	0.515523	0.0803533	0.922478	0.844732	0.788697	0.670046	0.654475	0.68147	0.695571	0.997837	0.76242	0.900042	0.734832	0.509554	0.313441	0.813808	0.453137	0.460452	0.502782
RI_3584	0.283479	0.167778	0.0658355	0.0583883	0.0468073	0.00486379	0.000909609	0.0819292	0.0962699	0.0578478	0.94883	0.0426038	0.157769	0.149312	0.166958	0.0128372	0.0526875	0.88087	0.00884398	0.0123573	0.0285588	0.0870033	0.283579	0.101155	0.106515	0.496278	0.0165884	0.000566131	0.00614365	0.439682	0.042819	0.515932	0.0378339	0.253817	0.737337	0.316189	0.515813	0.245443	0.743463	0.807344	0.615415	0.626499	0.369041	0.00404443	0.0115036	0.437473	0.148533	0.0333294	0.0569276
RI_959	0.727417	0.211123	0.546771	0.988219	0.203687	0.213795	0.0800098	0.445843	0.0375491	0.048906	0.377136	0.287885	0.697591	0.903443	0.869877	0.14751	0.664618	0.809198	0.492426	0.116927	0.178671	0.837713	0.337621	0.883512	0.73826	0.731091	0.0300609	0.000126123	0.00159151	0.770027	0.976985	0.75387	0.300555	0.513372	0.445511	0.160588	0.618823	0.187825	0.5505	0.689381	0.297368	0.204409	0.419749	0.0188317	0.105378	0.4454	0.366446	0.0596043	0.133214
RI_967	0.0638235	0.0467636	0.711788	0.719174	0.0406257	0.0165278	0.113085	0.940068	0.00249821	0.249458	0.434303	0.873783	0.557231	0.776595	0.781764	0.118146	0.455123	0.848113	0.136999	0.0092592	0.0430619	0.78354	0.616464	0.671867	0.247392	0.718975	0.218181	0.0826742	0.756346	0.144579	0.669571	0.0212751	0.550245	0.174404	0.639069	0.65947	0.726495	0.761308	0.586093	0.361798	0.373865	0.971493	0.970765	0.0434528	0.0317479	0.0926267	0.216043	0.138557	0.446463
RI_968	0.0403113	0.643569	0.0981617	0.196754	0.0704587	0.0356379	0.304527	0.342211	0.0769013	0.170428	0.707542	0.834304	0.865242	0.903295	0.776896	0.350141	0.82312	0.693353	0.351486	0.266623	0.711491	0.12936	0.732183	0.198046	0.837415	0.37354	0.114587	0.149779	0.0069684	0.868015	0.334318	0.100457	0.115259	0.36445	0.0136711	0.000501634	0.0292132	0.00782025	0.0881062	0.0313413	0.042064	0.0131399	0.0962203	0.585156	0.640264	0.60159	0.557251	0.552876	0.32201
RI_968_2	0.0377367	0.39479	0.429443	0.688067	0.681279	0.580571	0.178788	0.106806	0.918873	0.0206373	0.277015	0.553675	0.453952	0.460665	0.714	0.729406	0.866584	0.421965	0.233671	0.420578	0.937624	0.291268	0.218214	0.444548	0.81966	0.890323	0.0312326	0.07196	0.00256324	0.758945	0.703038	0.490416	0.26004	0.264836	0.0366397	0.000859721	0.0592633	0.0400766	0.11449	0.0558763	0.0423478	0.0237974	0.369842	0.338771	0.510905	0.375645	0.520515	0.0362518	0.0760031
RI_973	0.0699186	0.00209455	0.000124029	0.0350495	0.44495	0.727864	0.909319	1.64949e-07	0.438286	0.0324301	0.595095	0.00176724	0.518731	0.714237	0.697268	0.445333	0.858197	0.740302	0.26371	0.0484704	0.280164	0.2751	0.321311	0.962265	0.0950937	0.142596	0.0729547	0	2.73434e-08	0.965998	0.727066	0.652141	0.397357	0.164212	0.764314	0.697803	0.470194	0.0740673	0.464827	0.969102	0.325601	0.220792	0.217714	0.0229049	0.164261	0.765838	0.696143	0.95249	0.132503
RI_980	0.164003	0.453239	0.298207	0.175562	0.564944	0.852948	0.446074	0.85449	0.93085	0.0852156	0.3279	0.350995	0.442307	0.643507	0.383929	0.403307	0.629986	0.600587	0.503375	0.75775	0.303851	0.341571	0.340457	0.897622	0.74702	0.936925	0.0931653	0.00890955	0.00922985	0.795976	0.902127	0.299294	0.112277	0.352528	0.0317117	0.000575378	0.0341806	0.00426214	0.121788	0.08643	0.0258748	0.00878624	0.352443	0.513952	0.179225	0.342372	0.593053	0.173339	0.110003
RI_984	0.486094	0.129779	0.77473	0.779784	0.129348	0.101871	0.0547465	0.734046	0.0123076	0.0670033	0.287496	0.171695	0.551692	0.931081	0.892934	0.118647	0.590295	0.942574	0.240565	0.0393443	0.0731919	0.971818	0.395127	0.943783	0.689197	0.820233	0.0320544	1.4559e-05	0.00112008	0.573621	0.669948	0.612224	0.418504	0.247643	0.586662	0.285598	0.707699	0.2056	0.700978	0.895048	0.451018	0.309513	0.432147	0.0140247	0.055421	0.570434	0.301151	0.0927335	0.123665
RI_989	0.214424	0.00505933	8.9116e-06	0.0369413	0.0217173	0.16061	0.00882386	1.6206e-09	0.0137353	0.432726	0.471491	0.0601385	0.585477	0.510919	0.570941	0.357386	0.307643	0.421053	0.839883	0.906491	0.683211	0.686147	0.0738681	0.35293	0.695658	0.397601	0.675806	0.00087392	0.0766517	0.595598	0.153361	0.507648	0.57001	0.767542	0.916543	0.534749	0.445457	0.352275	0.576464	0.687596	0.660253	0.556825	0.283847	0.487549	0.578193	0.552244	0.22826	0.0328816	0.248969
RI_992	0.00229615	0.514147	0.427714	0.530749	0.0522406	0.454896	0.808362	0.728535	0.0662397	0.0412838	0.983918	0.682625	0.618058	0.407038	0.210905	0.752673	0.797118	0.437	0.486657	0.259299	0.705868	0.0997146	0.320043	0.744572	0.897345	0.868741	0.491192	0.214365	0.0302084	0.376556	0.486872	0.142972	0.0229896	0.21436	0.00240667	0.000127395	0.00163266	0.000912862	0.008763	0.00707476	0.00447983	0.000894861	0.419034	0.886306	0.264178	0.462515	0.73843	0.222405	0.0335304
RI_997	0.734068	0.0476558	0.554981	0.0267349	0.474429	0.780016	0.0240159	0.395374	0.897902	0.413234	0.869775	0.660893	0.942603	0.563431	0.736211	0.97527	0.572891	0.835332	0.775387	0.686498	0.78968	0.135764	0.434901	0.892594	0.985086	0.496006	0.127591	0.11939	0.0114411	0.989063	0.186697	0.665127	0.15242	0.800466	0.601534	0.866736	0.46837	0.100838	0.962985	0.502472	0.984937	0.71956	0.455621	0.413052	0.813696	0.794594	0.283453	0.0539178	0.469423
Spearman p values - FDR corrected (Bejamini-Hochberg)
	Citrate	Monomethyl.Phosphate	Parabanic.acid	Suberylglycine	Pentonic.acid	Gly	Pyroglutamate	Glycerol.3.phosphate	Urea	Nicotinate	Serotonin	Pro	Val	Ileu	leu	Fa18.2	Tryp	Meth	Thr	Ala	Ser	Asp	Asx	Hypotaurine	Fructose	FA16.0	Salicylate	Hydroxylamine	Sucrose	Allantoin	Guanosine	Gluconate	Hexonic.acid	Oxalate	Galactonate	Phosphoric.acid	Threonic.acid	Alpha.hydroxybutyrate	Xylofuranose	Glycolic.acid	Erythronic.acid	Glyceric.acid	Fumarate	Glucose.6.phosphate	GABA	Ethanolamine	Glutamine	Glucose	Myoinositol
Citrate	NA	2.56764e-13	0.945716	0.59896	2.0156e-12	0.000468274	0.0036278	0.628513	0.00439839	0.683288	0.788507	0.395036	0.483007	0.313522	0.0182042	0.874663	0.85001	0.986237	0.235538	0.0625581	0.385404	0.000257079	0.227882	0.132004	0.987568	0.920629	0.975508	0.946344	0.837346	0.702319	0.21267	0.000579837	0.00106177	0	0	0	0	5.58997e-12	0	0	0	0	0.533811	0.736611	0.268645	0.00712421	0.413534	0.025376	0.00258284
Monomethyl.Phosphate	2.56764e-13	NA	0.462975	0.819026	0.00103278	0.0485257	0.318046	0.522593	0.0277224	0.883772	0.939268	0.696069	0.820671	0.726225	0.250859	0.704574	0.597039	0.99134	0.205877	0.350534	0.751111	0.0263405	0.0324164	0.412101	0.207732	0.702866	0.447346	0.109813	0.559534	0.988347	0.607005	0.0870711	0.249304	2.5571e-07	0.000114375	2.73794e-05	7.25042e-05	0.00559645	6.44675e-06	2.75883e-05	7.29143e-05	0.00221761	0.576364	0.180485	0.549237	0.134726	0.493334	0.0144356	0.0567374
Parabanic.acid	0.945716	0.462975	NA	5.2928e-12	0.000356061	0.000331556	0.000451071	3.71173e-10	0.012769	0.878053	0.861021	0.546073	0.0999883	0.127205	0.202859	0.0475779	0.0946362	0.308539	0.173058	0.0254529	0.0118366	0.0422379	0.0485649	0.296173	0.445664	0.739533	0.30342	0.187746	0.0170908	0.431743	0.938968	0.123816	0.84236	0.503583	0.984302	0.821345	0.789318	0.399026	0.605631	0.765713	0.466237	0.451171	0.0448455	0.853786	0.337329	0.584557	0.36005	0.00397946	0.351404
Suberylglycine	0.59896	0.819026	5.2928e-12	NA	0.000415817	0.000102036	1.83397e-05	0.00526088	0.549237	0.495734	0.915163	0.863706	0.00162166	0.00300164	0.00739952	0.00828092	0.00671965	0.0155163	0.000740641	0.000733958	7.36222e-05	9.4125e-06	3.46553e-14	0.042707	0.6158	0.0702261	0.345852	0.971079	0.882485	0.24228	0.806641	0.494308	0.966577	0.691641	0.957033	0.852035	0.985295	0.754444	0.700652	0.731105	0.539245	0.904385	0.892092	0.575052	0.372067	0.998971	0.417279	0.00317908	0.244465
Pentonic.acid	2.0156e-12	0.00103278	0.000356061	0.000415817	NA	4.849e-10	4.92851e-10	3.63261e-05	0.00693447	0.831949	0.675625	0.176412	0.416259	0.809342	0.547581	0.478316	0.464979	0.297008	0.00671456	0.000238462	0.347595	0.00025031	0.0794191	0.219973	0.305848	0.86398	0.704381	0.38517	0.169123	0.410014	0.163384	0.0088575	0.0214769	2.37199e-06	1.65721e-10	7.49865e-10	3.37376e-11	5.22796e-11	3.64008e-12	8.21049e-14	8.96206e-13	8.88792e-12	0.751019	0.66177	0.949963	0.180485	0.189889	0.986	0.259552
Gly	0.000468274	0.0485257	0.000331556	0.000102036	4.849e-10	NA	8.60811e-11	0.130814	0.0510395	0.768262	0.456883	0.0595401	1.1662e-06	0.000280835	0.00254774	4.36393e-05	3.91596e-06	1.66184e-05	1.7876e-14	0	3.33153e-10	1.15581e-05	0.00114297	0.00113424	0.0427336	0.0622883	0.392133	0.179775	0.88654	0.903683	0.104202	0.177733	0.847905	0.132506	0.0692422	0.226376	0.265985	0.252991	0.0428969	0.0281934	0.00538742	0.0843234	0.015166	0.077577	2.18793e-07	0.0583871	8.47953e-06	0.000334496	0.0178618
Pyroglutamate	0.0036278	0.318046	0.000451071	1.83397e-05	4.92851e-10	8.60811e-11	NA	0.033112	0.248318	0.675191	0.892092	0.658893	0.0738981	0.194774	0.447346	0.0320042	0.024279	0.168699	2.95631e-05	0.000314907	0.00306809	6.81987e-07	0.000711747	0.0071561	0.0508054	0.100632	0.157598	0.469104	0.95694	0.451938	0.0466805	0.715785	0.889977	0.151732	0.120003	0.7128	0.584987	0.360756	0.30654	0.234589	0.205139	0.400413	0.435392	0.936036	0.0621203	0.236035	7.24074e-05	0.00413727	0.0326677
Glycerol.3.phosphate	0.628513	0.522593	3.71173e-10	0.00526088	3.63261e-05	0.130814	0.033112	NA	0.0753666	0.898077	0.678585	2.26893e-05	0.107947	0.136635	0.0532817	0.285629	0.2959	0.208008	0.292305	0.341161	0.312136	0.979809	0.0894918	0.927492	0.00202327	0.00459409	0.973726	0.000237651	0.00536187	0.377345	0.300217	0.166646	0.60706	0.710193	0.00624028	0.0754109	0.00287586	0.00062554	0.0103472	0.00498106	0.00570978	0.00162714	0.182879	0.676492	0.573978	0.04713	0.891	0.819026	0.425949
Urea	0.00439839	0.0277224	0.012769	0.549237	0.00693447	0.0510395	0.248318	0.0753666	NA	0.462975	0.871886	0.531794	0.756426	0.497061	0.231583	0.627296	0.529596	0.971079	0.772197	0.343916	0.997902	0.129556	0.996411	0.0483592	0.715785	0.765957	0.80899	0.664451	0.733377	0.133968	0.549379	0.019816	0.0314984	0.0358366	0.0310335	0.00282174	0.00964486	0.0119996	0.000336602	0.0042029	0.000948747	0.00302009	0.20033	0.755012	0.928282	0.719111	0.518444	0.913769	0.793239
Nicotinate	0.683288	0.883772	0.878053	0.495734	0.831949	0.768262	0.675191	0.898077	0.462975	NA	0.2628	0.101687	0.317194	0.42689	0.394322	0.00538742	0.00723729	0.0925417	0.239228	0.728916	0.980845	0.763163	0.981502	0.0463609	0.0676628	0.00211094	0.857406	0.149879	0.257701	0.185894	0.0184439	0.0240092	0.609506	0.992344	0.91627	0.83857	0.947883	0.980845	0.590468	0.84466	0.954178	0.909005	0.746406	0.849954	0.726225	0.191053	0.151377	0.205222	0.0844649
Serotonin	0.788507	0.939268	0.861021	0.915163	0.675625	0.456883	0.892092	0.678585	0.871886	0.2628	NA	0.33402	0.0946194	0.159901	0.285303	0.0552491	0.0995709	0.0177957	0.17969	0.0539711	0.0141352	0.0148231	0.326765	0.314758	0.0976965	0.00582505	0.9319	0.937171	0.702186	0.0184891	0.604931	0.617097	0.867428	0.29044	0.0751641	0.413472	0.167351	0.567245	0.594058	0.566666	0.698615	0.327469	0.777077	0.617036	0.236035	0.0915029	0.055025	0.0532817	0.1555
Pro	0.395036	0.696069	0.546073	0.863706	0.176412	0.0595401	0.658893	2.26893e-05	0.531794	0.101687	0.33402	NA	4.17677e-12	1.1132e-10	9.54493e-12	2.27991e-09	2.25374e-08	1.99898e-07	7.03422e-08	1.53294e-06	6.82634e-08	0.179118	0.00141827	0.199401	0.00397523	0.00117807	0.636103	0.00435821	0.0556213	0.0264363	0.809985	0.000525144	0.00561255	0.36657	0.00979587	0.0128733	0.00208463	0.0088575	0.00790912	0.0618806	0.036474	0.0191898	0.403006	0.0108646	0.000356339	0.0186538	0.344987	0.000154848	0.000125084
Val	0.483007	0.820671	0.0999883	0.00162166	0.416259	1.1662e-06	0.0738981	0.107947	0.756426	0.317194	0.0946194	4.17677e-12	NA	0	0	0	0	0	0	0	0	0.00048235	1.55578e-09	0.0474728	0.256706	0.00245506	0.193165	0.0839061	0.627296	0.616739	0.99978	0.485618	0.586162	0.134237	0.0118728	0.0303368	0.0356147	0.14702	0.199021	0.394368	0.469872	0.171208	0.996369	0.120164	4.33394e-05	0.0320707	0.318407	2.45379e-06	0.00290292
Ileu	0.313522	0.726225	0.127205	0.00300164	0.809342	0.000280835	0.194774	0.136635	0.497061	0.42689	0.159901	1.1132e-10	0	NA	0	1.12976e-13	5.10435e-14	3.39316e-11	0	9.94368e-11	2.4296e-13	0.00374153	1.50642e-08	0.0894711	0.454553	0.00493258	0.131939	0.0578369	0.511011	0.208704	0.703682	0.193221	0.411893	0.0588685	0.00486794	0.0107742	0.0186667	0.0672164	0.0784704	0.236445	0.284156	0.0966818	0.765611	0.132321	0.00292885	0.175707	0.842623	0.000101036	0.00955551
leu	0.0182042	0.250859	0.202859	0.00739952	0.547581	0.00254774	0.447346	0.0532817	0.231583	0.394322	0.285303	9.54493e-12	0	0	NA	4.24393e-13	1.12976e-13	7.06933e-11	1.7876e-14	2.00437e-09	3.46553e-14	0.0307808	5.5123e-07	0.0874466	0.152972	0.00160179	0.0857143	0.0341349	0.37066	0.181043	0.511344	0.0569213	0.0657871	0.00273643	1.53754e-05	4.38965e-05	7.00344e-05	0.000779912	0.000869263	0.00595777	0.00919723	0.00144628	0.884997	0.0396323	0.00023298	0.0173071	0.713407	2.02681e-06	0.00020239
Fa18.2	0.874663	0.704574	0.0475779	0.00828092	0.478316	4.36393e-05	0.0320042	0.285629	0.627296	0.00538742	0.0552491	2.27991e-09	0	1.12976e-13	4.24393e-13	NA	0	8.49081e-09	3.00469e-13	1.16495e-09	5.77773e-12	0.00277068	1.15807e-06	0.0115547	0.000255637	1.10439e-06	0.0499467	0.0734926	0.241437	0.355581	0.560635	0.111477	0.257249	0.382909	0.0342475	0.0276382	0.0338304	0.199207	0.230661	0.445664	0.480061	0.116443	0.988041	0.199637	0.000353702	0.000469171	0.0574759	1.61228e-08	0.000356005
Tryp	0.85001	0.597039	0.0946362	0.00671965	0.464979	3.91596e-06	0.024279	0.2959	0.529596	0.00723729	0.0995709	2.25374e-08	0	5.10435e-14	1.12976e-13	0	NA	5.48019e-13	0	3.74269e-10	3.46553e-14	0.00095003	3.40798e-06	0.00174219	1.29654e-05	7.63378e-06	0.196184	0.288305	0.565721	0.378431	0.885642	0.38517	0.230159	0.390587	0.135255	0.0432111	0.0223629	0.198649	0.295529	0.501556	0.601495	0.153208	0.568893	0.149039	5.9387e-05	1.54147e-05	0.00313593	4.21194e-10	0.000203298
Meth	0.986237	0.99134	0.308539	0.0155163	0.297008	1.66184e-05	0.168699	0.208008	0.971079	0.0925417	0.0177957	1.99898e-07	0	3.39316e-11	7.06933e-11	8.49081e-09	5.48019e-13	NA	0	6.12187e-13	1.42553e-12	9.13218e-05	7.56818e-06	0.0336777	0.00282955	0.00333179	0.890646	0.431619	0.846391	0.589558	0.820671	0.315663	0.635046	0.801768	0.505648	0.498462	0.54163	0.959	0.960118	0.998193	0.767726	0.82652	0.275564	0.109157	0.00110957	0.00919559	0.0180578	8.15995e-06	0.0101865
Thr	0.235538	0.205877	0.173058	0.000740641	0.00671456	1.7876e-14	2.95631e-05	0.292305	0.772197	0.239228	0.17969	7.03422e-08	0	0	1.7876e-14	3.00469e-13	0	0	NA	0	0	5.08433e-08	1.06023e-09	0.000641603	0.000749132	0.0010217	0.268953	0.0130053	0.671333	0.486873	0.458601	0.725806	0.317714	0.9319	0.595763	0.436161	0.347168	0.501556	0.982997	0.940742	0.793039	0.667209	0.747421	0.0501269	1.71233e-06	0.00762714	0.000194288	5.21202e-07	0.00124412
Ala	0.0625581	0.350534	0.0254529	0.000733958	0.000238462	0	0.000314907	0.341161	0.343916	0.728916	0.0539711	1.53294e-06	0	9.94368e-11	2.00437e-09	1.16495e-09	3.74269e-10	6.12187e-13	0	NA	0	1.23232e-09	1.14482e-07	0.0127216	0.0349276	0.000543454	0.65972	0.047431	0.860321	0.907798	0.321179	0.420815	0.822246	0.621426	0.9878	0.781133	0.791019	0.885642	0.494308	0.329089	0.188532	0.579877	0.591238	0.0382707	1.18712e-06	0.0245431	0.00378335	2.90022e-07	0.00295992
Ser	0.385404	0.751111	0.0118366	7.36222e-05	0.347595	3.33153e-10	0.00306809	0.312136	0.997902	0.980845	0.0141352	6.82634e-08	0	2.4296e-13	3.46553e-14	5.77773e-12	3.46553e-14	1.42553e-12	0	0	NA	2.48546e-07	1.61691e-08	0.0160902	0.00207247	0.00139739	0.433759	0.0340599	0.567057	0.675571	0.378406	0.928128	0.268953	0.148944	0.00890067	0.0182292	0.000718679	0.0294432	0.179501	0.17163	0.330496	0.0546081	0.380299	0.0322961	6.5052e-09	2.97563e-05	0.000183825	1.89158e-12	2.59975e-06
Asp	0.000257079	0.0263405	0.0422379	9.4125e-06	0.00025031	1.15581e-05	6.81987e-07	0.979809	0.129556	0.763163	0.0148231	0.179118	0.00048235	0.00374153	0.0307808	0.00277068	0.00095003	9.13218e-05	5.08433e-08	1.23232e-09	2.48546e-07	NA	3.74806e-11	0.000146707	0.00677977	9.30179e-05	0.394254	0.0915042	0.323071	0.411239	0.493532	0.780739	0.594058	0.205046	0.254885	0.134324	0.771862	0.261008	0.0500447	0.0546598	0.0299762	0.126684	0.866047	0.998457	0.17368	0.995243	0.000739125	0.00502715	0.0200772
Asx	0.227882	0.0324164	0.0485649	3.46553e-14	0.0794191	0.00114297	0.000711747	0.0894918	0.996411	0.981502	0.326765	0.00141827	1.55578e-09	1.50642e-08	5.5123e-07	1.15807e-06	3.40798e-06	7.56818e-06	1.06023e-09	1.14482e-07	1.61691e-08	3.74806e-11	NA	0.00495735	0.0115312	1.74439e-05	0.14931	0.0252507	0.106921	0.12354	0.857308	0.633346	0.967495	0.942078	0.593051	0.855942	0.627296	0.819691	0.809654	0.929142	0.823609	0.831949	0.206316	0.346405	0.25687	0.843694	0.364055	0.0339831	0.136207
Hypotaurine	0.132004	0.412101	0.296173	0.042707	0.219973	0.00113424	0.0071561	0.927492	0.0483592	0.0463609	0.314758	0.199401	0.0474728	0.0894711	0.0874466	0.0115547	0.00174219	0.0336777	0.000641603	0.0127216	0.0160902	0.000146707	0.00495735	NA	4.73493e-05	0.00180247	0.9878	0.270265	0.149812	0.195859	0.831017	0.846578	0.623231	0.214193	0.783116	0.885642	0.980845	0.802235	0.89498	0.974819	0.988041	0.877803	0.676039	0.2558	0.14926	0.0295745	0.000358876	0.00905466	0.00800337
Fructose	0.987568	0.207732	0.445664	0.6158	0.305848	0.0427336	0.0508054	0.00202327	0.715785	0.0676628	0.0976965	0.00397523	0.256706	0.454553	0.152972	0.000255637	1.29654e-05	0.00282955	0.000749132	0.0349276	0.00207247	0.00677977	0.0115312	4.73493e-05	NA	1.29317e-11	0.264189	0.00973585	0.0178618	0.00773944	0.574617	0.0125711	1.86479e-05	0.92488	0.0424422	0.0165795	0.00151302	0.0107844	0.0741597	0.0130711	0.0323933	0.00150972	0.0446928	0.167165	0.000873951	1.72241e-07	3.60735e-08	2.52578e-05	1.13633e-07
FA16.0	0.920629	0.702866	0.739533	0.0702261	0.86398	0.0622883	0.100632	0.00459409	0.765957	0.00211094	0.00582505	0.00117807	0.00245506	0.00493258	0.00160179	1.10439e-06	7.63378e-06	0.00333179	0.0010217	0.000543454	0.00139739	9.30179e-05	1.74439e-05	0.00180247	1.29317e-11	NA	0.0132122	0.00198766	0.000859649	4.49764e-05	0.000204807	0.000852348	0.00386867	0.158683	0.013631	0.0216788	0.000935977	0.0158008	0.00702087	0.0204729	0.0482453	0.00830175	0.298713	0.511344	0.029892	0.000551942	0.000707628	1.57664e-07	1.1132e-10
Salicylate	0.975508	0.447346	0.30342	0.345852	0.704381	0.392133	0.157598	0.973726	0.80899	0.857406	0.9319	0.636103	0.193165	0.131939	0.0857143	0.0499467	0.196184	0.890646	0.268953	0.65972	0.433759	0.394254	0.14931	0.9878	0.264189	0.0132122	NA	0.00790779	0.0833179	0.99827	0.576913	0.79274	0.294563	0.115288	0.146923	0.0741768	0.319029	0.397685	0.154754	0.430659	0.328183	0.267673	0.797189	0.796934	0.285509	0.646677	0.634588	0.187005	0.258829
Hydroxylamine	0.946344	0.109813	0.187746	0.971079	0.38517	0.179775	0.469104	0.000237651	0.664451	0.149879	0.937171	0.00435821	0.0839061	0.0578369	0.0341349	0.0734926	0.288305	0.431619	0.0130053	0.047431	0.0340599	0.0915042	0.0252507	0.270265	0.00973585	0.00198766	0.00790779	NA	6.68499e-14	0.546932	0.407343	0.245649	0.0701274	0.62171	0.0776131	0.0187711	0.0175119	0.00183317	0.0135722	0.0672164	0.0181633	0.0034602	0.994959	0.0111774	0.0616814	0.471543	0.346806	0.104771	0.00289444
Sucrose	0.837346	0.559534	0.0170908	0.882485	0.169123	0.88654	0.95694	0.00536187	0.733377	0.257701	0.702186	0.0556213	0.627296	0.511011	0.37066	0.241437	0.565721	0.846391	0.671333	0.860321	0.567057	0.323071	0.106921	0.149812	0.0178618	0.000859649	0.0833179	6.68499e-14	NA	0.323595	0.727911	0.0310118	0.147655	0.912696	0.148993	0.092053	0.100235	0.205788	0.0792021	0.270107	0.0527674	0.0410021	0.845705	0.104721	0.884014	0.711449	0.144273	0.317187	0.012624
Allantoin	0.702319	0.988347	0.431743	0.24228	0.410014	0.903683	0.451938	0.377345	0.133968	0.185894	0.0184891	0.0264363	0.616739	0.208704	0.181043	0.355581	0.378431	0.589558	0.486873	0.907798	0.675571	0.411239	0.12354	0.195859	0.00773944	4.49764e-05	0.99827	0.546932	0.323595	NA	0.00036289	9.15492e-05	0.00125666	0.526493	0.236425	0.238374	0.116497	0.0644347	0.025376	0.0839061	0.138916	0.0761507	0.056745	0.853945	0.62703	0.8883	0.928128	0.328236	0.0263905
Guanosine	0.21267	0.607005	0.938968	0.806641	0.163384	0.104202	0.0466805	0.300217	0.549379	0.0184439	0.604931	0.809985	0.99978	0.703682	0.511344	0.560635	0.885642	0.820671	0.458601	0.321179	0.378406	0.493532	0.857308	0.831017	0.574617	0.000204807	0.576913	0.407343	0.727911	0.00036289	NA	0.0828768	0.100991	0.00854373	0.22199	0.0703712	0.150822	0.0185956	0.000783193	0.0257681	0.0123054	0.0380741	0.860719	0.757226	0.192816	0.994172	0.249773	0.236445	0.0416707
Gluconate	0.000579837	0.0870711	0.123816	0.494308	0.0088575	0.177733	0.715785	0.166646	0.019816	0.0240092	0.617097	0.000525144	0.485618	0.193221	0.0569213	0.111477	0.38517	0.315663	0.725806	0.420815	0.928128	0.780739	0.633346	0.846578	0.0125711	0.000852348	0.79274	0.245649	0.0310118	9.15492e-05	0.0828768	NA	1.55607e-11	0.00351558	0.00140685	3.58451e-05	0.001256	0.00204077	0.000179282	0.000306873	0.000150983	8.57741e-05	0.870923	0.489779	0.619497	0.318046	0.638199	0.176124	1.32843e-05
Hexonic.acid	0.00106177	0.249304	0.84236	0.966577	0.0214769	0.847905	0.889977	0.60706	0.0314984	0.609506	0.867428	0.00561255	0.586162	0.411893	0.0657871	0.257249	0.230159	0.635046	0.317714	0.822246	0.268953	0.594058	0.967495	0.623231	1.86479e-05	0.00386867	0.294563	0.0701274	0.147655	0.00125666	0.100991	1.55607e-11	NA	0.00553431	0.00023232	8.06744e-07	8.50203e-06	2.64255e-06	2.62079e-07	1.27024e-06	2.68297e-06	1.89014e-07	0.0112899	0.0909924	0.00629443	0.0040152	0.139663	0.0249713	8.38386e-08
Oxalate	0	2.5571e-07	0.503583	0.691641	2.37199e-06	0.132506	0.151732	0.710193	0.0358366	0.992344	0.29044	0.36657	0.134237	0.0588685	0.00273643	0.382909	0.390587	0.801768	0.9319	0.621426	0.148944	0.205046	0.942078	0.214193	0.92488	0.158683	0.115288	0.62171	0.912696	0.526493	0.00854373	0.00351558	0.00553431	NA	1.98327e-11	0	1.94686e-11	6.99347e-10	3.05137e-12	3.64008e-12	1.9307e-10	6.26881e-12	0.369368	0.341073	0.0995502	0.0218573	0.659921	0.000801472	0.000356061
Galactonate	0	0.000114375	0.984302	0.957033	1.65721e-10	0.0692422	0.120003	0.00624028	0.0310335	0.91627	0.0751641	0.00979587	0.0118728	0.00486794	1.53754e-05	0.0342475	0.135255	0.505648	0.595763	0.9878	0.00890067	0.254885	0.593051	0.783116	0.0424422	0.013631	0.146923	0.0776131	0.148993	0.236425	0.22199	0.00140685	0.00023232	1.98327e-11	NA	0	0	0	0	0	0	0	0.582881	0.508054	0.052877	0.000266988	0.971079	0.00037905	4.49173e-06
Phosphoric.acid	0	2.73794e-05	0.821345	0.852035	7.49865e-10	0.226376	0.7128	0.0754109	0.00282174	0.83857	0.413472	0.0128733	0.0303368	0.0107742	4.38965e-05	0.0276382	0.0432111	0.498462	0.436161	0.781133	0.0182292	0.134324	0.855942	0.885642	0.0165795	0.0216788	0.0741768	0.0187711	0.092053	0.238374	0.0703712	3.58451e-05	8.06744e-07	0	0	NA	0	0	0	0	0	0	0.478904	0.151601	0.0039284	3.9982e-06	0.483647	4.91974e-06	4.05827e-08
Threonic.acid	0	7.25042e-05	0.789318	0.985295	3.37376e-11	0.265985	0.584987	0.00287586	0.00964486	0.947883	0.167351	0.00208463	0.0356147	0.0186667	7.00344e-05	0.0338304	0.0223629	0.54163	0.347168	0.791019	0.000718679	0.771862	0.627296	0.980845	0.00151302	0.000935977	0.319029	0.0175119	0.100235	0.116497	0.150822	0.001256	8.50203e-06	1.94686e-11	0	0	NA	0	0	0	0	0	0.4516	0.17259	0.000487691	3.19942e-06	0.344797	5.46703e-08	5.96103e-09
Alpha.hydroxybutyrate	5.58997e-12	0.00559645	0.399026	0.754444	5.22796e-11	0.252991	0.360756	0.00062554	0.0119996	0.980845	0.567245	0.0088575	0.14702	0.0672164	0.000779912	0.199207	0.198649	0.959	0.501556	0.885642	0.0294432	0.261008	0.819691	0.802235	0.0107844	0.0158008	0.397685	0.00183317	0.205788	0.0644347	0.0185956	0.00204077	2.64255e-06	6.99347e-10	0	0	0	NA	0	0	0	0	0.536789	0.0639854	0.0164368	0.000273655	0.90438	0.000388599	1.43819e-06
Xylofuranose	0	6.44675e-06	0.605631	0.700652	3.64008e-12	0.0428969	0.30654	0.0103472	0.000336602	0.590468	0.594058	0.00790912	0.199021	0.0784704	0.000869263	0.230661	0.295529	0.960118	0.982997	0.494308	0.179501	0.0500447	0.809654	0.89498	0.0741597	0.00702087	0.154754	0.0135722	0.0792021	0.025376	0.000783193	0.000179282	2.62079e-07	3.05137e-12	0	0	0	0	NA	0	0	0	0.604108	0.0388665	0.0801587	6.88045e-05	0.938546	6.01921e-05	5.15509e-07
Glycolic.acid	0	2.75883e-05	0.765713	0.731105	8.21049e-14	0.0281934	0.234589	0.00498106	0.0042029	0.84466	0.566666	0.0618806	0.394368	0.236445	0.00595777	0.445664	0.501556	0.998193	0.940742	0.329089	0.17163	0.0546598	0.929142	0.974819	0.0130711	0.0204729	0.430659	0.0672164	0.270107	0.0839061	0.0257681	0.000306873	1.27024e-06	3.64008e-12	0	0	0	0	0	NA	0	0	0.305179	0.206025	0.0573516	9.58689e-06	0.869836	0.000624903	7.12527e-06
Erythronic.acid	0	7.29143e-05	0.466237	0.539245	8.96206e-13	0.00538742	0.205139	0.00570978	0.000948747	0.954178	0.698615	0.036474	0.469872	0.284156	0.00919723	0.480061	0.601495	0.767726	0.793039	0.188532	0.330496	0.0299762	0.823609	0.988041	0.0323933	0.0482453	0.328183	0.0181633	0.0527674	0.138916	0.0123054	0.000150983	2.68297e-06	1.9307e-10	0	0	0	0	0	0	NA	0	0.570738	0.18441	0.158063	0.000154961	0.889138	0.000786871	4.00554e-06
Glyceric.acid	0	0.00221761	0.451171	0.904385	8.88792e-12	0.0843234	0.400413	0.00162714	0.00302009	0.909005	0.327469	0.0191898	0.171208	0.0966818	0.00144628	0.116443	0.153208	0.82652	0.667209	0.579877	0.0546081	0.126684	0.831949	0.877803	0.00150972	0.00830175	0.267673	0.0034602	0.0410021	0.0761507	0.0380741	8.57741e-05	1.89014e-07	6.26881e-12	0	0	0	0	0	0	0	NA	0.467485	0.126866	0.00896595	2.84134e-06	0.529137	2.92996e-05	2.97151e-07
Fumarate	0.533811	0.576364	0.0448455	0.892092	0.751019	0.015166	0.435392	0.182879	0.20033	0.746406	0.777077	0.403006	0.996369	0.765611	0.884997	0.988041	0.568893	0.275564	0.747421	0.591238	0.380299	0.866047	0.206316	0.676039	0.0446928	0.298713	0.797189	0.994959	0.845705	0.056745	0.860719	0.870923	0.0112899	0.369368	0.582881	0.478904	0.4516	0.536789	0.604108	0.305179	0.570738	0.467485	NA	0.114303	0.0190406	0.00421403	0.00762688	0.138418	0.00866224
Glucose.6.phosphate	0.736611	0.180485	0.853786	0.575052	0.66177	0.077577	0.936036	0.676492	0.755012	0.849954	0.617036	0.0108646	0.120164	0.132321	0.0396323	0.199637	0.149039	0.109157	0.0501269	0.0382707	0.0322961	0.998457	0.346405	0.2558	0.167165	0.511344	0.796934	0.0111774	0.104721	0.853945	0.757226	0.489779	0.0909924	0.341073	0.508054	0.151601	0.17259	0.0639854	0.0388665	0.206025	0.18441	0.126866	0.114303	NA	0.0123887	0.00308356	0.0168973	0.000646378	0.0030682
GABA	0.268645	0.549237	0.337329	0.372067	0.949963	2.18793e-07	0.0621203	0.573978	0.928282	0.726225	0.236035	0.000356339	4.33394e-05	0.00292885	0.00023298	0.000353702	5.9387e-05	0.00110957	1.71233e-06	1.18712e-06	6.5052e-09	0.17368	0.25687	0.14926	0.000873951	0.029892	0.285509	0.0616814	0.884014	0.62703	0.192816	0.619497	0.00629443	0.0995502	0.052877	0.0039284	0.000487691	0.0164368	0.0801587	0.0573516	0.158063	0.00896595	0.0190406	0.0123887	NA	3.74234e-07	9.85322e-05	2.01474e-07	1.18515e-06
Ethanolamine	0.00712421	0.134726	0.584557	0.998971	0.180485	0.0583871	0.236035	0.04713	0.719111	0.191053	0.0915029	0.0186538	0.0320707	0.175707	0.0173071	0.000469171	1.54147e-05	0.00919559	0.00762714	0.0245431	2.97563e-05	0.995243	0.843694	0.0295745	1.72241e-07	0.000551942	0.646677	0.471543	0.711449	0.8883	0.994172	0.318046	0.0040152	0.0218573	0.000266988	3.9982e-06	3.19942e-06	0.000273655	6.88045e-05	9.58689e-06	0.000154961	2.84134e-06	0.00421403	0.00308356	3.74234e-07	NA	1.28327e-09	2.75327e-10	1.23474e-05
Glutamine	0.413534	0.493334	0.36005	0.417279	0.189889	8.47953e-06	7.24074e-05	0.891	0.518444	0.151377	0.055025	0.344987	0.318407	0.842623	0.713407	0.0574759	0.00313593	0.0180578	0.000194288	0.00378335	0.000183825	0.000739125	0.364055	0.000358876	3.60735e-08	0.000707628	0.634588	0.346806	0.144273	0.928128	0.249773	0.638199	0.139663	0.659921	0.971079	0.483647	0.344797	0.90438	0.938546	0.869836	0.889138	0.529137	0.00762688	0.0168973	9.85322e-05	1.28327e-09	NA	6.95717e-07	1.05156e-05
Glucose	0.025376	0.0144356	0.00397946	0.00317908	0.986	0.000334496	0.00413727	0.819026	0.913769	0.205222	0.0532817	0.000154848	2.45379e-06	0.000101036	2.02681e-06	1.61228e-08	4.21194e-10	8.15995e-06	5.21202e-07	2.90022e-07	1.89158e-12	0.00502715	0.0339831	0.00905466	2.52578e-05	1.57664e-07	0.187005	0.104771	0.317187	0.328236	0.236445	0.176124	0.0249713	0.000801472	0.00037905	4.91974e-06	5.46703e-08	0.000388599	6.01921e-05	0.000624903	0.000786871	2.92996e-05	0.138418	0.000646378	2.01474e-07	2.75327e-10	6.95717e-07	NA	8.59602e-13
Myoinositol	0.00258284	0.0567374	0.351404	0.244465	0.259552	0.0178618	0.0326677	0.425949	0.793239	0.0844649	0.1555	0.000125084	0.00290292	0.00955551	0.00020239	0.000356005	0.000203298	0.0101865	0.00124412	0.00295992	2.59975e-06	0.0200772	0.136207	0.00800337	1.13633e-07	1.1132e-10	0.258829	0.00289444	0.012624	0.0263905	0.0416707	1.32843e-05	8.38386e-08	0.000356061	4.49173e-06	4.05827e-08	5.96103e-09	1.43819e-06	5.15509e-07	7.12527e-06	4.00554e-06	2.97151e-07	0.00866224	0.0030682	1.18515e-06	1.23474e-05	1.05156e-05	8.59602e-13	NA
Shikimate	0.000538665	0.250835	0.957033	0.498573	0.00495841	0.742444	0.19797	0.0022784	0.124422	0.840813	0.499463	0.0888716	0.411606	0.36533	0.0484384	0.0199988	0.0355213	0.849041	0.198649	0.67734	0.0188523	0.697331	0.151769	0.343844	9.48586e-08	1.45181e-06	0.106676	0.00143336	0.0546437	0.0409183	0.0187442	0.00178937	1.77246e-06	8.12405e-05	6.48298e-08	1.66297e-12	8.21049e-14	1.58675e-13	8.33656e-12	3.53051e-13	1.07503e-10	0	0.284265	0.0870683	0.00344562	1.58043e-08	0.00614011	1.18324e-07	4.88911e-08
Glutamate	1.45942e-06	0.0164465	0.294563	0.159028	0.022531	0.0499467	0.087145	0.0167683	0.223253	0.305592	0.194615	9.45754e-07	4.51313e-06	0.000109197	1.61538e-07	8.46893e-08	5.81112e-07	0.00144558	0.000191999	0.000554546	6.53225e-11	0.431777	0.0347024	0.378905	1.24203e-05	1.5217e-05	0.0802864	0.0257678	0.239213	0.357832	0.562913	0.0314966	0.00130373	4.94308e-06	3.10057e-12	3.12171e-13	0	5.49519e-12	1.77787e-10	8.60811e-11	4.51627e-10	2.0576e-12	0.195555	0.0283627	1.04167e-08	3.96619e-12	0.00229287	0	8.79083e-12
N.Acetylglutamate	3.94693e-12	1.17025e-05	0.0294525	0.628992	0.000524419	0.63439	0.739533	0.593051	0.314043	0.520962	0.463818	0.0201212	0.0506379	0.0734926	0.0011229	0.0197634	0.0666351	0.519501	0.289485	0.342269	0.00037643	0.421671	0.811155	0.910257	0.0505193	0.00798459	0.0604272	0.0291286	0.578576	0.568758	0.0398978	0.0549723	0.000181381	4.22433e-11	0	0	0	0	0	0	0	0	0.0339073	0.0133373	1.16943e-05	1.54045e-07	0.126388	2.28575e-11	3.63684e-10
Quinate	0.000339824	0.0762821	0.617036	0.972328	0.0147884	0.645862	0.454432	0.506771	0.207483	0.910257	0.953868	0.0807412	0.319029	0.287317	0.0280737	0.347135	0.362845	0.948822	0.18331	0.631233	0.0249393	0.658167	0.700715	0.268775	0.00750603	0.171477	0.0802121	0.00122924	0.535895	0.502909	0.819395	0.0268489	6.95717e-07	0.00485978	1.55779e-07	1.34059e-08	2.01549e-10	2.27167e-11	1.88247e-10	5.61899e-11	9.81871e-12	2.14901e-13	0.0325245	0.0249396	0.000388742	0.000101327	0.0797609	3.52154e-05	7.13351e-06
Succinate	0.0184981	0.0517708	0.511366	0.542362	0.0228816	0.353865	0.823262	0.0267138	0.0276914	0.396772	0.372692	0.0413466	0.210787	0.369734	0.0361685	0.286488	0.129772	0.362623	0.120164	0.129554	0.0217381	0.775708	0.936274	0.379243	6.91884e-05	0.000537072	0.735706	0.108075	0.352599	0.394368	0.121451	0.090953	1.37907e-07	0.0091677	0.000425836	4.67807e-06	8.7796e-08	5.76241e-09	9.96904e-07	4.24854e-07	3.1929e-06	1.27848e-07	0.000306606	0.0454394	1.5288e-06	2.92138e-05	0.0196561	0.000425836	5.81006e-09
Benzoate	0.00385068	0.0575484	0.458985	0.885642	0.0592304	0.906934	0.446653	0.63476	0.745884	0.740709	0.724675	0.959945	0.784313	0.793606	0.405287	0.370783	0.124935	0.690241	0.739246	0.828943	0.247683	0.747586	0.402118	0.946319	0.3752	0.617049	0.943725	0.788556	0.972978	0.994483	0.993345	0.662009	0.253752	0.0102828	0.00239589	0.000473056	9.58106e-05	0.00145906	0.00262364	0.000235534	0.00380055	0.00430986	0.124422	0.786932	0.115173	0.00758014	0.381078	0.119462	0.0196608
Glucuronate	0.197537	0.408855	0.366523	0.347331	0.0936416	0.877963	0.405833	0.975304	0.967495	0.828592	0.847729	0.936682	0.111491	0.144273	0.549237	0.762602	0.657148	0.0164621	0.421442	0.394666	0.877963	0.508801	0.0341515	0.669222	0.0094779	0.215953	0.0725401	0.192892	0.810073	0.85123	0.282829	0.639582	3.87074e-05	0.224338	0.0544516	0.0427336	0.00215267	0.000469218	8.66034e-05	0.00196607	0.000371964	0.000989552	0.0137905	0.0325941	0.184439	0.00128598	0.085628	0.0698119	0.0042029
Malate	0.846505	0.982997	0.121666	0.50866	0.498573	0.0182265	0.357038	0.942078	0.44112	0.799586	0.357509	0.316596	0.506001	0.569965	0.275797	0.184227	0.0188393	0.800563	0.1267	0.115231	0.00880963	0.0542222	0.812323	0.309086	6.41165e-06	0.000470194	0.2539	0.309543	0.53324	0.366327	0.921253	0.641738	0.000388742	0.709641	0.229667	0.267299	0.0101845	0.0693669	0.058027	0.133968	0.293418	0.102368	8.71939e-05	0.0658194	0.00969152	0.000698448	0.000185742	0.000301892	3.8419e-05
Melezitose	0.180784	0.286062	0.151371	0.962101	0.22261	0.702866	0.45434	0.572779	0.583132	0.788739	0.451575	0.822033	0.909005	0.996411	0.856659	0.825275	0.844888	0.4388	0.934471	0.561717	0.303995	0.411606	0.248911	0.358302	0.778481	0.952182	0.422129	0.0361511	0.610145	0.561583	0.397314	0.123447	0.713583	0.128011	0.0762122	0.186203	0.123816	0.065225	0.0653409	0.173935	0.133832	0.14478	0.252859	0.0377382	0.206614	0.872605	0.935552	0.316629	0.316846
Phe	0.855677	0.400129	0.205858	0.215035	0.990185	0.000673651	0.606587	0.546932	0.285629	0.719217	0.0839061	0.00140245	8.40192e-06	0.000214009	4.96825e-05	1.27928e-05	2.05074e-06	0.0115907	2.4533e-05	1.95585e-06	3.03897e-08	0.00566568	0.117919	0.0497189	0.00718944	0.000477771	0.00589033	3.68185e-05	0.00806886	0.787769	0.938733	0.756972	0.0546553	0.511344	0.0430206	0.123816	0.0125623	0.142477	0.0561414	0.368055	0.303463	0.0872616	0.293887	0.0611741	0.000268076	0.0295854	0.0150929	5.29978e-05	0.000260015
Methanamine	0.618969	0.942363	1.15581e-05	0.0211044	0.165354	0.000669832	9.29099e-05	0.282966	0.112707	0.942828	0.0160484	0.217938	0.0132487	0.0283305	0.0355884	0.0112441	0.0506536	0.112806	0.000580387	3.84191e-05	2.09325e-05	7.61123e-11	0.0194366	0.0132089	0.146856	0.00290321	0.023194	0.000212268	0.212091	0.884936	0.696576	0.930134	0.309581	0.416541	0.348929	0.270592	0.108561	0.176434	0.325895	0.457771	0.567164	0.428249	0.0584193	0.00865622	0.0142624	0.328758	0.00173682	2.75883e-05	7.93323e-06
FA18.1	0.0843049	0.0426689	0.047431	0.323418	0.955433	0.126013	0.0740702	0.747242	0.409179	0.228843	0.501957	0.180123	0.250263	0.321618	0.150725	0.610505	0.489909	0.967526	0.368643	0.220809	0.0365551	0.847905	0.675913	0.964948	0.850752	0.590183	0.0124291	4.13077e-07	0.00890662	0.348653	0.712885	0.634202	0.405152	0.0101391	0.162048	0.00981416	0.00298274	0.0314084	0.00196197	0.0505661	0.0169682	0.024318	0.33589	0.000790803	0.00964431	0.0354831	0.116443	1.315e-05	0.00575232
Lys	0.000521512	0.0220395	0.784313	0.895297	0.0467205	0.81326	0.724675	0.920326	0.20703	0.447894	0.675303	0.870365	0.689376	0.610629	0.197537	0.9878	0.85516	0.936036	0.97905	0.94168	0.269962	0.811155	0.618441	0.397113	0.949651	0.35823	0.0377741	0.000154961	0.132004	0.991481	0.0217072	0.115467	0.00193156	2.60114e-06	0.000842799	8.22238e-06	0.000479901	2.49548e-05	3.20395e-06	8.94488e-05	7.05142e-05	1.97073e-05	0.200285	0.170538	0.0509406	0.346668	0.951377	0.0336858	0.000248318
Hydrouracil	0.000288441	0.153031	0.864658	0.913769	0.00728421	0.633678	0.544939	0.0539242	0.278178	0.88053	0.681839	0.00747827	0.0261691	0.0195659	0.0012613	0.168515	0.267495	0.566735	0.156759	0.261008	0.00632622	0.882851	0.692387	0.795144	0.291739	0.00392008	0.0427336	1.81813e-09	0.00806886	0.448706	0.000848143	0.0254882	8.85706e-05	3.51083e-08	1.94125e-05	1.85305e-08	1.85704e-07	3.91278e-10	1.66061e-09	1.97747e-07	7.87995e-07	3.96127e-08	0.0619736	0.00870089	0.00323313	0.043851	0.704478	0.00147785	2.27731e-06
Tyr	0.000232439	0.0010922	0.393747	0.665065	0.0561203	0.675191	0.850752	0.689377	0.0903922	0.958788	0.830271	0.0900229	0.0788881	0.0677823	0.010349	0.357269	0.678546	0.870923	0.443145	0.487725	0.0461418	0.913603	0.988989	0.993622	0.749653	0.202389	0.212889	0.00219936	0.119446	0.936578	0.158884	0.0234052	0.000905717	4.83118e-05	0.00123829	4.19604e-05	0.000142554	5.94702e-05	3.79409e-07	4.9943e-05	9.4635e-05	0.000179386	0.0625581	0.0833179	0.00148873	0.114331	0.761648	0.00714293	8.6728e-05
Di.Galactosylglycerol	0.00631597	0.00406766	0.000343811	0.376717	0.753786	0.391251	0.798002	0.0171161	0.941185	0.524609	0.861021	0.985951	0.839907	0.778646	0.484519	0.995584	0.626689	0.369368	0.975508	0.779917	0.234781	0.278219	0.137823	0.408439	0.247446	0.945992	0.045363	0.032651	0.906327	0.946344	0.0231942	0.971989	0.0639277	7.48712e-05	0.0367019	0.00669617	0.0125275	0.00281009	0.000216326	0.00633209	0.00793468	0.0123326	0.014316	0.00806886	0.0867083	0.383505	0.982408	0.00406766	0.0314638
Galactinol	0.146287	0.323133	0.0623864	0.72064	0.329245	0.921948	0.947608	0.293155	0.657623	0.509715	0.723321	0.780839	0.946369	0.511344	0.267007	0.237802	0.590043	0.468588	0.94438	0.768247	0.781993	0.7723	0.377588	0.567257	0.518444	0.140913	0.0159867	3.83996e-05	0.218777	0.502067	1.46231e-05	0.213507	0.00766994	0.00598923	0.0562946	0.00222004	0.0187682	0.000872496	1.07846e-05	0.00252992	0.00159469	0.000597548	0.168515	0.000162314	0.393019	0.221329	0.829716	0.00821746	0.00298274
RI_1008	0.837038	0.0987545	0.59896	0.0894663	0.605519	0.857221	0.058027	0.40764	0.9085	0.541762	0.871533	0.713017	0.981502	0.788374	0.884895	0.992344	0.809654	0.976971	0.862853	0.82859	0.888459	0.304062	0.734584	0.972915	0.883174	0.730202	0.154762	0.260185	0.0439536	0.952595	0.30654	0.736294	0.304859	0.870958	0.7282	0.926004	0.633346	0.238374	0.971079	0.681357	0.989825	0.782341	0.622389	0.531501	0.963629	0.876676	0.506584	0.127534	0.681357
RI_1022	0.999469	0.956397	0.735272	0.383849	0.682651	0.42427	0.802394	0.422371	0.45404	0.877583	0.373925	0.96185	0.859372	0.847729	0.954032	0.913274	0.948822	0.850554	0.674814	0.517778	0.561067	0.356	0.16372	0.921503	0.711319	0.339945	0.76661	0.804749	0.513954	0.443421	0.893851	0.494829	0.985951	0.971079	0.92681	0.646963	0.929402	0.234883	0.958663	0.986016	0.836596	0.686286	0.886083	0.022526	0.610505	0.329157	0.312815	0.447346	0.670872
RI_1086	0.8286	0.0672164	0.0216551	0.879408	0.0526622	0.697647	0.0983013	1.79361e-05	0.362871	0.304615	0.0773599	0.165238	0.315215	0.205139	0.242176	0.233888	0.0663534	0.133384	0.246588	0.755115	0.519239	0.229667	0.00151928	0.0886152	0.000260015	0.0426076	0.178196	0.586426	0.542278	0.233231	0.944167	0.196953	0.523455	0.892813	0.331672	0.910257	0.599703	0.478386	0.945423	0.631823	0.679454	0.446112	0.9878	0.572221	0.85001	0.651762	0.768397	0.43024	0.81296
RI_1113	0.0136249	0.0157201	0.910257	0.989421	0.0252744	0.00669285	0.992344	0.945423	0.0214444	0.991358	0.433623	0.606774	0.796875	0.85329	0.675625	0.972622	0.774241	0.729093	0.150613	0.0655865	0.380708	0.884907	0.659981	0.495734	0.670645	0.88641	0.898489	0.490791	0.603915	0.817424	0.882771	0.175321	0.482575	0.0103465	0.0360063	0.00486794	0.0132618	0.283934	0.013004	0.023194	0.0289992	0.0192226	0.94749	0.910257	0.568171	0.667916	0.422371	0.44624	0.660311
RI_1122	0.0653411	0.00206287	0.00152312	0.284337	0.976552	0.44183	0.77834	5.08338e-06	0.40054	0.109571	0.497061	0.00420737	0.362419	0.549237	0.576897	0.434321	0.746788	0.619144	0.157518	0.0557233	0.277858	0.421698	0.313669	0.79301	0.25741	0.301844	0.109445	0	3.13894e-08	0.813277	0.938936	0.861021	0.992344	0.180485	0.911885	0.996819	0.811155	0.437796	0.936578	0.754743	0.809713	0.64587	0.279936	0.0498286	0.240813	0.9878	0.562913	0.790934	0.490212
RI_1126	0.806712	0.361919	0.292596	0.603238	0.876765	0.747483	0.423411	0.843462	0.677263	0.822886	0.644224	0.626709	0.866653	0.74673	0.85488	0.858427	0.779967	0.963629	0.720718	0.901248	0.961167	0.813572	0.808463	0.727175	0.773469	0.7707	0.847776	0.835733	0.245338	0.474842	0.771966	0.828402	0.569475	0.63285	0.849041	0.683748	0.972622	0.765812	0.605519	0.836596	0.832555	0.797189	0.941885	0.457452	0.593051	0.843308	0.933385	0.953261	0.953643
RI_1135	0.330655	0.70007	0.501556	0.464979	0.603875	0.821305	0.518168	0.849041	0.530908	0.323133	0.172687	0.835504	0.968011	0.980347	0.750375	0.919859	0.987583	0.731374	0.926004	0.624889	0.931155	0.454442	0.560973	0.795636	0.84216	0.750671	0.398687	0.443421	0.451428	0.91627	0.866458	0.284209	0.156468	0.734943	0.224489	0.011305	0.12244	0.0291425	0.310002	0.217985	0.130656	0.0718105	0.823671	0.896675	0.739292	0.776107	0.934471	0.659981	0.20594
RI_1153	0.875532	0.56864	0.612771	0.757472	0.601666	0.6158	0.341775	0.247153	0.310002	0.928792	0.337402	0.620946	0.806597	0.942016	0.913995	0.349891	0.778041	0.975229	0.790205	0.248879	0.487872	0.99978	0.357541	0.871439	0.769295	0.904218	0.393673	0.756446	0.721116	0.730948	0.930134	0.988347	0.326391	0.89498	0.482406	0.229667	0.648375	0.196945	0.781955	0.612391	0.666483	0.523215	0.931873	0.794561	0.352599	0.810115	0.900325	0.362748	0.145828
RI_1157	0.704667	0.793851	0.815137	0.979856	0.737049	0.823671	0.586341	0.592696	0.417279	0.279869	0.520829	0.638502	0.903732	0.955519	0.976971	0.684987	0.987891	0.962	0.806745	0.7282	0.344987	0.874546	0.945879	0.490747	0.706992	0.718287	0.0953702	0.000248853	0.0022784	0.639127	0.934471	0.607975	0.85046	0.541493	0.305519	0.10777	0.203022	0.111394	0.30342	0.446384	0.268324	0.161749	0.525596	0.0893744	0.402118	0.584479	0.31534	0.240334	0.329986
RI_1166	0.185385	0.631907	0.689376	0.999851	0.867965	0.566589	0.680887	0.200744	0.963335	0.312751	0.582515	0.664854	0.661812	0.660959	0.814822	0.730535	0.97905	0.791019	0.391105	0.604108	0.871439	0.346108	0.334322	0.621534	0.911668	0.878106	0.177708	0.636103	0.0952498	0.893432	0.843512	0.569478	0.394696	0.522458	0.238875	0.0169682	0.320282	0.228773	0.466445	0.290847	0.315643	0.207614	0.564225	0.711449	0.810192	0.68985	0.866653	0.20908	0.27995
RI_1180	0.374965	0.00638318	1.82707e-08	0.00853141	0.00897461	0.524604	0.0045437	0	0.134442	0.991941	0.518816	0.00390658	0.182524	0.153601	0.194326	0.760739	0.750671	0.243636	0.238847	0.464979	0.800238	0.730183	0.0319342	0.964835	0.0662398	0.108313	0.861021	6.82918e-05	0.025376	0.763867	0.295499	0.394317	0.76973	0.743734	0.617233	0.987568	0.629178	0.185193	0.62985	0.629145	0.576275	0.411338	0.667966	0.987568	0.784313	0.964948	0.554329	0.123816	0.932004
RI_1239	0.597538	0.889138	0.631272	0.90621	0.929263	0.496434	0.577666	0.61856	0.4829	0.610832	0.870923	0.498116	0.664999	0.773469	0.642945	0.379778	0.51419	0.71422	0.458601	0.511958	0.279181	0.79893	0.825275	0.397314	0.862985	0.767453	0.729405	0.0921955	0.09943	0.781032	0.850406	0.586341	0.399092	0.662524	0.132345	0.0886152	0.282966	0.133207	0.549237	0.31876	0.343243	0.133079	0.88303	0.368945	0.21015	0.945423	0.721377	0.115202	0.159588
RI_1241	0.987891	0.411606	0.619144	0.53863	0.87492	0.8851	0.309167	0.85239	0.982228	0.892602	0.15965	0.320188	0.687088	0.704667	0.677263	0.775138	0.704677	0.838783	0.570966	0.718604	0.675913	0.958265	0.79274	0.894502	0.9878	0.986733	0.292775	0.621365	0.710543	0.725993	0.714755	0.459613	0.545399	0.647997	0.587852	0.319748	0.555017	0.14491	0.688205	0.7282	0.527331	0.550291	0.711319	0.87053	0.857093	0.756365	0.858418	0.400693	0.210399
RI_1279	0.877913	0.90438	0.243098	0.427826	0.489169	0.00880963	0.163355	0.70643	0.991631	0.688811	0.927115	0.00950323	0.0498158	0.202017	0.113517	0.13706	0.13601	0.202289	0.0124875	0.00246008	0.00459965	0.516545	0.817988	0.520196	0.401023	0.517535	0.745884	0.229887	0.996369	0.795144	0.991481	0.936578	0.133321	0.919492	0.370561	0.368356	0.291642	0.02921	0.406982	0.419785	0.204199	0.274137	0.872134	0.0710323	0.000357624	0.17505	0.243072	0.0213172	0.0285825
RI_1282	0.749653	0.669564	0.862961	0.908892	0.452404	0.014025	0.263037	0.28244	0.334322	0.590294	0.674421	0.447757	0.877188	0.889638	0.954178	0.631338	0.755408	0.870923	0.333688	0.291319	0.436795	0.733291	0.502143	0.182533	0.863171	0.968716	0.822246	0.221519	0.681357	0.803203	0.980347	0.952595	0.441832	0.717619	0.993524	0.778505	0.975599	0.30278	0.913603	0.99827	0.704667	0.646677	0.91627	0.0236349	0.028852	0.612903	0.403006	0.491124	0.176477
RI_1379	0.968716	0.691548	0.917934	0.912696	0.850752	0.996369	0.598181	0.808463	0.548238	0.496952	0.739292	0.651769	0.976971	0.996294	0.923981	0.715038	0.801442	0.708053	0.956998	0.797804	0.626649	0.834235	0.870876	0.0207853	0.210787	0.940667	0.770697	0.805897	0.973783	0.452685	0.858936	0.566589	0.871533	0.489901	0.446237	0.368945	0.844414	0.140245	0.878516	0.465248	0.339069	0.364038	0.140948	0.589547	0.911463	0.352551	0.570738	0.468551	0.439516
RI_1423	0.189933	0.813572	0.641311	0.724701	0.595634	0.897011	0.438026	0.719111	0.400895	0.402635	0.281215	0.864337	0.922884	0.910257	0.704667	0.996411	0.965075	0.576358	0.939156	0.628513	0.968011	0.477746	0.555571	0.957774	0.993345	0.922739	0.236425	0.325022	0.20247	0.56762	0.763519	0.206984	0.136899	0.439067	0.146856	0.00150337	0.133968	0.00717899	0.106844	0.0747225	0.0438325	0.0319292	0.677263	0.90438	0.723436	0.661116	0.945423	0.378905	0.198851
RI_1463	0.38387	0.953261	0.69044	0.85979	0.951252	0.677263	0.38106	0.397113	0.248106	0.163792	0.366686	0.926509	0.858776	0.800852	0.943903	0.527331	0.349171	0.432383	0.825661	0.951204	0.778969	0.459747	0.266331	0.741826	0.617233	0.537686	0.898725	0.60706	0.962305	0.888425	0.998693	0.704381	0.324055	0.624889	0.289026	0.131515	0.495027	0.0552415	0.293483	0.18983	0.179501	0.167783	0.930115	0.255451	0.597568	0.864554	0.983053	0.610505	0.0539779
RI_1463_2	0.811061	0.929723	0.861021	0.347135	0.961797	0.666483	0.898185	0.165272	0.524178	0.56199	0.0588921	0.718943	0.344507	0.224517	0.343725	0.954178	0.966465	0.329861	0.63343	0.617036	0.940667	0.307478	0.066467	0.984309	0.795144	0.0857807	0.837346	0.861087	0.811036	0.115258	0.293418	0.62233	0.857373	0.568758	0.962305	0.537969	0.848295	0.677601	0.759108	0.962305	0.911008	0.921369	0.78622	0.150956	0.533719	0.765558	0.338448	0.745884	0.336971
RI_1494	0.610629	0.477495	0.108075	0.674373	0.103858	0.058915	0.275652	0.0469902	0.0739374	0.970088	0.575671	0.934471	0.752857	0.539238	0.566981	0.81702	0.467662	0.726225	0.745884	0.288336	0.689548	0.683083	0.403006	0.373925	0.265149	0.76661	0.928128	0.443145	0.32755	0.554403	0.544303	0.553022	0.808289	0.849788	0.511344	0.517592	0.47896	0.544633	0.131746	0.443145	0.364891	0.306826	0.352508	0.159582	0.0722401	0.150463	0.13823	0.17934	0.120308
RI_1568	0.435102	0.818853	0.556347	0.729026	0.996411	0.0107171	0.426041	0.995793	0.797804	0.788507	0.669105	0.153313	0.0515719	0.104753	0.0419439	0.0177381	0.0261817	0.0607443	0.0387493	0.0126376	0.0062087	0.669161	0.612877	0.133214	0.176723	0.283941	0.753456	0.0135252	0.367579	0.702732	0.968011	0.990994	0.713594	0.756297	0.30654	0.0402673	0.138094	0.0715937	0.476125	0.424294	0.278178	0.186659	0.755054	0.649241	0.00580708	0.0146997	0.0172827	0.0036761	0.0324164
RI_1601	0.10505	0.193319	0.843512	0.989738	0.460276	0.42508	0.719912	0.511344	0.422339	0.849118	0.640912	0.945423	0.800852	0.800481	0.623761	0.469518	0.768578	0.627365	0.877963	0.79129	0.982187	0.516991	0.705895	0.569965	0.770457	0.501556	0.203239	0.864222	0.792823	0.984285	0.27223	0.293815	0.505648	0.135657	0.169429	0.00385293	0.194203	0.10685	0.205019	0.216302	0.258561	0.189933	0.71182	0.857373	0.89238	0.79529	0.938168	0.0769314	0.304003
RI_1644	0.334322	0.952365	0.474657	0.389681	0.501957	0.953047	0.788374	0.992757	0.423605	0.267299	0.3978	0.821919	0.906591	0.956397	0.727748	0.945074	0.945423	0.77834	0.985195	0.919859	0.757566	0.284873	0.35507	0.892571	0.935116	0.9878	0.508323	0.193982	0.130044	0.783116	0.894502	0.396985	0.202758	0.78797	0.126278	0.0100156	0.122704	0.0197385	0.173466	0.104753	0.0759318	0.0354379	0.876842	0.601956	0.39235	0.438907	0.675191	0.401163	0.18361
RI_1703	0.728469	0.404298	0.24167	0.728054	0.531178	0.0392372	0.201507	0.459602	0.329849	0.71531	0.231583	0.131093	0.137102	0.40077	0.358927	0.0948954	0.0717708	0.0574266	0.0805153	0.0397724	0.0581004	0.662524	0.981502	0.109195	0.26013	0.802793	0.622639	0.885896	0.71182	0.728006	0.839002	0.992759	0.296356	0.525376	0.689376	0.308836	0.713407	0.247161	0.922884	0.629929	0.577185	0.649678	0.378431	0.0100155	0.0369968	0.0314974	0.115531	0.02045	0.127827
RI_1718	0.798507	0.627907	0.527218	0.542091	0.932503	0.670111	0.862866	0.895134	0.545399	0.511011	0.65972	0.843512	0.590569	0.677601	0.542886	0.998554	0.711449	0.582881	0.635046	0.63343	0.319029	0.71182	0.562913	0.489445	0.908892	0.671333	0.735058	0.102689	0.381684	0.319522	0.533271	0.41164	0.666186	0.861254	0.789029	0.383348	0.916315	0.702719	0.695551	0.731374	0.714796	0.689385	0.400693	0.268425	0.832555	0.94438	0.996819	0.89238	0.52426
RI_1735	0.422371	0.708845	0.83414	0.622189	0.677015	0.772704	0.292015	0.834879	0.985295	0.885642	0.945092	0.225895	0.200552	0.291921	0.186862	0.0195722	0.0364365	0.497497	0.269066	0.268712	0.047439	0.609354	0.316596	0.616184	0.0852787	0.322203	0.0341209	0.118832	0.0148402	0.945423	0.253734	0.88654	0.501445	0.915545	0.0283305	0.0118922	0.0691989	0.108334	0.436493	0.224338	0.136669	0.100018	0.323466	0.934471	0.281267	0.273894	0.195247	0.0315632	0.158962
RI_1772	0.978435	0.626925	0.988041	0.977937	0.811155	0.278254	0.228229	0.862866	0.433746	0.192317	0.503735	0.558314	0.629355	0.747734	0.600701	0.734432	0.668872	0.910257	0.357813	0.596478	0.329986	0.923944	0.998701	0.402456	0.71116	0.921312	0.558462	0.180919	0.624889	0.823607	0.726225	0.635046	0.374206	0.930792	0.92681	0.127781	0.155689	0.199527	0.821163	0.508796	0.529687	0.344987	0.648182	0.759643	0.0743797	0.478571	0.317735	0.0710798	0.268953
RI_1795	0.403471	0.217034	0.646677	0.801768	0.822171	0.994664	0.157598	0.0620357	0.617297	0.373925	0.300433	0.635046	0.520196	0.396636	0.555712	0.437866	0.627707	0.627315	0.859292	0.532562	0.986793	0.189372	0.180769	0.815137	0.657965	0.109813	0.837038	0.414069	0.693219	0.921698	0.216864	0.988041	0.737263	0.821305	0.810115	0.314494	0.275797	0.600159	0.840759	0.560831	0.497497	0.645827	0.427274	0.878535	0.996411	0.863487	0.623231	0.381216	0.877254
RI_1806	0.289333	0.855942	0.991119	0.821691	0.516904	0.601925	0.621671	0.450759	0.797041	0.561006	0.334322	0.894216	0.796788	0.826641	0.992278	0.923981	0.92488	0.509209	0.563623	0.381957	0.739533	0.601927	0.660695	0.623891	0.849014	0.932308	0.366933	0.677138	0.288472	0.81296	0.960882	0.6158	0.397461	0.690961	0.169383	0.0108222	0.148074	0.0732185	0.463477	0.200357	0.143658	0.149658	0.83984	0.384017	0.954191	0.9878	0.854752	0.732663	0.365198
RI_1858	0.423411	0.980845	0.920664	0.588538	0.994291	0.59896	0.144441	0.806712	0.971079	0.317672	0.400675	0.629487	0.902462	0.875532	0.946018	0.771313	0.75579	0.922584	0.65629	0.741621	0.309791	0.297577	0.392133	0.788441	0.778297	0.64373	0.68267	0.305625	0.858659	0.953118	0.35823	0.994291	0.431728	0.957033	0.269305	0.0534453	0.0494155	0.0654645	0.268712	0.130814	0.116539	0.0660119	0.443031	0.773469	0.225699	0.253002	0.604108	0.164001	0.505648
RI_1867	0.168515	0.00677977	0.615516	0.146615	0.0501269	0.00607998	0.038929	0.868368	0.109474	0.94749	0.196073	0.0465457	0.0095093	0.0131199	0.0461863	0.00160891	4.34251e-05	0.0120923	0.000807192	0.000624903	0.00557067	0.00280958	0.00765193	0.0159674	0.00538013	0.0160902	0.0638513	0.0100821	0.0773599	0.267662	0.855677	0.644591	0.52281	0.579573	0.682904	0.98321	0.948258	0.989897	0.414953	0.414069	0.704574	0.859847	0.891129	0.462497	0.323047	0.195349	0.0410431	0.0642054	0.139445
RI_1912	0.500449	0.328353	0.440856	0.836985	0.214737	0.394696	0.779088	0.287407	0.0815998	0.982408	0.713963	0.294209	0.59896	0.923309	0.885686	0.492559	0.873995	0.972978	0.56228	0.179775	0.603642	0.959945	0.635046	0.871429	0.51916	0.928792	0.826835	0.529687	0.392768	0.919492	0.870207	0.765035	0.696406	0.473324	0.954178	0.846578	0.745252	0.938936	0.666535	0.640165	0.692179	0.753903	0.969767	0.100043	0.511011	0.682993	0.729093	0.457947	0.607137
RI_1915	0.175638	0.0680363	0.551889	0.202017	0.076255	0.00294868	0.0552746	0.877803	0.113309	0.958663	0.551328	0.0932562	0.0137376	0.0172048	0.0325268	0.0760708	0.0176906	0.157291	0.000953399	0.00750594	0.0245906	0.119984	0.0400517	0.226055	0.165272	0.291319	0.437604	0.0175119	0.381517	0.953485	0.383603	0.561272	0.883598	0.154491	0.945423	0.936994	0.992344	0.860065	0.619144	0.625916	0.87515	0.894502	0.808289	0.394322	0.161417	0.595162	0.226715	0.241974	0.233231
RI_1939	0.665005	0.771066	0.622189	0.78797	0.260185	0.507983	0.592266	0.270107	0.463165	0.516159	0.42745	0.503417	0.834235	0.871208	0.849014	0.47733	0.849041	0.772192	0.920784	0.247971	0.526335	0.883174	0.508663	0.702186	0.25343	0.65972	0.69819	0.521775	0.603313	0.898489	0.991481	0.870876	0.987583	0.227417	0.8286	0.806277	0.656338	0.983053	0.927563	0.657779	0.862922	0.928559	0.610832	0.196598	0.411626	0.784313	0.887604	0.660695	0.686286
RI_1940	0.154169	0.0119012	0.514709	0.63831	0.338527	0.0608338	0.125553	0.0154931	0.299053	0.76973	0.722013	0.00372027	0.0036067	0.0123724	0.036171	0.00111166	0.00258509	0.0194585	0.000425836	8.22077e-05	0.00093851	0.00656622	0.0020399	0.628436	0.0374709	0.223669	0.113382	9.54787e-05	0.00577318	0.932901	0.0720958	0.936036	0.936119	0.140151	0.906546	0.953261	0.839282	0.91627	0.478855	0.596962	0.779088	0.926673	0.104202	0.607005	0.164213	0.847212	0.281404	0.312375	0.656928
RI_1947	0.311034	0.212994	0.705714	0.862354	0.403225	0.0510618	0.233286	0.761648	0.386842	0.528832	0.979265	0.145828	0.342306	0.725993	0.686286	0.369368	0.305625	0.0524382	0.0566684	0.0224354	0.0394448	0.219375	0.669564	0.308539	0.0952	0.733263	0.731374	0.205	0.541762	0.575087	0.0693316	0.629795	0.877963	0.182277	0.826471	0.971079	0.763892	0.800363	0.613164	0.88303	0.96608	0.822246	0.462975	0.29809	0.14466	0.0890641	0.00125924	0.0716781	0.465568
RI_1957	0.50999	0.661873	0.75678	0.857585	0.850752	0.704667	0.197537	0.706625	0.616485	0.0340995	0.946344	0.638814	0.900325	0.994518	0.909005	0.868819	0.594147	0.883598	0.570738	0.992344	0.252657	0.943715	0.849014	0.259284	0.0706318	0.915005	0.374965	0.195775	0.127717	0.590294	0.405833	0.8286	0.256361	0.762729	0.182105	0.0741914	0.0734268	0.104467	0.536789	0.213127	0.0913801	0.0746859	0.200827	0.585934	0.776691	0.118035	0.0939565	0.170812	0.307545
RI_1960	0.0308573	0.160776	0.612696	0.742573	0.10541	0.0972286	0.219649	0.853692	0.0132775	0.303463	0.921552	0.24041	0.714245	0.914176	0.987292	0.121621	0.0317041	0.171328	0.145146	0.0157808	0.291964	0.158114	0.635046	0.316981	0.0352466	0.521135	0.621671	0.997843	0.629487	0.656927	0.320282	0.463308	0.591224	0.0914684	0.628294	0.280678	0.411367	0.44226	0.10341	0.448895	0.270107	0.324619	0.973783	0.33336	0.290845	0.323595	0.0878674	0.310002	0.508054
RI_2023	0.424667	0.81296	0.739708	0.978247	0.95818	0.651868	0.19264	0.14952	0.724639	0.152369	0.144652	0.787869	0.797432	0.757226	0.92488	0.727934	0.607095	0.375824	0.874663	0.533811	0.940485	0.289795	0.350196	0.530136	0.49524	0.321582	0.45643	0.938599	0.890332	0.943715	0.517119	0.892252	0.544303	0.92719	0.416724	0.0802818	0.505637	0.222634	0.691112	0.364878	0.518444	0.40077	0.993345	0.667649	0.806809	0.95295	0.955452	0.786559	0.907254
RI_2087	0.874964	0.396636	0.866021	0.788739	0.559079	0.341147	0.745884	0.752387	0.414608	0.62171	0.777641	0.699337	0.344189	0.367579	0.374519	0.626689	0.392203	0.824587	0.190534	0.739533	0.330811	0.842249	0.436964	0.823017	0.541574	0.512221	0.556248	0.146959	0.469183	0.938968	0.24228	0.671878	0.53704	0.532562	0.874663	0.966123	0.813289	0.669564	0.351913	0.776443	0.665433	0.76973	0.862316	0.195174	0.633634	0.589082	0.46605	0.76697	0.54027
RI_2196	0.210622	0.469518	0.78622	0.944625	0.797432	0.592825	0.474839	0.269827	0.534352	0.388634	0.309615	0.863713	0.933711	0.741305	0.96801	0.955817	0.876903	0.532562	0.987891	0.625056	0.772192	0.203258	0.531855	0.608662	0.605105	0.21267	0.775658	0.59896	0.947957	0.817568	0.334322	0.895959	0.675761	0.877803	0.236445	0.0734151	0.33205	0.155135	0.450759	0.199575	0.366113	0.265916	0.935493	0.765611	0.721641	0.491124	0.728054	0.509997	0.973183
RI_2210	0.961343	0.601473	0.626925	0.846578	0.692802	0.51513	0.390179	0.100632	0.934189	0.612585	0.478571	0.919492	0.798365	0.626766	0.752156	0.86037	0.857308	0.546932	0.979147	0.894502	0.934206	0.582348	0.747586	0.455029	0.811141	0.641486	0.131424	0.820671	0.689934	0.548899	0.487101	0.844764	0.386121	0.809985	0.628894	0.457952	0.94989	0.539341	0.964467	0.81702	0.76973	0.776443	0.733291	0.555365	0.913603	0.621479	0.842007	0.958767	0.888485
RI_2238	0.0726034	0.793867	0.175377	0.453199	0.142544	0.160026	0.493092	0.682342	0.014992	0.4607	0.721971	0.811437	0.902497	0.678363	0.538021	0.59896	0.789186	0.734943	0.620292	0.158886	0.789781	0.357038	0.919492	0.781133	0.808463	0.942956	0.99786	0.745884	0.576897	0.468922	0.579624	0.136126	0.434476	0.275564	0.0894918	0.00955551	0.0872205	0.0721939	0.226598	0.11465	0.104064	0.0723856	0.674483	0.177989	0.519683	0.957033	0.396772	0.859292	0.971079
RI_2336	0.794697	0.0792579	0.926004	0.639582	0.962663	0.887531	0.526003	0.986237	0.118534	0.847905	0.433576	0.242439	0.506001	0.360501	0.456185	0.121643	0.107432	0.433307	0.400809	0.306422	0.304615	0.09087	0.334723	0.197366	0.197129	0.229715	0.033112	0.0120128	0.104493	0.222841	0.700715	0.507279	0.570738	0.926133	0.909228	0.394368	0.928128	0.636569	0.949252	0.798169	0.641016	0.778776	0.452325	0.666538	0.842082	0.932308	0.407033	0.438907	0.279116
RI_2351	0.539245	0.0792228	0.0581004	0.554596	0.959374	0.540269	0.9878	0.0691042	0.846391	0.478197	0.977184	0.324135	0.294653	0.445664	0.528043	0.241446	0.294276	0.151377	0.259449	0.282854	0.35646	0.628308	0.234303	0.147629	0.0252185	0.0754237	0.979574	0.163616	0.256771	0.519046	0.617297	0.511011	0.903518	0.393623	0.680887	0.433603	0.909762	0.30425	0.797432	0.893433	0.936218	0.563277	0.522019	0.996819	0.517702	0.657965	0.54815	0.503507	0.271425
RI_2365	0.837038	0.548469	0.375743	0.756446	0.3226	0.0115564	0.063458	0.585052	0.590043	0.689921	0.21752	0.0981017	0.436964	0.620084	0.481892	0.200552	0.393142	0.84216	0.104423	0.0868398	0.198616	0.822246	0.782654	0.437764	0.633634	0.473098	0.402417	0.11333	0.357747	0.650807	0.927298	0.567546	0.0752276	0.811336	0.868704	0.202657	0.549379	0.0955469	0.468714	0.490649	0.39593	0.29614	0.920849	0.0437166	0.023974	0.13706	0.133832	0.0204729	0.0904524
RI_2381	0.518816	0.234621	0.0177957	0.278166	0.494244	0.818963	0.231361	2.82605e-06	0.547122	0.544303	0.924158	0.0755086	0.480286	0.561287	0.604108	0.691475	0.654092	0.645787	0.630696	0.287317	0.875532	0.517725	0.372232	0.505493	0.349044	0.0290182	0.788507	0.00654348	0.484538	0.742573	0.0307452	0.893664	0.627841	0.783116	0.81953	0.559544	0.841288	0.649964	0.84236	0.955921	0.989343	0.995075	0.761821	0.804816	0.913603	0.998701	0.530136	0.87515	0.847083
RI_2392	0.412101	0.0167236	1.5217e-05	0.0609015	0.0207683	0.764881	0.0121886	0	0.170812	0.511344	0.27995	0.0111398	0.179923	0.189332	0.239905	0.591476	0.464979	0.112316	0.109384	0.328672	0.46605	0.440647	0.00798574	0.748573	0.0297019	0.0662031	0.362676	0.00981416	0.312815	0.49289	0.341393	0.408068	0.75942	0.746714	0.678379	0.861315	0.66661	0.208008	0.717191	0.635046	0.756491	0.563027	0.770417	0.810724	0.90438	0.889138	0.727496	0.18715	0.922059
RI_2394	0.592604	0.45657	0.250062	0.536494	0.256917	0.314758	0.067549	0.461674	0.195452	0.135753	0.336213	0.627296	0.957115	0.976545	0.939836	0.229807	0.75796	0.632649	0.586341	0.482395	0.513954	0.753782	0.862673	0.811885	0.958788	0.917234	0.252304	0.0426076	0.281346	0.979574	0.745908	0.945423	0.399026	0.638502	0.886386	0.723041	0.948822	0.510983	0.860065	0.924737	0.835348	0.76973	0.73804	0.451938	0.234273	0.6231	0.916315	0.467156	0.673821
RI_2404	0.724309	0.133961	0.790853	0.770231	0.787808	0.591224	0.56864	0.886609	0.20777	0.624304	0.488911	0.483947	0.310002	0.292305	0.392469	0.0480282	0.0276382	0.854752	0.222975	0.477068	0.485619	0.637524	0.879408	0.423858	0.172157	0.279923	0.174761	0.184439	0.368945	0.627375	0.95642	0.963877	0.917113	0.888046	0.555175	0.603642	0.796196	0.417362	0.907889	0.958499	0.971253	0.730505	0.406505	0.752416	0.757271	0.656474	0.706989	0.617036	0.415905
RI_2435	0.367579	0.000260015	3.0088e-05	0.142763	0.0380283	0.724565	0.231044	2.02674e-10	0.389533	0.76973	0.604881	0.0457622	0.680384	0.676308	0.749205	0.674864	0.562293	0.633624	0.257969	0.796211	0.765812	0.335505	0.00297967	0.702596	0.00649965	0.0475779	0.937687	0.000530913	0.03859	0.271659	0.538503	0.19728	0.478164	0.685411	0.723321	0.875195	0.671207	0.102437	0.730064	0.596868	0.611365	0.31827	0.519284	0.474739	0.998435	0.784313	0.776268	0.117261	0.853786
RI_2442	0.346135	0.661116	0.935489	0.771096	0.595763	0.314694	0.323267	0.678498	0.271845	0.276876	0.970398	0.0186538	0.142477	0.373925	0.153445	0.114144	0.0606537	0.117261	0.075067	0.180784	0.0294715	0.95831	0.874663	0.622745	0.147573	0.636502	0.943449	0.949651	0.948258	0.909734	0.992344	0.544303	0.0499662	0.9878	0.121964	0.0693237	0.026742	0.0249638	0.0985465	0.0687029	0.0469955	0.0811277	0.411214	0.64486	0.00725873	0.0165946	0.150981	0.0168242	0.038929
RI_2458	0.978544	0.997902	0.46936	0.979574	0.39531	0.239565	0.0713321	0.889138	0.677138	0.116443	0.353456	0.5265	0.107062	0.254235	0.301844	0.114962	0.229593	0.38461	0.285153	0.211198	0.110706	0.688299	0.821305	0.940242	0.863487	0.362765	0.331238	0.637992	0.959899	0.864554	0.724057	0.826471	0.34006	0.976545	0.25185	0.417362	0.346467	0.617696	0.622654	0.506179	0.686288	0.579877	0.925963	0.78622	0.520199	0.27513	0.0440716	0.0324876	0.731808
RI_2470	0.870876	0.770457	0.431304	0.0546761	0.500165	0.919472	0.729664	0.729317	0.808357	0.680276	0.850752	0.602342	0.827762	0.820205	0.760722	0.988675	0.752387	0.990139	0.908091	0.500318	0.750585	0.463165	0.218473	0.19104	0.31988	0.577576	0.899499	0.769331	0.896	0.596865	0.138094	0.669895	0.831949	0.884997	0.980845	0.867585	0.491508	0.936994	0.831949	0.6158	0.928282	0.843512	0.518444	0.840177	0.84236	0.9319	0.868704	0.715919	0.821345
RI_2490	0.715585	0.662152	0.37955	0.103266	0.428249	0.947263	0.656818	0.808209	0.591077	0.266352	0.650175	0.972529	0.866653	0.422497	0.45514	0.676221	0.523837	0.722365	0.99138	0.627296	0.937687	0.504831	0.259552	0.489445	0.311283	0.304249	0.901149	0.589329	0.987377	0.37955	0.626569	0.520558	0.771918	0.644617	0.678425	0.615515	0.169359	0.955035	0.572756	0.395627	0.807758	0.615288	0.404849	0.860698	0.847905	0.971586	0.982408	0.457947	0.619202
RI_2491	0.916708	0.601381	0.243639	0.99786	0.174969	0.268324	0.150644	0.156468	0.10054	0.188018	0.454681	0.938968	0.965386	0.650447	0.793643	0.656197	0.885153	0.69934	0.821919	0.318149	0.391929	0.711449	0.243061	0.457791	0.665671	0.613726	0.169079	0.172157	0.617297	0.725534	0.647109	0.778297	0.389403	0.70746	0.765713	0.59083	0.945423	0.494167	0.953118	0.939156	0.837038	0.743814	0.964618	0.287369	0.268712	0.697331	0.824585	0.38072	0.675191
RI_2542	0.396625	0.364314	0.297298	0.174913	0.245336	0.946197	0.589189	0.488638	0.873041	0.547447	0.992278	0.936218	0.928797	0.595029	0.447346	0.501403	0.241855	0.627846	0.829716	0.67401	0.940742	0.677263	0.658446	0.407865	0.118346	0.545079	0.872687	0.562454	0.806108	0.383946	0.242727	0.770417	0.317187	0.753103	0.409503	0.370108	0.0747762	0.654092	0.398628	0.239722	0.577576	0.433603	0.28458	0.920744	0.299788	0.704381	0.945423	0.329383	0.48918
RI_2561	0.221874	0.000135714	2.78315e-05	0.210774	0.092706	0.817988	0.261545	5.36637e-13	0.256531	0.976971	0.429057	0.012163	0.197537	0.242731	0.312776	0.317187	0.250263	0.137919	0.023994	0.172353	0.219365	0.166485	0.000597015	0.602029	0.00231261	0.0440716	0.795144	0.000140743	0.0788036	0.452404	0.745884	0.357038	0.512317	0.43024	0.806277	0.985843	0.726945	0.160584	0.898123	0.722846	0.822739	0.451575	0.620292	0.619293	0.659567	0.775974	0.832624	0.236035	0.929723
RI_2572	0.313669	0.0914645	0.344863	0.33205	0.036119	0.0246151	0.000534541	0.699705	0.0725401	0.594058	0.480263	0.488455	0.483041	0.635046	0.672529	0.105373	0.314698	0.915444	0.165505	0.0180652	0.0667903	0.188267	0.522961	0.857897	0.503679	0.781709	0.133968	0.000452214	0.14504	0.96539	0.275564	0.77132	0.924234	0.357038	0.993647	0.510795	0.877963	0.669564	0.839355	0.928282	0.910257	0.814684	0.511699	0.272608	0.134504	0.671333	0.243331	0.0930839	0.122738
RI_2668	0.355497	0.670493	0.847905	0.517943	0.510117	0.840722	0.894601	0.907889	0.343626	0.0338681	0.364139	0.82652	0.664039	0.591394	0.539481	0.847782	0.537686	0.637007	0.741826	0.998435	0.865009	0.717086	0.213792	0.590294	0.486788	0.790269	0.534494	0.193319	0.0506379	0.885153	0.900325	0.971586	0.749243	0.419445	0.627365	0.774838	0.479948	0.988347	0.734611	0.468922	0.625907	0.831949	0.743129	0.158942	0.61226	0.753464	0.9225	0.686467	0.999469
RI_2669	0.657835	0.16478	0.701749	0.923981	0.0965807	0.255605	0.314195	0.330967	0.0253449	0.316846	0.639072	0.852223	0.986237	0.601666	0.674421	0.907889	0.722929	0.65028	0.883772	0.440647	0.402075	0.897011	0.349974	0.883598	0.570738	0.488366	0.389389	0.141167	0.477479	0.330811	0.907254	0.242559	0.91187	0.660695	0.960515	0.857308	0.988989	0.757587	0.675625	0.674864	0.938168	0.936994	0.922059	0.279116	0.354805	0.765812	0.647514	0.433898	0.578506
RI_2672	0.744297	0.378431	0.508717	0.988347	0.996658	0.767661	0.974531	0.706625	0.911668	0.538059	0.207569	0.282212	0.548283	0.462975	0.542278	0.18802	0.182879	0.330637	0.488357	0.702462	0.698943	0.198851	0.612903	0.314698	0.0833179	0.292322	0.118346	0.531855	0.32609	0.353126	0.959899	0.454314	0.843512	0.837038	0.913769	0.891314	0.977473	0.910257	0.905726	0.799151	0.876517	0.971079	0.422371	0.941108	0.994518	0.93899	0.550566	0.850752	0.52478
RI_2692	0.842468	0.914176	0.277443	0.719912	0.228773	0.160952	0.499616	0.45657	0.124152	0.998395	0.442177	0.548666	0.665915	0.754444	0.884895	0.302743	0.237847	0.363958	0.420815	0.269542	0.350735	0.980845	0.779395	0.977137	0.496812	0.373925	0.726269	0.308291	0.384053	0.756491	0.920472	0.982187	0.79274	0.553318	0.767101	0.92099	0.85979	0.790205	0.798169	0.910878	0.949031	0.935489	0.939489	0.17151	0.523015	0.393673	0.30342	0.0577506	0.423744
RI_2776	0.829246	0.293155	0.1011	0.578576	0.306937	0.827253	0.577337	0.00639545	0.293214	0.378295	0.285679	0.314694	0.420303	0.245338	0.320188	0.624569	0.172779	0.178342	0.309475	0.851468	0.839986	0.0601103	0.00028038	0.111144	0.0102006	0.0679157	0.700715	0.97211	0.635994	0.127205	0.831408	0.137476	0.985843	0.934125	0.856856	0.816556	0.821919	0.800563	0.665579	0.914176	0.739815	0.982408	0.718087	0.151643	0.64786	0.832299	0.669564	0.657965	0.81702
RI_2801	0.558067	0.997381	0.89792	0.999037	0.87492	0.811155	0.207414	0.560499	0.748085	0.0158463	0.157235	0.591258	0.489384	0.425485	0.628513	0.957033	0.730505	0.343801	0.793867	0.940078	0.719377	0.471462	0.281933	0.872714	0.936682	0.60706	0.311959	0.0053862	0.146383	0.717686	0.898489	0.981419	0.342269	0.832106	0.493467	0.113305	0.392469	0.067335	0.154368	0.366598	0.139666	0.0853336	0.839355	0.314698	0.313566	0.630621	0.77877	0.46605	0.459575
RI_2804	0.513084	0.816556	0.999664	0.758337	0.751083	0.69819	0.323418	0.198751	0.734895	0.544303	0.618189	0.589946	0.837038	0.971255	0.948546	0.674039	0.829532	0.771201	0.715355	0.441621	0.294653	0.602029	0.971079	0.44715	0.823503	0.674039	0.488911	0.151238	0.850643	0.375663	0.187061	0.410763	0.984302	0.617233	0.294209	0.324994	0.487844	0.296642	0.391364	0.28382	0.470207	0.147655	0.669547	0.996411	0.565721	0.309517	0.700715	0.297577	0.930539
RI_2854	0.767453	0.483947	0.414627	0.85488	0.795279	0.591258	0.146374	0.492559	0.898489	0.198751	0.853998	0.687765	0.421698	0.279116	0.432257	0.558086	0.15818	0.354767	0.320165	0.564225	0.550176	0.419185	0.394322	0.30425	0.0186538	0.389681	0.847905	0.862354	0.732409	0.183512	0.520199	0.662398	0.791238	0.464395	0.953485	0.722799	0.582348	0.895866	0.866809	0.963124	0.928128	0.930792	0.934471	0.774256	0.860719	0.653959	0.237772	0.456756	0.676155
RI_2863	0.926004	0.977137	0.489268	0.980051	0.724782	0.499616	0.857406	0.626689	0.442131	0.272722	0.936433	0.46605	0.817905	0.889731	0.971586	0.56228	0.973726	0.902639	0.9878	0.724309	0.64696	0.417279	0.363589	0.393006	0.229765	0.448683	0.936036	0.8469	0.846578	0.35823	0.781485	0.801316	0.939057	0.841149	0.688246	0.963702	0.784273	0.494899	0.945423	0.957864	0.896	0.778481	0.649441	0.26512	0.447346	0.731702	0.937687	0.908133	0.884936
RI_2866	0.724675	0.319748	0.593051	0.694917	0.846245	0.711319	0.586162	0.868704	0.998395	0.768149	0.942078	0.317252	0.341699	0.303609	0.248879	0.114907	0.0744935	0.33616	0.323466	0.733377	0.416598	0.934125	0.519354	0.301023	0.0367718	0.200181	0.345145	0.555712	0.341393	0.0709927	0.17394	0.0521009	0.050852	0.914021	0.76973	0.248879	0.555699	0.22261	0.456848	0.606696	0.367258	0.365814	0.752387	0.720977	0.734161	0.478285	0.656474	0.10792	0.0585073
RI_2882	0.656927	0.424567	0.764259	0.78622	0.859257	0.987458	0.709974	0.912204	0.935493	0.943223	0.992441	0.634543	0.710543	0.636979	0.535283	0.293144	0.282966	0.732794	0.728415	0.996369	0.742444	0.781011	0.967391	0.623338	0.223026	0.394368	0.400693	0.787769	0.489356	0.104903	0.0732354	0.0752662	0.0371138	0.742444	0.822246	0.205877	0.598427	0.199148	0.335285	0.52281	0.352183	0.313185	0.760722	0.669105	0.981159	0.499379	0.902874	0.168497	0.118775
RI_2898	0.468278	0.0609966	0.00374317	0.709165	0.121042	0.9319	0.38517	4.56677e-10	0.241974	0.724052	0.229452	0.00242211	0.0509818	0.0399942	0.0958661	0.326441	0.210712	0.197591	0.0669502	0.277981	0.237147	0.126788	6.82918e-05	0.388964	0.0710452	0.0462981	0.685159	0.00772715	0.133321	0.501556	0.864761	0.558026	0.960118	0.834235	0.779088	0.957617	0.394322	0.334322	0.668622	0.725993	0.793851	0.605631	0.465128	0.811155	0.804497	0.979844	0.988041	0.665671	0.795435
RI_2939	0.476141	0.94166	0.939268	0.18268	0.936274	0.804749	0.178623	0.732926	0.892761	0.772963	0.967606	0.367819	0.455678	0.248005	0.211494	0.0918967	0.0426076	0.352551	0.411626	0.923566	0.50221	0.58126	0.372232	0.198616	0.0194366	0.155298	0.286488	0.425485	0.148512	0.0506379	0.667384	0.049718	0.0457622	0.825259	0.628051	0.128287	0.252679	0.332132	0.302146	0.436795	0.282969	0.322489	0.742923	0.518444	0.454482	0.539238	0.501413	0.0308529	0.0291057
RI_2955	0.964835	0.517535	0.988989	0.957033	0.99827	0.998395	0.724639	0.604931	0.128011	0.957321	0.718507	0.395457	0.499612	0.443167	0.417482	0.0574759	0.0263051	0.622969	0.43024	0.77435	0.352123	0.847905	0.862481	0.673162	0.228451	0.517091	0.118324	0.0167254	0.0316836	0.89401	0.936994	0.707893	0.911668	0.9878	0.500213	0.388634	0.330333	0.266352	0.503583	0.667916	0.334396	0.348929	0.706625	0.182533	0.404522	0.555991	0.541493	0.0833179	0.446269
RI_2956	0.923401	0.994518	0.587875	0.992898	0.317735	0.164687	0.343782	0.432383	0.785241	0.692802	0.971079	0.721641	0.573879	0.753066	0.638246	0.817988	0.50915	0.551699	0.249773	0.189044	0.174847	0.787769	0.493082	0.95831	0.892602	0.984243	0.949651	0.278677	0.962305	0.99827	0.816556	0.971586	0.833541	0.892092	0.532248	0.601964	0.855942	0.365814	0.953643	0.860915	0.5461	0.45404	0.927639	0.110445	0.153714	0.450816	0.0760708	0.0800625	0.265618
RI_2974	0.966135	0.889731	0.944057	0.679306	0.958311	0.293358	0.857607	0.381896	0.966135	0.740866	0.88641	0.0747762	0.0456347	0.0272153	0.0156392	0.111889	0.0120722	0.0162898	0.0164621	0.0157567	0.0169986	0.3608	0.151601	0.451158	0.0223308	0.32755	0.876399	0.0794191	0.270107	0.793851	0.675913	0.837346	0.229936	0.923981	0.676221	0.344971	0.129772	0.230024	0.548587	0.630621	0.507039	0.465827	0.870923	0.310002	0.0583137	0.482152	0.555545	0.0317722	0.370411
RI_2979	0.774204	0.909184	0.948807	0.949623	0.828922	0.877963	0.183497	0.507486	0.230731	0.392203	0.301861	0.828943	0.840265	0.909184	0.862673	0.396392	0.850178	0.189044	0.877913	0.889482	0.765535	0.901741	0.903448	0.714692	0.970075	0.953965	0.155463	0.0635562	0.139718	0.227572	0.142231	0.524532	0.815137	0.789087	0.128413	0.170243	0.113468	0.341775	0.544633	0.407795	0.323133	0.236997	0.554076	0.96801	0.2046	0.731948	0.883174	0.437965	0.653175
RI_3011	0.18431	0.616484	0.0416189	0.946369	0.00679652	0.0563468	0.0458171	0.00929424	0.271517	0.497061	0.938168	0.559477	0.602926	0.352551	0.30425	0.778969	0.633346	0.91746	0.891527	0.520132	0.839355	0.992278	0.306015	0.837038	0.997767	0.988989	0.433576	0.549237	0.47482	0.957816	0.784357	0.692802	0.79893	0.462137	0.427274	0.595183	0.0747639	0.623679	0.219798	0.368643	0.411621	0.303782	0.763519	0.192359	0.874546	0.461674	0.0751005	0.676308	0.826533
RI_3012	0.984578	0.626689	0.334322	0.272356	0.280101	0.602126	0.286653	0.00476326	0.258459	0.935493	0.988347	0.956172	0.861315	0.888486	0.981419	0.699447	0.485937	0.885153	0.899806	0.87834	0.995243	0.70643	0.907043	0.156732	0.238147	0.743734	0.395771	0.462975	0.127205	0.317672	0.802069	0.241551	0.172157	0.509209	0.53734	0.81702	0.590043	0.828738	0.75194	0.677138	0.850178	0.883346	0.665405	0.256109	0.907442	0.857228	0.530342	0.5553	0.256491
RI_3227	0.308222	0.516161	0.21752	0.539184	0.049221	0.00799315	0.0283426	0.435052	0.117338	0.917371	0.238687	0.923266	0.464571	0.664039	0.811232	0.386673	0.0557075	0.0146754	0.0963601	0.00833375	0.0799848	0.0550533	0.834235	0.430754	0.320282	0.9878	0.887766	0.956397	0.490878	0.422371	0.00992915	0.322417	0.183889	0.603378	0.588736	0.65021	0.797432	0.559159	0.0791458	0.229187	0.240505	0.403162	0.0978628	0.693026	0.0441713	0.279925	0.0222032	0.142477	0.397685
RI_3292	0.709007	0.410014	0.8286	0.812798	0.23608	0.508234	0.515486	0.617297	0.471643	0.0202189	0.745252	0.946344	0.954178	0.821818	0.870063	0.780839	0.938652	0.958788	0.868767	0.214737	0.270107	0.342684	0.654817	0.416002	0.739292	0.601495	0.870204	0.623389	0.95842	0.310624	0.0932713	0.701037	0.720865	0.65063	0.958265	0.895121	0.889386	0.863713	0.598929	0.649906	0.952879	0.934102	0.62238	0.580554	0.151238	0.973838	0.752387	0.660482	0.495131
RI_3293	0.823671	0.182277	0.0296215	0.953965	0.302125	0.849041	0.509372	0.0071625	0.353166	0.211045	0.110579	0.345209	0.534723	0.352015	0.430933	0.670493	0.0706743	0.139611	0.470207	0.903683	0.991071	0.297435	0.00669363	0.0988735	0.00428631	0.137476	0.349391	0.998193	0.660214	0.284156	0.753998	0.23558	0.842082	0.721377	0.993524	0.88641	0.849309	0.898112	0.651762	0.971757	0.94254	0.972622	0.939156	0.239213	0.863663	0.869062	0.589946	0.702866	0.9878
RI_3434	0.69564	0.186862	0.862673	0.790205	0.936036	0.803574	0.772568	0.651962	0.0981017	0.0900344	0.862481	0.695696	0.685411	0.667939	0.79129	0.783116	0.712049	0.801911	0.558086	0.715741	0.863799	0.857195	0.824315	0.755054	0.796483	0.85488	0.593051	0.0271265	0.277014	0.233495	0.626709	0.260185	0.720977	0.539245	0.936119	0.885324	0.990641	0.850554	0.751889	0.726225	0.935493	0.963877	0.569574	0.92014	0.868819	0.670493	0.600859	0.952818	0.85584
RI_3449	0.874964	0.478285	0.0660878	0.946369	0.279641	0.763892	0.484563	0.0231428	0.171727	0.177853	0.466282	0.746406	0.722846	0.395036	0.494152	0.855118	0.268545	0.555709	0.692819	0.737549	0.747634	0.207163	0.0273327	0.22199	0.0363377	0.0509996	0.64335	0.94166	0.324183	0.138541	0.688953	0.195962	0.959908	0.918611	0.883598	0.807178	0.796211	0.815137	0.824292	0.998701	0.866653	0.947957	0.850338	0.683417	0.504489	0.898112	0.635046	0.641225	0.677263
RI_3584	0.4716	0.329089	0.16928	0.154407	0.131491	0.0219934	0.00544225	0.198751	0.224236	0.153488	0.97481	0.12244	0.316596	0.304904	0.328037	0.0480828	0.143693	0.938599	0.0356336	0.0467205	0.0905904	0.207283	0.471643	0.231961	0.24061	0.672776	0.0589068	0.0036278	0.0266532	0.624889	0.122809	0.689355	0.112179	0.43777	0.851468	0.507279	0.689267	0.428028	0.85584	0.894502	0.768578	0.776107	0.559534	0.0188982	0.0441539	0.6231	0.303995	0.101789	0.151648
RI_959	0.846391	0.386121	0.71531	0.994518	0.376475	0.389777	0.195452	0.629006	0.111542	0.135737	0.567511	0.477121	0.825275	0.949651	0.932975	0.30278	0.803148	0.895121	0.669564	0.25741	0.343782	0.913634	0.528493	0.939734	0.852225	0.848295	0.0943902	0.000974067	0.00872584	0.871439	0.988989	0.861334	0.491143	0.687088	0.628887	0.319912	0.770457	0.355684	0.718507	0.820753	0.488193	0.377426	0.608596	0.0653409	0.238846	0.62887	0.556827	0.156776	0.282225
RI_967	0.165242	0.131424	0.835697	0.840722	0.118251	0.0587736	0.251299	0.970118	0.0127058	0.432893	0.62099	0.935172	0.723436	0.875658	0.878535	0.259339	0.636569	0.920744	0.287317	0.0369671	0.12345	0.879978	0.769295	0.808463	0.430659	0.840644	0.394666	0.199965	0.862922	0.29811	0.806809	0.0717708	0.7183	0.337813	0.784725	0.799586	0.845705	0.866021	0.745884	0.552149	0.564257	0.987458	0.98706	0.124235	0.0982563	0.217824	0.392469	0.289733	0.629487
RI_968	0.117578	0.788499	0.227352	0.367579	0.177754	0.107319	0.495027	0.533186	0.189494	0.332747	0.832555	0.911479	0.930258	0.949651	0.875899	0.541231	0.904218	0.823017	0.542278	0.452554	0.835504	0.276873	0.849014	0.368945	0.913603	0.564169	0.253706	0.305592	0.029487	0.9319	0.524609	0.230693	0.254839	0.555119	0.0505946	0.00325716	0.0921955	0.0322652	0.209169	0.0974724	0.121438	0.0490001	0.224162	0.745362	0.78604	0.757047	0.723436	0.720625	0.512637
RI_968_2	0.111969	0.586308	0.617094	0.819726	0.815137	0.741526	0.343844	0.241096	0.958265	0.0701327	0.464431	0.721076	0.635556	0.641311	0.837038	0.847729	0.931155	0.610556	0.413278	0.609381	0.968223	0.480847	0.394666	0.628435	0.902065	0.943449	0.0972054	0.180485	0.0129898	0.864337	0.828943	0.667966	0.445483	0.450759	0.10948	0.00519015	0.156137	0.117119	0.253581	0.149947	0.121952	0.0782784	0.56038	0.529643	0.684886	0.566406	0.693221	0.108653	0.18783
RI_973	0.176636	0.0109731	0.000960221	0.105891	0.628513	0.846578	0.95347	2.73197e-06	0.623679	0.0998525	0.752521	0.0095211	0.691641	0.837105	0.825201	0.62887	0.926363	0.853786	0.449229	0.134675	0.46786	0.462439	0.511845	0.982187	0.222229	0.295393	0.182423	0	5.35913e-07	0.98426	0.846245	0.794697	0.588736	0.324546	0.867965	0.825449	0.650519	0.184227	0.645762	0.986	0.516415	0.397685	0.394322	0.075912	0.324592	0.86892	0.824514	0.976971	0.281267
RI_980	0.324183	0.635046	0.488939	0.339591	0.729093	0.923152	0.629178	0.923981	0.964831	0.204199	0.518444	0.541762	0.626925	0.788499	0.574674	0.593551	0.77834	0.756457	0.677702	0.863706	0.494308	0.532562	0.531429	0.946589	0.857512	0.968011	0.218808	0.0358751	0.036873	0.887674	0.949031	0.489901	0.249897	0.543139	0.098216	0.00367594	0.103858	0.0196928	0.265493	0.206316	0.0836621	0.0354909	0.543139	0.687753	0.344507	0.53324	0.751083	0.33616	0.246164
RI_984	0.664999	0.277583	0.874718	0.877803	0.276873	0.233267	0.147662	0.849954	0.0466068	0.171451	0.476662	0.334322	0.719377	0.964835	0.944625	0.259994	0.748684	0.971079	0.422069	0.115393	0.182836	0.987568	0.586341	0.971586	0.820671	0.902462	0.098916	0.000150684	0.00650568	0.735706	0.807136	0.765957	0.607137	0.43086	0.746309	0.474195	0.832555	0.378964	0.827762	0.945423	0.633497	0.500318	0.619021	0.0514995	0.149039	0.733291	0.491801	0.217985	0.268478
RI_989	0.390587	0.0226921	9.63908e-05	0.110226	0.072849	0.319912	0.0355884	4.16445e-08	0.0507444	0.619293	0.651464	0.157854	0.745696	0.684886	0.733609	0.548233	0.498435	0.60986	0.914981	0.951917	0.816556	0.818665	0.183893	0.543692	0.824292	0.588971	0.811155	0.00526089	0.189044	0.752857	0.310333	0.681652	0.733191	0.870309	0.957033	0.70553	0.628881	0.543012	0.738331	0.819395	0.800271	0.723321	0.472028	0.665915	0.739533	0.719912	0.406762	0.1007	0.43228
RI_992	0.0118728	0.687765	0.6158	0.702511	0.142566	0.636484	0.894819	0.847072	0.17001	0.119729	0.992344	0.816223	0.770075	0.597039	0.38589	0.861021	0.888403	0.622749	0.665407	0.444453	0.831433	0.229667	0.511011	0.856659	0.946375	0.932365	0.668872	0.390587	0.0947132	0.567057	0.665557	0.2959	0.0761134	0.390587	0.0123439	0.000982692	0.00889776	0.00545914	0.0354421	0.029828	0.0204729	0.00537678	0.607767	0.941185	0.449966	0.64335	0.852344	0.399885	0.102304
RI_997	0.849954	0.133081	0.721971	0.0857891	0.654384	0.877803	0.0788954	0.586426	0.946727	0.60286	0.932975	0.800563	0.971079	0.728054	0.850752	0.988245	0.735187	0.911963	0.875071	0.818853	0.884219	0.285629	0.621479	0.944496	0.992971	0.67255	0.274056	0.26107	0.0439671	0.995008	0.354128	0.803535	0.309167	0.890262	0.757047	0.931155	0.649195	0.231361	0.982408	0.677263	0.992898	0.840813	0.637007	0.602732	0.898112	0.8866	0.4716	0.146287	0.649964
[truncated: 111 more columns]
